# Supplementary material for: Identification of Non-Canonical Translation Products in C. elegans Using Tandem Mass Spectrometry
Source: Front Genet. 2021 Oct 25;12:728900. doi: 10.3389/fgene.2021.728900 (PMC8575065; doi:10.3389/fgene.2021.728900)
Supplement: Supplementary file 2 [file DataSheet3.xlsx]

## Sheet: overview
Overview tabs and column names
1. isoforms
	General
		Content
		Column info
		Experiment
		Dataset
		Protein
		#Peptides
		Unique Stripped Peptides
		PTM
		Average Mass
		Description
		Engine
		Method
		Protein Length
		Coverage
		Summarized Total Spectral Count
		Summarized Unique Spectral Count
		Summarized Razor Spectral Count
		Indistinguishable Proteins
		Cleavage
		Annotation
2. novel candidates
	General
		Content
		Column info
		Experiment
		Protein
		Protein ID
		Description
		Cleavage
		Indistinguishable Proteins
	Extra info
		Content
		additional info extracted from public reference database
		Column info
		gene_name: gene name in Uniprot based on transcript id (manually curated with Ensembl gene names for hits without a protein annotated in Uniprot)
		transcript_id: transcript id used for the protein prediction
		protein names: protein name in Uniprot based on transcript id
		protein accession: protein accession in Uniprot based on transcript id
		length_aa_seq: protein length of AltORF present in AllORF database
		length_annotated_protein: length of annotated protein present on transcript used of protein prediction
		biotype_gene: biotype gene in Ensembl
		biotype_transcript: biotype transcript in Ensembl
		Manual annotation: annotation based on OpenProt and wormbase
	Blastp all
		Content
		Results of blastp with candidate sequences against all proteomes on the webserver
		Only 1 hit per candidates is considered with the lowest e-value. In case of equal e-value, the hit with the highest similarity was preferred.
		Column info
		hits: description of hit as reported by blastp
		species: species of hit as reported by blastp
		e-value: e-value as reported by blastp
		% query cov: % of query coverage as reported by blastp
		% identity: % identity as reported by blastp
	Blastp C.elegans
		Content
		Hits of previous blastp that did not have the best match with a protein of C.elegans were analyzed in a second blastp only against the Caenorhabditis elegans proteome.
		Only 1 hit per candidates is considered with the lowest e-value. In case of equal e-value, the hit with the highest similarity was preferred.
		Column info
		hits: description of hit as reported by blastp
		species: species of hit as reported by blastp
		e-value: e-value as reported by blastp
		% query cov: % of query coverage as reported by blastp
		% identity: % identity as reported by blastp
3. blastp_model_organisms
	OpenProt/ Mackowiak / sORFs.org
		Content
		Blastp against a custom search space based on the alternative proteome (OpenProt: RefProts + IsoProts + AltProts; Mackowiak: all sORFs predicted by Mackowiak et al.; sORFs.org all sORFs predicted by sORFs.org)
		for four model organisms (fruitfly, human, mouse, zebrafish).
		Only 1 hit per candidates is considered with the lowest e-value (min 10^-10). In case of equal e-value, the hit with the highest similarity was preferred.
		Column info
		sorf_id: id of candidate
		hits: description of hit as reported by blastp
		e-values: e-value as reported by blastp
		pos_matches: % of query coverage as reported by blastp
		identity: % identity as reported by blastp
		species: species of hit as reported by blastp
		Protein names: protein name in Uniprot based on transcript id
		Gene names:gene name in Uniprot based on transcript id
		Length (annotated protein): protein length of annotated protein based on transcript id

## Sheet: isoforms
Experiment	Dataset	Protein	#Peptides	Unique Stripped Peptides	PTM	Average Mass	Description	Engine	Method	Protein Length	Coverage	Summarized Total Spectral Count	Summarized Unique Spectral Count	Summarized Razor Spectral Count	Indistinguishable Proteins	Cleavage	Annotation
Meta analysis;timsTOF Pro	Larval;NA	chrI_1_1069414_1069626	1;1	1;1	Oxidation (M)	7829	G protein Subunit Alpha [Source:UniProtKB/TrEMBL;Acc:Q7KPV0]	NA;PEAKS	NA;WMChT	70	NA;22.86	NA;NA	NA;NA	NA;NA	NA;NA	NA;Chymotrypsin	Isoform
timsTOF Pro	NA	chrI_1_3988221_3988554	4;5	4;5	Deamidation (NQ); Amidation	10185.9	CalPoNin [Source:UniProtKB/TrEMBL;Acc:O01542]	PEAKS;PEAKS	1DRP;2DRP	93	21.51;21.51	NA;NA	NA;NA	NA;NA	NA	Undigested;Undigested	Isoform
Meta analysis;timsTOF Pro	Adult;NA	chrI_-1_5646638_5646913	4;1	1;1	Deamidation (NQ); 13C(6) 15N(4) Silac label; 13C(6) 15N(2) Silac label; 13C(6) Silac label; SILAC 15N(4)	10433	\N	NA;PEAKS	NA;WMChT	91	NA;9.89	NA;NA	NA;NA	NA;NA	NA;NA	NA;Chymotrypsin	Isoform
timsTOF Pro	NA	chrIII_-1_12367840_12368097	2	2	NA	9713.47	Histone H3.3 type 2 [Source:UniProtKB/Swiss-Prot;Acc:Q9U281]	PEAKS	GelT	85	18.82	NA	NA	NA	NA	Trypsin	Isoform
Meta analysis	Larval	chrIII_1_12949295_12949504	2	1	13C(6) 15N(2) Silac label	8289	Glutamic acid decarboxylase [Source:UniProtKB/TrEMBL;Acc:G5EDB7]	NA	NA	69	NA	NA	NA	NA	NA	NA	Isoform
Meta analysis	Adult	chrIII_-1_1421388_1421684	1	1	NA	11079	\N	NA	NA	98	NA	NA	NA	NA	NA	NA	Isoform
Meta analysis	Adult	chrIII_1_5278845_5279168	1	1	NA	7591	5-demethoxyubiquinone hydroxylase mitochondrial [Source:UniProtKB/Swiss-Prot;Acc:P48376]	NA	NA	67	NA	NA	NA	NA	NA	NA	Isoform
Meta analysis	Larval	chrIII_1_6873253_6873446	1	1	NA	5408	\N	NA	NA	48	NA	NA	NA	NA	NA	NA	Isoform
Meta analysis	Adult	chrIV_-1_12566916_12567212	1	1	13C(6) 15N(4) Silac label	11237	Heat Shock factor Binding protein [Source:UniProtKB/TrEMBL;Acc:Q9U3B7]	NA	NA	98	NA	NA	NA	NA	NA	NA	Isoform
timsTOF Pro	NA	chrIV_-1_17097898_17098017	1	1	NA	4572.29	Carbonic anhydrase [Source:UniProtKB/TrEMBL;Acc:D3NQB0]	PEAKS	WMT	39	51.28	NA	NA	NA	NA	Trypsin	Isoform
Meta analysis;timsTOF Pro	Adult;DNADamage;Larval;NA	chrIV_-1_2111947_2112566	1;1;2;1;1	1;1;2;1;1	Deamidation (NQ); 13C(6) 15N(2) Silac label;NA;13C(6) 15N(2) Silac label	11417	\N	NA;PEAKS;PEAKS	NA;C8T;WMT	99	NA;13.13;13.13	NA;NA;NA	NA;NA;NA	NA;NA;NA	NA;NA	NA;Trypsin;Trypsin	Isoform
timsTOF Pro	NA	chrV_1_18582669_18582887	1;1;1	1;1;1	Carbamidomethylation (DHKE, X@N-term); Carbamidomethylation	8253.82	\N	PEAKS;PEAKS;PEAKS	C8T;GelT;WMT	72	19.44;19.44;19.44	NA;NA;NA	NA;NA;NA	NA;NA;NA	NA	Trypsin;Trypsin;Trypsin	Isoform
Meta analysis	DNADamage;Larval	chrV_-1_20497983_20498665	12;12	3;2	Oxidation (M); Phosphorylation (STY); Acetylation (N-term);Oxidation (M); 13C(6) 15N(2) Silac label	10668	DAF-16/FOXO Controlled germline Tumor affecting [Source:UniProtKB/TrEMBL;Acc:D4YWC3]	NA	NA	96	NA	NA	NA	NA	NA	NA	Isoform
Meta analysis	DNADamage	chrV_-1_2799052_2799327	6	1	Acetylation (N-term)	10029	KETtiN (Drosophila actin-binding) homolog; Kettin [Source:UniProtKB/TrEMBL;Acc:Q9NL87]	NA	NA	91	NA	NA	NA	NA	NA	NA	Isoform
Meta analysis	Adult	chrV_1_6044152_6044470	2	1	Deamidation (NQ); 13C(6) 15N(2) Silac label	7253	Cystatin [Source:UniProtKB/TrEMBL;Acc:G5ECM9]	NA	NA	66	NA	NA	NA	NA	NA	NA	Isoform
timsTOF Pro	NA	chrV_-1_7434380_7434532	2	2	NA	5942.66	D-aspartate oxidase 2 [Source:UniProtKB/Swiss-Prot;Acc:Q19564]	PEAKS	WMT	50	48	NA	NA	NA	NA	Trypsin	Isoform
Meta analysis	Adult;DNADamage	chrV_1_7857034_7857330	4;5	1;1	Deamidation (NQ); 13C(6) 15N(2) Silac label;Carbamidomethylation	11298	Eukaryotic translation initiation factor 5 [Source:UniProtKB/Swiss-Prot;Acc:Q22918]	NA	NA	98	NA	NA	NA	NA	NA	NA	Isoform
Meta analysis	Adult	chrV_1_9226757_9227290	1	1	NA	10303	\N	NA	NA	91	NA	NA	NA	NA	NA	NA	Isoform
Meta analysis	Adult	chrX_1_15499716_15500083	1	1	13C(6) 15N(4) Silac label	8657	SUlfite OXidase [Source:UniProtKB/TrEMBL;Acc:Q9XTQ8]	NA	NA	76	NA	NA	NA	NA	NA	NA	Isoform
Meta analysis	DNADamage	chrX_1_17678957_17679398	4	2	NA	7034	\N	NA	NA	58	NA	NA	NA	NA	NA	NA	Isoform
Meta analysis	Adult;Larval	II_1494432	1;1	1;1	13C(6) 15N(2) Silac label;NA	50912	II_1494432|TX=6239 OS=Roundworm GN=nhr-1 TA=R09G11.2c.2 PA=II_1494432	NA	NA	NA	NA	NA	NA	NA	NA	NA	Isoform
Meta analysis	Adult	II_1494755	2	1	Deamidation (NQ); 13C(6) 15N(4) Silac label; 13C(6) Silac label	43130	II_1494755|TX=6239 OS=Roundworm GN=sto-5 TA=F41G4.3a PA=II_1494755	NA	NA	NA	NA	NA	NA	NA	NA	NA	Isoform
Meta analysis	Adult	II_1494883	3	3	13C(6) 15N(4) Silac label; 13C(6) Silac label	62894	II_1494883|TX=6239 OS=Roundworm GN=F59C12.3 TA=F59C12.3 PA=II_1494883	NA	NA	NA	NA	NA	NA	NA	NA	NA	Isoform
Meta analysis;timsTOF Pro	Adult;Larval;NA	II_1495184	14;17;4	14;17;4	Oxidation (M); Pyro-glu from Q; Deamidation (NQ); 13C(6) 15N(4) Silac label; 13C(6) 15N(2) Silac label; 13C(6) Silac label;Carbamidomethylation; 13C(6) 15N(2) Silac label	70667	II_1495184|TX=6239 OS=Roundworm GN=B0395.3 TA=B0395.3.2 PA=II_1495184	NA;PEAKS	NA;WMT	NA;NA	NA;10.81	NA;NA	NA;NA	NA;NA	NA;NA	NA;Trypsin	Isoform
Meta analysis;timsTOF Pro	Adult;Larval;DNADamage;NA	II_1496199	3;3;7;1;2	3;3;7;1;2	N-ethylamide; Oxidation (M); Deamidation (NQ); 13C(6) 15N(4) Silac label; 13C(6) 15N(2) Silac label; 13C(6) Silac label;Carbamidomethylation; 13C(6) 15N(2) Silac label;Carbamidomethylation; Oxidation (M); Phosphorylation (STY)	15580	II_1496199|TX=6239 OS=Roundworm GN=cytb-5.1 TA=C31E10.7.2 PA=II_1496199	NA;PEAKS;PEAKS	NA;WMChT;WMT	NA;NA	NA;9.42;31.16	NA;NA;NA	NA;NA;NA	NA;NA;NA	NA;NA	NA;Chymotrypsin;Trypsin	Isoform
Meta analysis	Adult;DNADamage	II_1496239	3;9	3;9	Pyro-glu from Q;NA	35748	II_1496239|TX=6239 OS=Roundworm GN=syx-2 TA=F48F7.2.2 PA=II_1496239	NA	NA	NA	NA	NA	NA	NA	NA	NA	Isoform
timsTOF Pro	NA	II_1496712	NA;NA;NA	4;1;1	NA	NA	II_1496712_TX=6239	MSFragger;MSFragger;MSFragger	GelChT;WLChT;WLT	281	11;5;3	35;3;3	35;3;3	35;3;3	W03G11.1a.1, W03G11.1b.1	Chymotrypsin;Chymotrypsin;Trypsin	Isoform
Meta analysis	DNADamage	II_1496978	1	1	Carbamidomethylation	41459	II_1496978|TX=6239 OS=Roundworm GN=eat-20 TA=H30A04.1c PA=II_1496978	NA	NA	NA	NA	NA	NA	NA	NA	NA	Isoform
timsTOF Pro	NA	II_1497666	NA	6	NA	NA	II_1497666_TX=6239	MSFragger	WLChT	1442	6	28	0	12	II_1497678_TX=6239	Chymotrypsin	Isoform
timsTOF Pro	NA	II_1497676	2;5;9	2;2;2	NA	164370	II_1497676|TX=6239 OS=Roundworm GN=hpo-34 TA=F29G6.3d.8 PA=II_1497676	PEAKS;PEAKS;PEAKS	C8T;WMChT;WMT	NA	3.11;4.62;11.59	NA;NA;NA	NA;NA;NA	NA;NA;NA	NA	Trypsin;Chymotrypsin;Trypsin	Isoform
Meta analysis	Adult	II_1497829	11	5	Pyro-glu from Q; 13C(6) 15N(4) Silac label; 13C(6) 15N(2) Silac label; 13C(6) Silac label	141502	II_1497829|TX=6239 OS=Roundworm GN=pgp-4 TA=F42E11.1a PA=II_1497829	NA	NA	NA	NA	NA	NA	NA	NA	NA	Isoform
Meta analysis;timsTOF Pro	Larval;NA	II_1498197	7;4;5	7;4;4	13C(6) 15N(2) Silac label	60271	II_1498197|TX=6239 OS=Roundworm GN=ugt-23 TA=C17G1.3a PA=II_1498197	NA;PEAKS;PEAKS	NA;WMChT;WMT	NA;NA	NA;12.22;10.34	NA;NA;NA	NA;NA;NA	NA;NA;NA	NA;NA	NA;Chymotrypsin;Trypsin	Isoform
Meta analysis	Adult	II_1498575	1	1	NA	131856	II_1498575|TX=6239 OS=Roundworm GN=gap-2 TA=ZK899.8b PA=II_1498575	NA	NA	NA	NA	NA	NA	NA	NA	NA	Isoform
timsTOF Pro	NA	II_1498842	NA	1	NA	NA	II_1498842_TX=6239	MSFragger	WLT	431	2	2	2	2	R04D3.3.2	Trypsin	Isoform
Meta analysis	Adult	II_1498928	2	2	13C(6) 15N(4) Silac label; 13C(6) Silac label	33877	II_1498928|TX=6239 OS=Roundworm GN=F09A5.4 TA=F09A5.4f PA=II_1498928	NA	NA	NA	NA	NA	NA	NA	NA	NA	Isoform
Meta analysis	Adult	II_1499854	14	14	Oxidation (M); 13C(6) 15N(4) Silac label; 13C(6) 15N(2) Silac label; 13C(6) Silac label	135393	II_1499854|TX=6239 OS=Roundworm GN=utx-1 TA=D2021.1 PA=II_1499854	NA	NA	NA	NA	NA	NA	NA	NA	NA	Isoform
timsTOF Pro	NA	II_1499886	2	2	Pyro-glu from Q	13233.3	II_1499886|TX=6239 OS=Roundworm GN=flp-5 TA=C03G5.7.1 PA=II_1499886	PEAKS	2DRP	NA	31.03	NA	NA	NA	NA	Undigested	Isoform
Meta analysis	DNADamage	II_1499924	3	3	NA	23075	II_1499924|TX=6239 OS=Roundworm GN=F16F9.3 TA=F16F9.3b PA=II_1499924	NA	NA	NA	NA	NA	NA	NA	NA	NA	Isoform
Meta analysis	DNADamage	II_1500108	3	1	Carbamidomethylation	17812	II_1500108|TX=6239 OS=Roundworm GN=M60.4 TA=M60.4b.2 PA=II_1500108	NA	NA	NA	NA	NA	NA	NA	NA	NA	Isoform
Meta analysis	DNADamage	II_1500142	1	1	NA	97700	II_1500142|TX=6239 OS=Roundworm GN=C17H11.6 TA=C17H11.6c.2 PA=II_1500142	NA	NA	NA	NA	NA	NA	NA	NA	NA	Isoform
Meta analysis	DNADamage	II_1500391	10	10	NA	71631	II_1500391|TX=6239 OS=Roundworm GN=ldb-1 TA=F58A3.1a.2 F58A3.1a.1 PA=II_1500391	NA	NA	NA	NA	NA	NA	NA	NA	NA	Isoform
timsTOF Pro	NA	II_1500556	NA;NA	3;10	NA	NA	II_1500556_TX=6239	MSFragger;MSFragger	WLChT;WLT	1237	3;13	3;49	3;27	3;49	II_1500557_TX=6239, T21E8.1a.1, T21E8.1b.2, T21E8.1c.1, T21E8.2.1	Chymotrypsin;Trypsin	Isoform
Meta analysis;timsTOF Pro	Adult;Larval;NA	II_1501208	8;11;NA;2	2;1;7;2	Oxidation (M); Deamidation (NQ); Acetylation (N-term); 13C(6) 15N(4) Silac label; 13C(6) 15N(2) Silac label; 2 more;Carbamidomethylation; Oxidation (M); Acetylation (N-term); 13C(6) 15N(2) Silac label	31475	II_1501208|TX=6239 OS=Roundworm GN=eef-1A.2 TA=R03G5.1c PA=II_1501208	NA;MSFragger;PEAKS	NA;1DRP;1DRP	NA;286	NA;30;17.83	NA;36;NA	NA;36;NA	NA;36;NA	NA;R03G5.1a.4, R03G5.1d.4	NA;Undigested;Undigested	Isoform
Meta analysis;timsTOF Pro	Larval;Adult;NA	II_1501403	8;14;1;6	8;14;1;6	13C(6) 15N(2) Silac label;Oxidation (M); Deamidation (NQ); 13C(6) 15N(4) Silac label; 13C(6) 15N(2) Silac label; 13C(6) Silac label	44618	II_1501403|TX=6239 OS=Roundworm GN=pcyt-1 TA=F08C6.2a PA=II_1501403	NA;PEAKS;PEAKS	NA;GelT;WMT	NA;NA	NA;3.1;22.22	NA;NA;NA	NA;NA;NA	NA;NA;NA	NA;NA	NA;Trypsin;Trypsin	Isoform
Meta analysis	Adult	II_1501422	11	10	Oxidation (M); Pyro-glu from Q; 13C(6) 15N(4) Silac label; 13C(6) 15N(2) Silac label; 13C(6) Silac label	35969	II_1501422|TX=6239 OS=Roundworm GN=sto-1 TA=F08C6.4a PA=II_1501422	NA	NA	NA	NA	NA	NA	NA	NA	NA	Isoform
Meta analysis	DNADamage	II_1501589	2	2	Carbamidomethylation	29915	II_1501589|TX=6239 OS=Roundworm GN=C53B7.3 TA=C53B7.3a PA=II_1501589	NA	NA	NA	NA	NA	NA	NA	NA	NA	Isoform
Meta analysis	Adult;DNADamage	II_1501855	5;11	5;11	13C(6) 15N(4) Silac label; 13C(6) 15N(2) Silac label; 13C(6) Silac label;Carbamidomethylation	59182	II_1501855|TX=6239 OS=Roundworm GN=cdf-1 TA=C15B12.7a PA=II_1501855	NA	NA	NA	NA	NA	NA	NA	NA	NA	Isoform
Meta analysis;timsTOF Pro	Adult;NA	II_1501939	37;NA;NA;NA;NA;NA;3;12;1;23;34	37;3;13;2;22;32;3;12;1;23;34	Oxidation (M); Pyro-glu from Q; Deamidation (NQ); 13C(6) 15N(4) Silac label; 13C(6) 15N(2) Silac label; 2 more	258033	II_1501939|TX=6239 OS=Roundworm GN=K10C2.1 TA=K10C2.1 PA=II_1501939	NA;MSFragger;MSFragger;MSFragger;MSFragger;MSFragger;PEAKS;PEAKS;PEAKS;PEAKS;PEAKS	NA;C8ChT;C8T;GelT;WLChT;WLT;C8ChT;C8T;GelT;WMChT;WMT	NA;2329	NA;1;9;1;11;19;1.29;7.99;0.77;13.7;20.09	NA;4;37;2;50;149;NA;NA;NA;NA;NA	NA;4;37;2;50;149;NA;NA;NA;NA;NA	NA;4;37;2;50;149;NA;NA;NA;NA;NA	NA;K10C2.1.1	NA;Chymotrypsin;Trypsin;Trypsin;Chymotrypsin;Trypsin;Chymotrypsin;Trypsin;Trypsin;Chymotrypsin;Trypsin	Isoform
Meta analysis	Adult	II_1501974	3	3	13C(6) 15N(4) Silac label; 13C(6) 15N(2) Silac label; 13C(6) Silac label	28760	II_1501974|TX=6239 OS=Roundworm GN=C03B1.14 TA=C03B1.14 PA=II_1501974	NA	NA	NA	NA	NA	NA	NA	NA	NA	Isoform
Meta analysis	Adult	II_1502136	1	1	NA	72573	II_1502136|TX=6239 OS=Roundworm GN=C14F11.2 TA=C14F11.2 PA=II_1502136	NA	NA	NA	NA	NA	NA	NA	NA	NA	Isoform
Meta analysis	DNADamage	II_1502421	1	1	NA	29593	II_1502421|TX=6239 OS=Roundworm GN=dct-11 TA=W06B11.3 PA=II_1502421	NA	NA	NA	NA	NA	NA	NA	NA	NA	Isoform
timsTOF Pro	NA	II_1502648	NA	10	NA	NA	II_1502648_TX=6239	MSFragger	GelChT	355	39	106	85	106	M03F4.2a.1, M03F4.2b.6, M03F4.2c.1, T04C12.4.3	Chymotrypsin	Isoform
timsTOF Pro	NA	II_1502650	1	1	Acetylation (N-term); Oxidation (M); Amidation	4556.1	II_1502650|TX=6239 OS=Roundworm GN=act-4 TA=M03F4.2b.2 PA=II_1502650	PEAKS	1DRP	NA	39.53	NA	NA	NA	NA	Undigested	Isoform
Meta analysis	Adult	II_1503168	3	3	13C(6) 15N(2) Silac label; 13C(6) Silac label	32656	II_1503168|TX=6239 OS=Roundworm GN=C01C10.2 TA=C01C10.2b PA=II_1503168	NA	NA	NA	NA	NA	NA	NA	NA	NA	Isoform
timsTOF Pro	NA	II_1503317	8;6;12;34	8;6;11;28	Acetylation (N-term)	41995.9	II_1503317|TX=6239 OS=Roundworm GN=F46H5.3 TA=F46H5.3b.2,F46H5.3b.3,F46H5.3b.1 PA=II_1503317	PEAKS;PEAKS;PEAKS;PEAKS	1DRP;2DRP;GelChT;WMChT	NA	10.08;10.08;29.18;68.7	NA;NA;NA;NA	NA;NA;NA;NA	NA;NA;NA;NA	NA	Undigested;Undigested;Chymotrypsin;Chymotrypsin	Isoform
Meta analysis	DNADamage	II_1503513	2	1	NA	15015	II_1503513|TX=6239 OS=Roundworm GN=F14B8.5 TA=F14B8.5c.3 PA=II_1503513	NA	NA	NA	NA	NA	NA	NA	NA	NA	Isoform
timsTOF Pro	NA	II_1503676	NA;NA;NA	1;1;3	NA	NA	II_1503676_TX=6239	MSFragger;MSFragger;MSFragger	C8ChT;WLChT;WLT	287	4;4;18	2;5;6	2;5;6	2;5;6	II_1503677_TX=6239__chrX_-1_4150674_4150718, ZK470.5a.1__chrX_-1_4150674_4150718, ZK470.5b.3	Chymotrypsin;Chymotrypsin;Trypsin	Isoform
timsTOF Pro	NA	II_1503677	2	2	NA	39630.3	II_1503677|TX=6239 OS=Roundworm GN=nck-1 TA=ZK470.5b.2 PA=II_1503677	PEAKS	WMT	NA	9.22	NA	NA	NA	NA	Trypsin	Isoform
Meta analysis	DNADamage;Adult	II_1503685	5;7	5;7	NA;Pyro-glu from Q; 13C(6) 15N(4) Silac label; Deamidation (NQ); 13C(6) Silac label	24187	II_1503685|TX=6239 OS=Roundworm GN=ZK470.2 TA=ZK470.2b.3 PA=II_1503685	NA	NA	NA	NA	NA	NA	NA	NA	NA	Isoform
Meta analysis;timsTOF Pro	Adult;DNADamage;NA	II_1504204	1;3;NA;NA;6;2	1;3;10;2;6;2	Deamidation (NQ); 13C(6) 15N(2) Silac label;NA	33019	II_1504204|TX=6239 OS=Roundworm GN=aqp-7 TA=M02F4.8.2 PA=II_1504204	NA;MSFragger;MSFragger;PEAKS;PEAKS	NA;WLChT;WLT;WMChT;WMT	NA;302	NA;35;11;20.2;11.26	NA;24;34;NA;NA	NA;19;34;NA;NA	NA;24;34;NA;NA	NA;M02F4.8.2	NA;Chymotrypsin;Trypsin;Chymotrypsin;Trypsin	Isoform
timsTOF Pro	NA	II_1504248	NA	1	NA	NA	II_1504248_TX=6239__chrX_1_2945111_2945215	MSFragger	GelT	36	61	5	5	5	Y71H10A.1a.1__chrX_1_2945111_2945215	Trypsin	Isoform
Meta analysis	Adult	II_1504498	1	1	NA	73272	II_1504498|TX=6239 OS=Roundworm GN=tbc-12 TA=R11B5.1 PA=II_1504498	NA	NA	NA	NA	NA	NA	NA	NA	NA	Isoform
timsTOF Pro	NA	II_1504659	2	2	Carbamidomethylation	40755.8	II_1504659|TX=6239 OS=Roundworm GN=unc-97 TA=F14D12.2.2,F14D12.2.1 PA=II_1504659	PEAKS	WMT	NA	9.35	NA	NA	NA	NA	Trypsin	Isoform
Meta analysis	DNADamage	II_1504723	10	10	Carbamidomethylation	51869	II_1504723|TX=6239 OS=Roundworm GN=bus-8 TA=T23F2.1.2 PA=II_1504723	NA	NA	NA	NA	NA	NA	NA	NA	NA	Isoform
Meta analysis	DNADamage	II_1504873	10	10	Carbamidomethylation	31145	II_1504873|TX=6239 OS=Roundworm GN=C26B9.3 TA=C26B9.3 PA=II_1504873	NA	NA	NA	NA	NA	NA	NA	NA	NA	Isoform
Meta analysis;timsTOF Pro	Larval;Adult;DNADamage;NA	II_1505450	3;8;19;1	3;8;19;1	Acetylation (N-term); 13C(6) 15N(2) Silac label;Pyro-glu from Q; Deamidation (NQ); 13C(6) 15N(4) Silac label; 13C(6) Silac label;Acetylation (N-term)	167604	II_1505450|TX=6239 OS=Roundworm GN=H11E01.3 TA=H11E01.3 PA=II_1505450	NA;PEAKS	NA;C8T	NA;NA	NA;1.12	NA;NA	NA;NA	NA;NA	NA;NA	NA;Trypsin	Isoform
timsTOF Pro	NA	II_1506368	2	2	Carbamidomethylation	101793	II_1506368|TX=6239 OS=Roundworm GN=ncam-1 TA=F02G3.1b PA=II_1506368	PEAKS	WMT	NA	3.61	NA	NA	NA	NA	Trypsin	Isoform
Meta analysis;timsTOF Pro	Adult;NA	II_1506393	57;NA	1;21	N-ethylamide; Pyro-glu from Q; Pyro-glu from E; Oxidation (M); 13C(6) 15N(4) Silac label; 5 more	134066	II_1506393|TX=6239 OS=Roundworm GN=ifc-2 TA=M6.1a PA=II_1506393	NA;MSFragger	NA;WLT	NA;1189	NA;33	NA;118	NA;104	NA;118	NA;II_1506405_TX=6239, M6.1a.1, M6.1b.1, M6.1d.1	NA;Trypsin	Isoform
Meta analysis;timsTOF Pro	Adult;Larval;NA	II_1506405	5;15;NA	5;14;10	Pyro-glu from Q; 13C(6) 15N(4) Silac label; 13C(6) 15N(2) Silac label;Carbamidomethylation; Pyro-glu from Q; 13C(6) 15N(2) Silac label	147959	II_1506405|TX=6239 OS=Roundworm GN=ifc-2 TA=M6.1b PA=II_1506405	NA;MSFragger	NA;WLChT	NA;1309	NA;17	NA;29	NA;19	NA;29	NA;M6.1b.1, M6.1d.1	NA;Chymotrypsin	Isoform
Meta analysis;timsTOF Pro	Adult;NA	II_1509126	8;NA;NA;NA;NA;NA	8;2;1;17;10;11	Oxidation (M); Deamidation (NQ); 13C(6) 15N(4) Silac label; 13C(6) 15N(2) Silac label	9598	II_1509126|TX=6239 OS=Roundworm GN=dct-16 TA=Y38H6C.1b.9 PA=II_1509126	NA;MSFragger;MSFragger;MSFragger;MSFragger;MSFragger	NA;1DRP;2DRP;C8T;GelT;WLT	NA;88	NA;20;20;86;75;75	NA;5;1;499;576;242	NA;0;1;499;576;242	NA;5;1;499;576;242	NA;II_1509128_TX=6239, II_1509135_TX=6239, Y38H6C.1a.1__chrV_-1_20497983_20499008, chrV_-1_20497983_20498665	NA;Undigested;Undigested;Trypsin;Trypsin;Trypsin	Isoform
timsTOF Pro	NA	II_1509128	19;11;12	2;2;2	Acetylation (N-term); Carbamidomethylation (DHKE, X@N-term); Oxidation (M)	9885.41	II_1509128|TX=6239 OS=Roundworm GN=dct-16 TA=Y38H6C.1b.8 PA=II_1509128	PEAKS;PEAKS;PEAKS	C8T;GelT;WMT	NA	85.56;74.44;76.67	NA;NA;NA	NA;NA;NA	NA;NA;NA	NA	Trypsin;Trypsin;Trypsin	Isoform
Meta analysis;timsTOF Pro	Adult;NA	II_1509135	9;NA;NA;NA;11;8;9	9;8;6;8;1;8;9	Oxidation (M); Deamidation (NQ); 13C(6) 15N(4) Silac label; 13C(6) 15N(2) Silac label	9854	II_1509135|TX=6239 OS=Roundworm GN=dct-16 TA=Y38H6C.1b.1 PA=II_1509135	NA;MSFragger;MSFragger;MSFragger;PEAKS;PEAKS;PEAKS	NA;C8ChT;GelChT;WLChT;C8ChT;GelChT;WMChT	NA;90	NA;94;94;87;98.89;94.44;87.78	NA;480;154;212;NA;NA;NA	NA;56;154;212;NA;NA;NA	NA;480;154;212;NA;NA;NA	NA;Y38H6C.1a.1__chrV_-1_20497983_20499008, chrV_-1_20497983_20498665	NA;Chymotrypsin;Chymotrypsin;Chymotrypsin;Chymotrypsin;Chymotrypsin;Chymotrypsin	Isoform
Meta analysis	Adult;DNADamage	II_1509629	1;3	1;3	NA;Carbamidomethylation	10756	II_1509629|TX=6239 OS=Roundworm GN=srw-86 TA=C25F9.7 PA=II_1509629	NA	NA	NA	NA	NA	NA	NA	NA	NA	Isoform
Meta analysis;timsTOF Pro	Adult;Larval;DNADamage;NA	II_1511007	1;5;24;NA;NA	1;5;24;2;5	NA;13C(6) 15N(2) Silac label;Carbamidomethylation; Oxidation (M)	48716	II_1511007|TX=6239 OS=Roundworm GN=pus-1 TA=W06H3.2a PA=II_1511007	NA;MSFragger;MSFragger	NA;WLChT;WLT	NA;427	NA;6;16	NA;5;16	NA;5;16	NA;5;16	NA;W06H3.2a.1	NA;Chymotrypsin;Trypsin	Isoform
Meta analysis;timsTOF Pro	Adult;Larval;DNADamage;NA	II_1511155	9;13;20;NA;NA;NA;NA;NA;NA;6	3;13;20;7;9;1;7;16;12;6	N-ethylamide; Oxidation (M); Pyro-glu from Q; Deamidation (NQ); 13C(6) 15N(4) Silac label; 2 more;Carbamidomethylation; 13C(6) 15N(2) Silac label;Carbamidomethylation; Oxidation (M)	38027	II_1511155|TX=6239 OS=Roundworm GN=cpl-1 TA=T03E6.7b.2 PA=II_1511155	NA;MSFragger;MSFragger;MSFragger;MSFragger;MSFragger;MSFragger;PEAKS	NA;C8ChT;C8T;GelChT;GelT;WLChT;WLT;C8ChT	NA;336	NA;34;31;6;26;46;47;22.32	NA;18;60;2;48;136;265;NA	NA;18;60;2;48;136;265;NA	NA;18;60;2;48;136;265;NA	NA;T03E6.7a.1, T03E6.7b.2	NA;Chymotrypsin;Trypsin;Chymotrypsin;Trypsin;Chymotrypsin;Trypsin;Chymotrypsin	Isoform
timsTOF Pro	NA	II_1511272	NA;NA	1;2	NA	NA	II_1511272_TX=6239__chrV_-1_18555461_18555792	MSFragger;MSFragger	GelChT;WLChT	90	18;33	1;14	1;14	1;14	Y51A2D.9a.1__chrV_-1_18555461_18555792, Y51A2D.9b.1__chrV_-1_18555461_18555792	Chymotrypsin;Chymotrypsin	Isoform
timsTOF Pro	NA	II_1511577	NA	1	NA	NA	II_1511577_TX=6239__chrV_-1_18070272_18072030	MSFragger	C8T	350	6	1	1	1	Y59A8B.10a.1__chrV_-1_18070272_18072030, Y59A8B.10b.1__chrV_-1_18070272_18072030	Trypsin	Isoform
Meta analysis	Adult	II_1512941	2	2	Deamidation (NQ); Acetylation (N-term)	42378	II_1512941|TX=6239 OS=Roundworm GN=unc-76 TA=C01G10.11b.2 PA=II_1512941	NA	NA	NA	NA	NA	NA	NA	NA	NA	Isoform
timsTOF Pro	NA	II_1513120	NA;NA;NA;1	1;2;3;1	NA	NA	II_1513120_TX=6239	MSFragger;MSFragger;MSFragger;PEAKS	C8T;WLChT;WLT;C8T	251	7;15;21;7.57	6;6;9;NA	6;6;9;NA	6;6;9;NA	ZC412.3a.3, ZC412.3b.3	Trypsin;Chymotrypsin;Trypsin;Trypsin	Isoform
timsTOF Pro	NA	II_1513145	NA;NA;NA;NA;NA;4	4;7;4;11;14;4	NA	NA	II_1513145_TX=6239	MSFragger;MSFragger;MSFragger;MSFragger;MSFragger;PEAKS	C8ChT;C8T;GelChT;WLChT;WLT;C8ChT	597	11;19;25;25;34;8.38	32;49;26;88;146;NA	32;49;26;18;78;NA	32;49;26;88;146;NA	W06A7.3c.1, W06A7.3d.1, W06A7.3f.1, W06A7.3g.3	Chymotrypsin;Trypsin;Chymotrypsin;Chymotrypsin;Trypsin;Chymotrypsin	Isoform
Meta analysis	Adult;DNADamage	II_1513359	2;13	2;13	13C(6) 15N(4) Silac label; 13C(6) Silac label;Carbamidomethylation; Oxidation (M)	46312	II_1513359|TX=6239 OS=Roundworm GN=fntb-1 TA=F23B12.6.2 PA=II_1513359	NA	NA	NA	NA	NA	NA	NA	NA	NA	Isoform
Meta analysis	Adult	II_1513919	12	12	Deamidation (NQ); 13C(6) Silac label	36917	II_1513919|TX=6239 OS=Roundworm GN=T26F2.3 TA=T26F2.3.2 PA=II_1513919	NA	NA	NA	NA	NA	NA	NA	NA	NA	Isoform
Meta analysis	Larval;Adult	II_1514105	5;15	5;1	Carbamidomethylation; 13C(6) 15N(2) Silac label;N-ethylamide; Oxidation (M); Pyro-glu from E; Pyro-glu from Q; 13C(6) 15N(4) Silac label; 2 more	54647	II_1514105|TX=6239 OS=Roundworm GN=hpo-31 TA=F55B12.4.2 PA=II_1514105	NA	NA	NA	NA	NA	NA	NA	NA	NA	Isoform
Meta analysis	DNADamage	II_1514561	1	1	NA	16924	II_1514561|TX=6239 OS=Roundworm GN=bus-19 TA=T07F10.4b PA=II_1514561	NA	NA	NA	NA	NA	NA	NA	NA	NA	Isoform
Meta analysis	DNADamage	II_1514771	4	4	NA	81410	II_1514771|TX=6239 OS=Roundworm GN=rfc-1 TA=C54G10.2b PA=II_1514771	NA	NA	NA	NA	NA	NA	NA	NA	NA	Isoform
Meta analysis	Adult;DNADamage;Larval	II_1514873	2;5;7	2;5;7	Oxidation (M); Deamidation (NQ); 13C(6) 15N(2) Silac label;Carbamidomethylation; Oxidation (M);Carbamidomethylation; Oxidation (M); Pyro-glu from Q; Acetylation (N-term); 13C(6) 15N(2) Silac label	42865	II_1514873|TX=6239 OS=Roundworm GN=asp-10 TA=C15C8.3b.2 PA=II_1514873	NA	NA	NA	NA	NA	NA	NA	NA	NA	Isoform
timsTOF Pro	NA	II_1515531	1	1	NA	16199.6	II_1515531|TX=6239 OS=Roundworm GN=F58H1.3 TA=F58H1.3b PA=II_1515531	PEAKS	WMChT	NA	11.56	NA	NA	NA	NA	Chymotrypsin	Isoform
timsTOF Pro	NA	II_1515647	NA;NA	1;4	NA	NA	II_1515647_TX=6239__chrV_1_11837000_11837101	MSFragger;MSFragger	C8T;WLT	188	29;29	1;20	1;2	1;20	R13H4.2e.1__chrV_1_11837000_11837101, chrV_1_11837400_11837701	Trypsin;Trypsin	Isoform
Meta analysis	Adult	II_1516062	2	2	Deamidation (NQ); 13C(6) 15N(2) Silac label	70325	II_1516062|TX=6239 OS=Roundworm GN=F58G11.3 TA=F58G11.3b PA=II_1516062	NA	NA	NA	NA	NA	NA	NA	NA	NA	Isoform
Meta analysis	Adult	II_1516264	1	1	Acetylation (N-term)	50805	II_1516264|TX=6239 OS=Roundworm GN=frm-10 TA=F25H9.5b PA=II_1516264	NA	NA	NA	NA	NA	NA	NA	NA	NA	Isoform
Meta analysis	Adult	II_1516367	1	1	13C(6) 15N(2) Silac label	48249	II_1516367|TX=6239 OS=Roundworm GN=tag-260 TA=M04G12.1c.2 PA=II_1516367	NA	NA	NA	NA	NA	NA	NA	NA	NA	Isoform
Meta analysis;timsTOF Pro	Larval;NA	II_1516620	3;NA;2	3;2;2	Carbamidomethylation; 13C(6) 15N(2) Silac label	39719	II_1516620|TX=6239 OS=Roundworm GN=K03B8.6 TA=K03B8.6.2 PA=II_1516620	NA;MSFragger;PEAKS	NA;WLT;WMT	NA;340	NA;7;7.06	NA;8;NA	NA;8;NA	NA;8;NA	NA;K03B8.6.2	NA;Trypsin;Trypsin	Isoform
Meta analysis	DNADamage	II_1516989	2	1	NA	6042	II_1516989|TX=6239 OS=Roundworm GN=eef-1G TA=F17C11.9b.1 PA=II_1516989	NA	NA	NA	NA	NA	NA	NA	NA	NA	Isoform
Meta analysis	Larval	II_1517471	18	18	Acetylation (N-term); 13C(6) 15N(2) Silac label	99301	II_1517471|TX=6239 OS=Roundworm GN=ZK836.2 TA=ZK836.2b.3 PA=II_1517471	NA	NA	NA	NA	NA	NA	NA	NA	NA	Isoform
timsTOF Pro	NA	II_1517472	3	3	Carbamidomethylation	96086.8	II_1517472|TX=6239 OS=Roundworm GN=ZK836.2 TA=ZK836.2b.2 PA=II_1517472	PEAKS	WMChT	NA	4.82	NA	NA	NA	NA	Chymotrypsin	Isoform
timsTOF Pro	NA	II_1517473	NA;NA;1;1	1;1;1;1	NA	NA	II_1517473_TX=6239__chrV_1_12197322_12197399	MSFragger;MSFragger;PEAKS;PEAKS	C8T;GelT;C8T;GelT	83	18;18;18.07;18.07	7;5;NA;NA	7;5;NA;NA	7;5;NA;NA	ZK836.2a.1__chrV_1_12197322_12197399	Trypsin;Trypsin;Trypsin;Trypsin	Isoform
Meta analysis	Larval;Adult;DNADamage	II_1517476	4;6;12	4;6;12	13C(6) 15N(2) Silac label;N-ethylamide; 13C(6) 15N(2) Silac label;Carbamidomethylation	27225	II_1517476|TX=6239 OS=Roundworm GN=rnp-1 TA=ZK863.7c PA=II_1517476	NA	NA	NA	NA	NA	NA	NA	NA	NA	Isoform
Meta analysis;timsTOF Pro	Adult;Larval;DNADamage;NA	II_1517720	2;4;13;NA	2;4;13;1	Deamidation (NQ); 13C(6) 15N(4) Silac label; 13C(6) 15N(2) Silac label;13C(6) 15N(2) Silac label;Carbamidomethylation	85225	II_1517720|TX=6239 OS=Roundworm GN=Y32F6B.1 TA=Y32F6B.1 PA=II_1517720	NA;MSFragger	NA;WLT	NA;760	NA;1	NA;2	NA;2	NA;2	NA;Y32F6B.1.1	NA;Trypsin	Isoform
timsTOF Pro	NA	II_1517747	NA;NA	2;6	NA	NA	II_1517747_TX=6239	MSFragger;MSFragger	WLChT;WLT	470	6;16	5;24	5;24	5;24	Y32F6A.5b.2	Chymotrypsin;Trypsin	Isoform
Meta analysis	Adult;Larval	II_1517935	1;1	1;1	NA;13C(6) 15N(2) Silac label	33800	II_1517935|TX=6239 OS=Roundworm GN=xbx-6 TA=F40F9.1c PA=II_1517935	NA	NA	NA	NA	NA	NA	NA	NA	NA	Isoform
timsTOF Pro	NA	II_1518394	NA	2	NA	NA	II_1518394_TX=6239__chrV_-1_11226462_11226670	MSFragger	WLChT	140	31	2	2	2	T19B10.4a.1__chrV_-1_11226462_11226670	Chymotrypsin	Isoform
Meta analysis;timsTOF Pro	Adult;NA	II_1519120	4;NA;NA;NA;NA;NA;3;4	4;2;2;1;5;4;3;4	Deamidation (NQ); 13C(6) 15N(4) Silac label; 13C(6) 15N(2) Silac label; 13C(6) Silac label	30617	II_1519120|TX=6239 OS=Roundworm GN=mrps-2 TA=T23B12.3.2 PA=II_1519120	NA;MSFragger;MSFragger;MSFragger;MSFragger;MSFragger;PEAKS;PEAKS	NA;C8ChT;C8T;GelT;WLChT;WLT;WMChT;WMT	NA;273	NA;8;23;14;26;26;13.55;26.01	NA;4;5;1;9;17;NA;NA	NA;4;5;1;9;17;NA;NA	NA;4;5;1;9;17;NA;NA	NA;T23B12.3.2	NA;Chymotrypsin;Trypsin;Trypsin;Chymotrypsin;Trypsin;Chymotrypsin;Trypsin	Isoform
Meta analysis	Adult	II_1519464	8	8	N-ethylamide; 13C(6) 15N(4) Silac label; 13C(6) 15N(2) Silac label; 13C(6) Silac label	71816	II_1519464|TX=6239 OS=Roundworm GN=egl-3 TA=C51E3.7c.2 PA=II_1519464	NA	NA	NA	NA	NA	NA	NA	NA	NA	Isoform
Meta analysis;timsTOF Pro	Adult;NA	II_1519502	4;NA	4;4	N-ethylamide; Oxidation (M); Deamidation (NQ); 13C(6) 15N(4) Silac label; 13C(6) 15N(2) Silac label; 13C(6) Silac label	24231	II_1519502|TX=6239 OS=Roundworm GN=C08B6.8 TA=C08B6.8b.1 PA=II_1519502	NA;MSFragger	NA;WLT	NA;210	NA;21	NA;12	NA;6	NA;12	NA;NA	NA;Trypsin	Isoform
Meta analysis	Adult	II_1519503	4	4	13C(6) 15N(4) Silac label; 13C(6) 15N(2) Silac label; 13C(6) Silac label	83873	II_1519503|TX=6239 OS=Roundworm GN=wdr-20 TA=C08B6.7b PA=II_1519503	NA	NA	NA	NA	NA	NA	NA	NA	NA	Isoform
Meta analysis;timsTOF Pro	Adult;Larval;DNADamage;NA	II_1519515	8;9;16;1;1;5	8;9;16;1;1;5	Oxidation (M); Pyro-glu from Q; Deamidation (NQ); 13C(6) 15N(4) Silac label; 13C(6) 15N(2) Silac label; 13C(6) Silac label;Carbamidomethylation; 13C(6) 15N(2) Silac label;Carbamidomethylation; Oxidation (M)	39528	II_1519515|TX=6239 OS=Roundworm GN=aos-1 TA=C08B6.9 PA=II_1519515	NA;PEAKS;PEAKS;PEAKS	NA;GelT;WMChT;WMT	NA;NA	NA;3.14;4.86;20	NA;NA;NA;NA	NA;NA;NA;NA	NA;NA;NA;NA	NA;NA	NA;Trypsin;Chymotrypsin;Trypsin	Isoform
Meta analysis;timsTOF Pro	Adult;NA	II_1519624	6;NA;3	6;3;3	N-ethylamide; Oxidation (M); 13C(6) 15N(4) Silac label; 13C(6) 15N(2) Silac label; 13C(6) Silac label	18017	II_1519624|TX=6239 OS=Roundworm GN=acl-2 TA=T06E8.1b.2 PA=II_1519624	NA;MSFragger;PEAKS	NA;WLT;WMT	NA;157	NA;23;23.57	NA;12;NA	NA;12;NA	NA;12;NA	NA;II_1519627_TX=6239, T06E8.1a.1	NA;Trypsin;Trypsin	Isoform
Meta analysis	DNADamage	II_1519627	10	10	Carbamidomethylation	20232	II_1519627|TX=6239 OS=Roundworm GN=acl-2 TA=T06E8.1b.1 PA=II_1519627	NA	NA	NA	NA	NA	NA	NA	NA	NA	Isoform
Meta analysis	Adult	II_1519901	8	1	13C(6) 15N(4) Silac label; 13C(6) 15N(2) Silac label; 13C(6) Silac label	59977	II_1519901|TX=6239 OS=Roundworm GN=F46B6.6 TA=F46B6.6b PA=II_1519901	NA	NA	NA	NA	NA	NA	NA	NA	NA	Isoform
Meta analysis	Adult;DNADamage	II_1520216	3;8	3;8	13C(6) 15N(4) Silac label; 13C(6) Silac label;Carbamidomethylation	30060	II_1520216|TX=6239 OS=Roundworm GN=ech-3 TA=F43H9.1 PA=II_1520216	NA	NA	NA	NA	NA	NA	NA	NA	NA	Isoform
Meta analysis;timsTOF Pro	Larval;NA	II_1521060	13;1;9	13;1;9	Carbamidomethylation; 13C(6) 15N(2) Silac label	70782	II_1521060|TX=6239 OS=Roundworm GN=acs-1 TA=F46E10.1b.2 F46E10.1c.2 PA=II_1521060	NA;PEAKS;PEAKS	NA;GelT;WMChT	NA;NA	NA;2.4;20.13	NA;NA;NA	NA;NA;NA	NA;NA;NA	NA;NA	NA;Trypsin;Chymotrypsin	Isoform
Meta analysis	Larval	II_1521071	4	1	Carbamidomethylation; Acetylation (N-term); 13C(6) 15N(2) Silac label	7207	II_1521071|TX=6239 OS=Roundworm GN=mdh-1 TA=F46E10.10b PA=II_1521071	NA	NA	NA	NA	NA	NA	NA	NA	NA	Isoform
Meta analysis	Adult	II_1521674	5	5	Deamidation (NQ); 13C(6) 15N(4) Silac label; 13C(6) Silac label	26503	II_1521674|TX=6239 OS=Roundworm GN=pcm-1 TA=C10F3.5b PA=II_1521674	NA	NA	NA	NA	NA	NA	NA	NA	NA	Isoform
Meta analysis	DNADamage	II_1521677	9	9	NA	27126	II_1521677|TX=6239 OS=Roundworm GN=pcm-1 TA=C10F3.5a PA=II_1521677	NA	NA	NA	NA	NA	NA	NA	NA	NA	Isoform
Meta analysis	Adult	II_1521855	42	36	N-ethylamide; Oxidation (M); Pyro-glu from Q; Deamidation (NQ); 13C(6) 15N(4) Silac label; 3 more	120876	II_1521855|TX=6239 OS=Roundworm GN=F44E7.4 TA=F44E7.4c.2 PA=II_1521855	NA	NA	NA	NA	NA	NA	NA	NA	NA	Isoform
Meta analysis	DNADamage	II_1522059	2	2	NA	20195	II_1522059|TX=6239 OS=Roundworm GN=Y58A7A.1 TA=Y58A7A.1b PA=II_1522059	NA	NA	NA	NA	NA	NA	NA	NA	NA	Isoform
timsTOF Pro	NA	II_1522118	NA	5	NA	NA	II_1522118_TX=6239	MSFragger	WLT	406	15	14	14	14	K11D12.3a.1, K11D12.3b.1	Trypsin	Isoform
timsTOF Pro	NA	II_1522237	NA;NA;NA;NA;NA;2	4;6;2;5;5;2	NA	NA	II_1522237_TX=6239	MSFragger;MSFragger;MSFragger;MSFragger;MSFragger;PEAKS	C8ChT;C8T;GelT;WLChT;WLT;C8ChT	228	12;25;14;21;25;8.33	14;21;6;14;38;NA	14;21;6;14;38;NA	14;21;6;14;38;NA	T19H12.2.1	Chymotrypsin;Trypsin;Trypsin;Chymotrypsin;Trypsin;Chymotrypsin	Isoform
Meta analysis	Adult	II_1522291	7	7	N-ethylamide; Oxidation (M); 13C(6) 15N(2) Silac label; Deamidation (NQ); 13C(6) Silac label	60993	II_1522291|TX=6239 OS=Roundworm GN=nas-9 TA=C37H5.9c.1 PA=II_1522291	NA	NA	NA	NA	NA	NA	NA	NA	NA	Isoform
Meta analysis	Adult	II_1522811	1	1	Pyro-glu from Q	222241	II_1522811|TX=6239 OS=Roundworm GN=mec-1 TA=T07H8.4f.1 PA=II_1522811	NA	NA	NA	NA	NA	NA	NA	NA	NA	Isoform
timsTOF Pro	NA	II_1523249	NA	2	NA	NA	II_1523249_TX=6239	MSFragger	C8ChT	221	14	9	9	9	Y47D7A.5.1	Chymotrypsin	Isoform
timsTOF Pro	NA	II_1523589	3	3	NA	30581	II_1523589|TX=6239 OS=Roundworm GN=cysl-3 TA=R08E5.2b.2 PA=II_1523589	PEAKS	WMChT	NA	11.97	NA	NA	NA	NA	Chymotrypsin	Isoform
timsTOF Pro	NA	II_1523590	NA;1;1;1	1;1;1;1	NA	NA	II_1523590_TX=6239	MSFragger;PEAKS;PEAKS;PEAKS	C8T;1DRP;2DRP;C8T	93	21;21.51;21.51;21.51	7;NA;NA;NA	7;NA;NA;NA	7;NA;NA;NA	R08E5.2.1	Trypsin;Undigested;Undigested;Trypsin	Isoform
timsTOF Pro	NA	II_1523662	NA;NA;3;9	5;8;3;9	NA	NA	II_1523662_TX=6239__chrV_1_3699918_3701341	MSFragger;MSFragger;PEAKS;PEAKS	WLChT;WLT;WMChT;WMT	458	19;24;12.01;26.2	16;28;NA;NA	16;28;NA;NA	16;28;NA;NA	W08A12.1a.1__chrV_1_3692027_3692062, W08A12.1b.1__chrV_1_3699918_3701341, W08A12.1c.1__chrV_1_3699918_3701341, W08A12.1d.1__chrV_1_3699918_3701341, W08A12.1e.1__chrV_1_3699918_3701341	Chymotrypsin;Trypsin;Chymotrypsin;Trypsin	Isoform
Meta analysis;timsTOF Pro	DNADamage;NA	II_1523820	33;3	1;3	Carbamidomethylation; Oxidation (M); Phosphorylation (STY); Acetylation (N-term)	62586	II_1523820|TX=6239 OS=Roundworm GN=klc-2 TA=C18C4.10b.3 PA=II_1523820	NA;PEAKS	NA;WMT	NA;NA	NA;9.27	NA;NA	NA;NA	NA;NA	NA;NA	NA;Trypsin	Isoform
Meta analysis	Adult;Larval	II_1524023	2;2	2;2	13C(6) 15N(2) Silac label;NA	42099	II_1524023|TX=6239 OS=Roundworm GN=C10G8.8 TA=C10G8.8b.2 PA=II_1524023	NA	NA	NA	NA	NA	NA	NA	NA	NA	Isoform
Meta analysis;timsTOF Pro	Larval;NA	II_1524782	2;NA;NA	2;1;1	Carbamidomethylation; 13C(6) 15N(2) Silac label	24382	II_1524782|TX=6239 OS=Roundworm GN=ndx-2 TA=W02G9.1 PA=II_1524782	NA;MSFragger;MSFragger	NA;GelT;WLT	NA;224	NA;9;9	NA;5;1	NA;5;1	NA;5;1	NA;W02G9.1.1	NA;Trypsin;Trypsin	Isoform
Meta analysis	Larval	II_1525933	2	1	Carbamidomethylation; 13C(6) 15N(2) Silac label	17882	II_1525933|TX=6239 OS=Roundworm GN=C14C6.2 TA=C14C6.2 PA=II_1525933	NA	NA	NA	NA	NA	NA	NA	NA	NA	Isoform
Meta analysis;timsTOF Pro	Adult;NA	II_1526245	18;NA	18;7	Oxidation (M); Deamidation (NQ); 13C(6) 15N(4) Silac label; 13C(6) 15N(2) Silac label; 13C(6) Silac label	92713	II_1526245|TX=6239 OS=Roundworm GN=cul-3 TA=Y108G3AL.1.2 PA=II_1526245	NA;MSFragger	NA;WLT	NA;799	NA;13	NA;12	NA;12	NA;12	NA;Y108G3AL.1a.3, Y108G3AL.1b.1	NA;Trypsin	Isoform
Meta analysis;timsTOF Pro	Adult;DNADamage;NA	II_1526373	2;6;NA;NA;NA;4;4	2;6;1;6;3;4;4	N-ethylamide; Deamidation (NQ); 13C(6) 15N(4) Silac label; 13C(6) Silac label;Carbamidomethylation; Oxidation (M)	24125	II_1526373|TX=6239 OS=Roundworm GN=ctc-2 TA=MTCE.31 PA=II_1526373	NA;MSFragger;MSFragger;MSFragger;PEAKS;PEAKS	NA;GelT;WLChT;WLT;WMChT;WMT	NA;211	NA;5;30;13;24.17;22.75	NA;1;16;30;NA;NA	NA;1;16;23;NA;NA	NA;1;16;30;NA;NA	NA;MTCE.31.1	NA;Trypsin;Chymotrypsin;Trypsin;Chymotrypsin;Trypsin	Isoform
timsTOF Pro	NA	II_1526374	NA;2	2;2	NA	NA	II_1526374_TX=6239	MSFragger;PEAKS	WLT;WMT	490	5;5.92	8;NA	8;NA	8;NA	MTCE.26.1	Trypsin;Trypsin	Isoform
Meta analysis;timsTOF Pro	DNADamage;NA	II_1526377	1;NA	1;1	NA	44330	II_1526377|TX=6239 OS=Roundworm GN=nduo-4 TA=MTCE.25 PA=II_1526377	NA;MSFragger	NA;WLT	NA;386	NA;4	NA;8	NA;8	NA;8	NA;MTCE.25.1	NA;Trypsin	Isoform
Meta analysis;timsTOF Pro	Larval;DNADamage;NA	II_1526385	2;4;NA	2;4;1	13C(6) 15N(2) Silac label;Oxidation (M)	21767	II_1526385|TX=6239 OS=Roundworm GN=atp-6 TA=MTCE.12 PA=II_1526385	NA;MSFragger	NA;WLT	NA;189	NA;7	NA;12	NA;12	NA;12	NA;MTCE.12.1	NA;Trypsin	Isoform
Meta analysis	DNADamage;Adult	II_1528079	3;4	3;4	NA;13C(6) 15N(2) Silac label	26957	II_1528079|TX=6239 OS=Roundworm GN=C06A12.3 TA=C06A12.3c C06A12.3b.2 PA=II_1528079	NA	NA	NA	NA	NA	NA	NA	NA	NA	Isoform
timsTOF Pro	NA	II_1528342	NA	1	NA	NA	II_1528342_TX=6239__chrIV_-1_17096526_17096621	MSFragger	WLChT	40	64	4	4	4	Y116A8C.28b.1__chrIV_-1_17096526_17096621, Y116A8C.28c.1__chrIV_-1_17096526_17096621, Y116A8C.28d.1__chrIV_-1_17096526_17096621, Y116A8C.28e.1__chrIV_-1_17096526_17096621, Y116A8C.28f.1__chrIV_-1_17096526_17096621	Chymotrypsin	Isoform
Meta analysis;timsTOF Pro	Adult;NA	II_1528351	3;NA;NA;NA	3;1;1;1	Pyro-glu from Q; 13C(6) 15N(4) Silac label; 13C(6) 15N(2) Silac label	27441	II_1528351|TX=6239 OS=Roundworm GN=Y116A8C.27 TA=Y116A8C.27b.2 PA=II_1528351	NA;MSFragger;MSFragger;MSFragger	NA;1DRP;2DRP;WLChT	NA;242	NA;7;7;10	NA;4;4;5	NA;4;4;5	NA;4;4;5	NA;Y116A8C.27a.2, Y116A8C.27b.1	NA;Undigested;Undigested;Chymotrypsin	Isoform
Meta analysis	DNADamage	II_1528629	9	1	Carbamidomethylation; Oxidation (M)	12601	II_1528629|TX=6239 OS=Roundworm GN=rho-1 TA=Y51H4A.3b PA=II_1528629	NA	NA	NA	NA	NA	NA	NA	NA	NA	Isoform
timsTOF Pro	NA	II_1528743	NA	1	NA	NA	II_1528743_TX=6239	MSFragger	1DRP	280	5	3	3	3	II_1528744_TX=6239, Y105C5B.28a.1, Y105C5B.28b.1, Y105C5B.28c.3	Undigested	Isoform
timsTOF Pro	NA	II_1528745	NA	1	NA	NA	II_1528745_TX=6239__chrIV_-1_16170163_16170574	MSFragger	C8T	58	20	5	5	5	Y105C5B.28a.1, Y105C5B.28b.1	Trypsin	Isoform
Meta analysis	DNADamage	II_1528876	4	2	Carbamidomethylation	52999	II_1528876|TX=6239 OS=Roundworm GN=tag-349 TA=Y73F8A.34c.2 PA=II_1528876	NA	NA	NA	NA	NA	NA	NA	NA	NA	Isoform
Meta analysis	Adult;DNADamage	II_1528895	2;8	2;8	Deamidation (NQ); 13C(6) 15N(4) Silac label; 13C(6) 15N(2) Silac label;Carbamidomethylation	58878	II_1528895|TX=6239 OS=Roundworm GN=Y73F8A.26 TA=Y73F8A.26a PA=II_1528895	NA	NA	NA	NA	NA	NA	NA	NA	NA	Isoform
timsTOF Pro	NA	II_1529134	NA;NA	1;5	NA	NA	II_1529134_TX=6239	MSFragger;MSFragger	C8T;GelChT	713	15;8	2;11	2;11	2;11	Y41E3.4a.1, chrIV_-1_15012916_15013116, chrIV_-1_15012916_15013149	Trypsin;Chymotrypsin	Isoform
timsTOF Pro	NA	II_1529198	NA;NA;NA	2;3;12	NA	NA	II_1529198_TX=6239	MSFragger;MSFragger;MSFragger	GelT;WLChT;WLT	933	3;7;17	2;6;44	0;6;26	2;6;44	II_1529202_TX=6239, II_1529203_TX=6239, II_1529207_TX=6239, Y57G11C.24a.3, Y57G11C.24d.9, Y57G11C.24e.1, Y57G11C.24g.1, Y57G11C.24i.1, Y57G11C.24j.3, Y57G11C.24k.9, Y57G11C.24l.1	Trypsin;Chymotrypsin;Trypsin	Isoform
timsTOF Pro	NA	II_1529282	NA;NA	10;7	NA	NA	II_1529282_TX=6239	MSFragger;MSFragger	WLChT;WLT	473	19;15	78;82	78;82	78;82	Y57G11C.15a.1	Chymotrypsin;Trypsin	Isoform
timsTOF Pro	NA	II_1529296	NA;1	1;1	NA	NA	II_1529296_TX=6239	MSFragger;PEAKS	GelT;GelT	29	41;41.38	1;NA	1;NA	1;NA	Y57G11C.1147.1__chrIV_-1_14796964_14797023	Trypsin;Trypsin	Isoform
Meta analysis;timsTOF Pro	Adult;Larval;DNADamage;NA	II_1529507	2;5;15;NA;NA;NA;NA;7;9;6;7	2;5;15;9;10;6;7;7;9;6;7	13C(6) 15N(4) Silac label; 13C(6) 15N(2) Silac label; 13C(6) Silac label;Carbamidomethylation; 13C(6) 15N(2) Silac label;Carbamidomethylation	26543	II_1529507|TX=6239 OS=Roundworm GN=LLC1.2 TA=LLC1.2c.2 PA=II_1529507	NA;MSFragger;MSFragger;MSFragger;MSFragger;PEAKS;PEAKS;PEAKS;PEAKS	NA;C8ChT;C8T;WLChT;WLT;C8ChT;C8T;WMChT;WMT	NA;236	NA;35;69;28;50;30.08;58.05;28.81;50.85	NA;54;76;27;39;NA;NA;NA;NA	NA;43;43;18;32;NA;NA;NA;NA	NA;54;76;27;39;NA;NA;NA;NA	NA;LLC1.2a.1__chrIV_1_14463689_14464031	NA;Chymotrypsin;Trypsin;Chymotrypsin;Trypsin;Chymotrypsin;Trypsin;Chymotrypsin;Trypsin	Isoform
Meta analysis	Larval;DNADamage	II_1530050	2;12	2;12	NA;Carbamidomethylation	127881	II_1530050|TX=6239 OS=Roundworm GN=rsd-2...	NA	NA	NA	NA	NA	NA	NA	NA	NA	Isoform
Meta analysis;timsTOF Pro	Larval;NA	II_1530172	2;NA;NA	2;1;2	13C(6) 15N(2) Silac label	18843	II_1530172|TX=6239 OS=Roundworm GN=Y62E10A.13 TA=Y62E10A.13d PA=II_1530172	NA;MSFragger;MSFragger	NA;GelT;WLT	NA;169	NA;7;13	NA;3;7	NA;3;7	NA;3;7	NA;Y62E10A.13a.1__chrIV_-1_13389363_13389563, Y62E10A.13b.1__chrIV_-1_13389363_13389563, Y62E10A.13c.1__chrIV_-1_13389363_13389563, Y62E10A.13e.1__chrIV_-1_13389363_13389563, Y62E10A.13f.1__chrIV_-1_13389363_13389563, Y62E10A.13g.1__chrIV_-1_13389363_13389563, Y62E10A.13h.1__chrIV_-1_13389363_13389563, chrIV_-1_13390618_13390914	NA;Trypsin;Trypsin	Isoform
timsTOF Pro	NA	II_1530361	NA;NA;NA;4;5	1;1;5;4;5	NA	NA	II_1530361_TX=6239__chrIV_-1_13240079_13240327	MSFragger;MSFragger;MSFragger;PEAKS;PEAKS	1DRP;2DRP;GelChT;C8ChT;GelChT	118	18;18;40;33.05;33.05	7;7;183;NA;NA	7;7;183;NA;NA	7;7;183;NA;NA	II_1530365_TX=6239__chrIV_-1_13239931_13240327, JC8.3a.1__chrIV_-1_13239931_13240327	Undigested;Undigested;Chymotrypsin;Chymotrypsin;Chymotrypsin	Isoform
Meta analysis	DNADamage	II_1530539	9	9	Carbamidomethylation	26255	II_1530539|TX=6239 OS=Roundworm GN=C39E9.8 TA=C39E9.8e.1 PA=II_1530539	NA	NA	NA	NA	NA	NA	NA	NA	NA	Isoform
Meta analysis	Adult	II_1530540	3	3	Deamidation (NQ); 13C(6) 15N(2) Silac label	26484	II_1530540|TX=6239 OS=Roundworm GN=C39E9.8 TA=C39E9.8d.1 PA=II_1530540	NA	NA	NA	NA	NA	NA	NA	NA	NA	Isoform
timsTOF Pro	NA	II_1530763	NA	1	NA	NA	II_1530763_TX=6239__chrIV_1_12839938_12840024	MSFragger	WLT	45	42	3	3	3	M02B1.3a.1__chrIV_1_12839938_12840024, chrIV_1_12838989_12840024	Trypsin	Isoform
Meta analysis;timsTOF Pro	DNADamage;NA	II_1530828	1;1;1	1;1;1	Carbamidomethylation	18584	II_1530828|TX=6239 OS=Roundworm GN=flp-9 TA=C36H8.3 PA=II_1530828	NA;PEAKS;PEAKS	NA;1DRP;2DRP	NA;NA	NA;9.43;9.43	NA;NA;NA	NA;NA;NA	NA;NA;NA	NA;NA	NA;Undigested;Undigested	Isoform
timsTOF Pro	NA	II_1530886	NA	4	NA	NA	II_1530886_TX=6239	MSFragger	WLChT	483	19	5	5	5	T23B5.1a.1, T23B5.1b.1	Chymotrypsin	Isoform
timsTOF Pro	NA	II_1531486	NA;NA	1;2	NA	NA	II_1531486_TX=6239__chrIV_1_12123631_12123860	MSFragger;MSFragger	C8T;GelT	149	9;18	2;9	2;9	2;9	M18.7a.1__chrIV_1_12124450_12124599	Trypsin;Trypsin	Isoform
timsTOF Pro	NA	II_1531508	NA;NA;1;1	1;1;1;1	NA	NA	II_1531508_TX=6239	MSFragger;MSFragger;PEAKS;PEAKS	GelT;WLT;GelT;WMT	280	3;3;3.21;3.21	31;5;NA;NA	31;5;NA;NA	31;5;NA;NA	II_1531509_TX=6239, M18.1a.1, M18.1b.2	Trypsin;Trypsin;Trypsin;Trypsin	Isoform
timsTOF Pro	NA	II_1531509	NA;NA	5;1	NA	NA	II_1531509_TX=6239	MSFragger;MSFragger	GelChT;WLChT	337	11;3	40;7	40;7	40;7	M18.1a.1	Chymotrypsin;Chymotrypsin	Isoform
Meta analysis;timsTOF Pro	DNADamage;NA	II_1531539	7;NA	7;1	Carbamidomethylation; Acetylation (N-term)	35876	II_1531539|TX=6239 OS=Roundworm GN=cpsf-4 TA=F11A10.8 PA=II_1531539	NA;MSFragger	NA;WLT	NA;312	NA;5	NA;4	NA;4	NA;4	NA;NA	NA;Trypsin	Isoform
timsTOF Pro	NA	II_1531738	NA	1	NA	NA	II_1531738_TX=6239	MSFragger	WLT	412	3	2	2	2	ZK829.6.1	Trypsin	Isoform
Meta analysis	Adult	II_1531913	3	3	13C(6) 15N(2) Silac label	15047	II_1531913|TX=6239 OS=Roundworm GN=lgg-2 TA=ZK593.6b.1 PA=II_1531913	NA	NA	NA	NA	NA	NA	NA	NA	NA	Isoform
Meta analysis;timsTOF Pro	Adult;NA	II_1532189	6;NA;NA;NA	6;2;2;8	Oxidation (M); 13C(6) 15N(4) Silac label; 13C(6) 15N(2) Silac label; 13C(6) Silac label	47313	II_1532189|TX=6239 OS=Roundworm GN=R102.4 TA=R102.4d.3 PA=II_1532189	NA;MSFragger;MSFragger;MSFragger	NA;GelT;WLChT;WLT	NA;428	NA;6;5;28	NA;13;7;40	NA;13;7;40	NA;13;7;40	NA;II_1532190_TX=6239, II_1532193_TX=6239, R102.4a.2, R102.4b.1, R102.4c.3, R102.4d.3	NA;Trypsin;Chymotrypsin;Trypsin	Isoform
Meta analysis	DNADamage	II_1532193	19	19	Carbamidomethylation; Oxidation (M)	45387	II_1532193|TX=6239 OS=Roundworm GN=R102.4 TA=R102.4c.2 PA=II_1532193	NA	NA	NA	NA	NA	NA	NA	NA	NA	Isoform
Meta analysis	Adult	II_1532298	1	1	NA	36622	II_1532298|TX=6239 OS=Roundworm GN=R09H10.2 TA=R09H10.2b PA=II_1532298	NA	NA	NA	NA	NA	NA	NA	NA	NA	Isoform
Meta analysis;timsTOF Pro	Adult;Larval;DNADamage;NA	II_1532533	3;8;10;NA;NA;NA;NA;1	3;8;10;1;3;3;4;1	13C(6) 15N(2) Silac label;Carbamidomethylation; 13C(6) 15N(2) Silac label;Carbamidomethylation; Oxidation (M)	25304	II_1532533|TX=6239 OS=Roundworm GN=lpd-8 TA=R10H10.1 PA=II_1532533	NA;MSFragger;MSFragger;MSFragger;MSFragger;PEAKS	NA;C8ChT;C8T;WLChT;WLT;C8ChT	NA;227	NA;5;18;17;26;7.93	NA;3;5;14;12;NA	NA;3;5;14;12;NA	NA;3;5;14;12;NA	NA;R10H10.1.1	NA;Chymotrypsin;Trypsin;Chymotrypsin;Trypsin;Chymotrypsin	Isoform
Meta analysis	Adult	II_1532774	6	6	N-ethylamide; 13C(6) 15N(4) Silac label; 13C(6) 15N(2) Silac label; 13C(6) Silac label	76201	II_1532774|TX=6239 OS=Roundworm GN=qns-1 TA=C24F3.4b.2 PA=II_1532774	NA	NA	NA	NA	NA	NA	NA	NA	NA	Isoform
timsTOF Pro	NA	II_1532989	5	3	Carbamidomethylation	124232	II_1532989|TX=6239 OS=Roundworm GN=mca-1 TA=W09C2.3d PA=II_1532989	PEAKS	WMT	NA	6.26	NA	NA	NA	NA	Trypsin	Isoform
Meta analysis;timsTOF Pro	Adult;NA	II_1533112	1;3	1;3	Oxidation (M); 13C(6) 15N(2) Silac label	33060	II_1533112|TX=6239 OS=Roundworm GN=elo-1 TA=F56H11.4b.4 PA=II_1533112	NA;PEAKS	NA;WMChT	NA;NA	NA;13.07	NA;NA	NA;NA	NA;NA	NA;NA	NA;Chymotrypsin	Isoform
Meta analysis	DNADamage;Adult	II_1533855	1;10	1;10	NA;Pyro-glu from Q; Deamidation (NQ); 13C(6) 15N(4) Silac label; 13C(6) 15N(2) Silac label	48024	II_1533855|TX=6239 OS=Roundworm GN=H21P03.2 TA=H21P03.2.2 H21P03.2.1 PA=II_1533855	NA	NA	NA	NA	NA	NA	NA	NA	NA	Isoform
Meta analysis;timsTOF Pro	Larval;NA	II_1534174	2;NA;4;3;3;1	1;3;4;3;3;1	Acetylation (N-term); 13C(6) 15N(2) Silac label	6430	II_1534174|TX=6239 OS=Roundworm GN=C08F8.9 TA=C08F8.9 PA=II_1534174	NA;MSFragger;PEAKS;PEAKS;PEAKS;PEAKS	NA;WLChT;GelChT;GelT;WMChT;WMT	NA;58	NA;58;70.69;68.97;58.62;20.69	NA;19;NA;NA;NA;NA	NA;19;NA;NA;NA;NA	NA;19;NA;NA;NA;NA	NA;NA	NA;Chymotrypsin;Chymotrypsin;Trypsin;Chymotrypsin;Trypsin	Isoform
Meta analysis;timsTOF Pro	Adult;Larval;NA	II_1534211	14;15;4;9;18	14;15;4;9;16	N-ethylamide; Oxidation (M); 13C(6) 15N(4) Silac label; 13C(6) 15N(2) Silac label; Deamidation (NQ); 2 more;Carbamidomethylation; Oxidation (M); 13C(6) 15N(2) Silac label	43911	II_1534211|TX=6239 OS=Roundworm GN=F01G4.6 TA=F01G4.6b.1 F01G4.6b.2 F01G4.6b.3 PA=II_1534211	NA;PEAKS;PEAKS;PEAKS	NA;C8T;GelT;WMChT	NA;NA	NA;15.96;24.69;42.14	NA;NA;NA;NA	NA;NA;NA;NA	NA;NA;NA;NA	NA;NA	NA;Trypsin;Trypsin;Chymotrypsin	Isoform
Meta analysis;timsTOF Pro	DNADamage;Larval;Adult;NA	II_1534481	7;7;10;NA;NA	7;7;10;2;3	Oxidation (M);13C(6) 15N(2) Silac label;Deamidation (NQ); 13C(6) 15N(2) Silac label	16547	II_1534481|TX=6239 OS=Roundworm GN=ZC410.5 TA=ZC410.5c.3 PA=II_1534481	NA;MSFragger;MSFragger	NA;GelT;WLT	NA;147	NA;15;23	NA;3;9	NA;3;9	NA;3;9	NA;ZC410.5a.1__chrIV_1_9088671_9088727	NA;Trypsin;Trypsin	Isoform
Meta analysis	Adult	II_1534839	1	1	NA	40610	II_1534839|TX=6239 OS=Roundworm GN=F20C5.6 TA=F20C5.6 PA=II_1534839	NA	NA	NA	NA	NA	NA	NA	NA	NA	Isoform
Meta analysis	Adult	II_1534884	3	3	13C(6) 15N(2) Silac label; 13C(6) Silac label	52320	II_1534884|TX=6239 OS=Roundworm GN=K07H8.2 TA=K07H8.2c.3 PA=II_1534884	NA	NA	NA	NA	NA	NA	NA	NA	NA	Isoform
Meta analysis	DNADamage	II_1535142	1	1	NA	49116	II_1535142|TX=6239 OS=Roundworm GN=nhr-31 TA=C26B2.3b PA=II_1535142	NA	NA	NA	NA	NA	NA	NA	NA	NA	Isoform
Meta analysis	Adult	II_1535362	11	1	N-ethylamide; Deamidation (NQ); Acetylation (N-term); 13C(6) 15N(4) Silac label; 13C(6) 15N(2) Silac label; 2 more	38653	II_1535362|TX=6239 OS=Roundworm GN=C06A6.4 TA=C06A6.4c PA=II_1535362	NA	NA	NA	NA	NA	NA	NA	NA	NA	Isoform
Meta analysis;timsTOF Pro	Larval;Adult;NA	II_1535408	1;2;1;1;2;1	1;2;1;1;2;1	13C(6) 15N(2) Silac label;13C(6) 15N(4) Silac label; 13C(6) Silac label	12858	II_1535408|TX=6239 OS=Roundworm GN=rsp-6 TA=C33H5.12c PA=II_1535408	NA;PEAKS;PEAKS;PEAKS;PEAKS	NA;C8T;GelT;WMChT;WMT	NA;NA	NA;17.8;17.8;32.2;11.86	NA;NA;NA;NA;NA	NA;NA;NA;NA;NA	NA;NA;NA;NA;NA	NA;NA	NA;Trypsin;Trypsin;Chymotrypsin;Trypsin	Isoform
Meta analysis	Adult	II_1535411	2	2	Deamidation (NQ); 13C(6) 15N(4) Silac label; 13C(6) Silac label	16399	II_1535411|TX=6239 OS=Roundworm GN=rsp-6 TA=C33H5.12b PA=II_1535411	NA	NA	NA	NA	NA	NA	NA	NA	NA	Isoform
timsTOF Pro	NA	II_1535544	3	3	Carbamidomethylation; Deamidation (NQ)	25821.7	II_1535544|TX=6239 OS=Roundworm GN=ech-2 TA=F38H4.8c PA=II_1535544	PEAKS	WMT	NA	14.29	NA	NA	NA	NA	Trypsin	Isoform
Meta analysis	DNADamage	II_1535908	2	2	NA	17694	II_1535908|TX=6239 OS=Roundworm GN=K07F5.15 TA=K07F5.15b.1 PA=II_1535908	NA	NA	NA	NA	NA	NA	NA	NA	NA	Isoform
Meta analysis	Adult	II_1535982	2	2	13C(6) 15N(4) Silac label	142123	II_1535982|TX=6239 OS=Roundworm GN=catp-6 TA=W08D2.5a PA=II_1535982	NA	NA	NA	NA	NA	NA	NA	NA	NA	Isoform
Meta analysis;timsTOF Pro	Larval;NA	II_1536087	2;1	2;1	Carbamidomethylation	55529	II_1536087|TX=6239 OS=Roundworm GN=klo-1 TA=C50F7.10 PA=II_1536087	NA;PEAKS	NA;WMT	NA;NA	NA;3.51	NA;NA	NA;NA	NA;NA	NA;NA	NA;Trypsin	Isoform
Meta analysis	Adult	II_1536344	1	1	NA	50806	II_1536344|TX=6239 OS=Roundworm GN=F49E8.7 TA=F49E8.7b PA=II_1536344	NA	NA	NA	NA	NA	NA	NA	NA	NA	Isoform
Meta analysis;timsTOF Pro	Larval;Adult;NA	II_1536712	6;14;2;5	6;14;2;5	13C(6) 15N(2) Silac label;Oxidation (M); Pyro-glu from E; Deamidation (NQ); Acetylation (N-term); 13C(6) 15N(4) Silac label; 2 more	29461	II_1536712|TX=6239 OS=Roundworm GN=C42D4.1 TA=C42D4.1 PA=II_1536712	NA;PEAKS;PEAKS	NA;GelT;WMT	NA;NA	NA;11.24;23.26	NA;NA;NA	NA;NA;NA	NA;NA;NA	NA;NA	NA;Trypsin;Trypsin	Isoform
Meta analysis	Adult	II_1536768	4	4	13C(6) 15N(4) Silac label; 13C(6) 15N(2) Silac label; 13C(6) Silac label	28486	II_1536768|TX=6239 OS=Roundworm GN=C34D4.4 TA=C34D4.4 PA=II_1536768	NA	NA	NA	NA	NA	NA	NA	NA	NA	Isoform
timsTOF Pro	NA	II_1536847	NA	2	NA	NA	II_1536847_TX=6239	MSFragger	GelT	359	5	5	5	5	II_1536860_TX=6239, ZC477.9a.1, ZC477.9b.1, ZC477.9c.1, ZC477.9d.1, ZC477.9e.1, ZC477.9f.1, ZC477.9g.1, ZC477.9h.1	Trypsin	Isoform
Meta analysis;timsTOF Pro	Adult;NA	II_1536914	19;1	19;1	Oxidation (M); Deamidation (NQ); 13C(6) 15N(4) Silac label; 13C(6) 15N(2) Silac label; 13C(6) Silac label	70383	II_1536914|TX=6239 OS=Roundworm GN=trxr-1 TA=C06G3.7b PA=II_1536914	NA;PEAKS	NA;WMT	NA;NA	NA;1.9	NA;NA	NA;NA	NA;NA	NA;NA	NA;Trypsin	Isoform
Meta analysis	Adult;DNADamage	II_1536920	6;27	6;27	13C(6) 15N(4) Silac label; 13C(6) Silac label;Carbamidomethylation; Oxidation (M); Phosphorylation (STY)	74056	II_1536920|TX=6239 OS=Roundworm GN=trxr-1 TA=C06G3.7a PA=II_1536920	NA	NA	NA	NA	NA	NA	NA	NA	NA	Isoform
timsTOF Pro	NA	II_1536938	1	1	NA	14461.7	II_1536938|TX=6239 OS=Roundworm GN=him-3 TA=ZK381.1b PA=II_1536938	PEAKS	WMT	NA	8.59	NA	NA	NA	NA	Trypsin	Isoform
Meta analysis	DNADamage	II_1536963	6	5	Carbamidomethylation	49530	II_1536963|TX=6239 OS=Roundworm GN=jnk-1 TA=B0478.1c PA=II_1536963	NA	NA	NA	NA	NA	NA	NA	NA	NA	Isoform
timsTOF Pro	NA	II_1536987	NA	7	NA	NA	II_1536987_TX=6239	MSFragger	WLChT	462	21	30	0	30	II_1536993_TX=6239, T22D1.3a.1__chrIV_1_6915967_6916179, T22D1.3c.1__chrIV_1_6915967_6916179	Chymotrypsin	Isoform
Meta analysis	Adult	II_1536997	22	1	N-ethylamide; Oxidation (M); Deamidation (NQ); 13C(6) 15N(4) Silac label; 13C(6) 15N(2) Silac label; 13C(6) Silac label	43909	II_1536997|TX=6239 OS=Roundworm GN=T22D1.3 TA=T22D1.3e.2 PA=II_1536997	NA	NA	NA	NA	NA	NA	NA	NA	NA	Isoform
Meta analysis	Adult	II_1537055	3	3	13C(6) 15N(2) Silac label	75639	II_1537055|TX=6239 OS=Roundworm GN=T05A12.3 TA=T05A12.3.2 T05A12.3.1 PA=II_1537055	NA	NA	NA	NA	NA	NA	NA	NA	NA	Isoform
Meta analysis	Adult	II_1537058	2	2	13C(6) 15N(4) Silac label; 13C(6) 15N(2) Silac label; 13C(6) Silac label	66427	II_1537058|TX=6239 OS=Roundworm GN=tre-2 TA=T05A12.2c PA=II_1537058	NA	NA	NA	NA	NA	NA	NA	NA	NA	Isoform
Meta analysis	Adult	II_1537078	3	3	N-ethylamide; 13C(6) 15N(4) Silac label; 13C(6) 15N(2) Silac label	23282	II_1537078|TX=6239 OS=Roundworm GN=lip-1 TA=C05B10.1c PA=II_1537078	NA	NA	NA	NA	NA	NA	NA	NA	NA	Isoform
Meta analysis	Adult	II_1537088	1	1	13C(6) 15N(4) Silac label	32069	II_1537088|TX=6239 OS=Roundworm GN=H20E11.1 TA=H20E11.1b PA=II_1537088	NA	NA	NA	NA	NA	NA	NA	NA	NA	Isoform
Meta analysis	Adult;DNADamage	II_1537388	1;1	1;1	NA;NA	104926	II_1537388|TX=6239 OS=Roundworm GN=tag-77 TA=C28C12.10f PA=II_1537388	NA	NA	NA	NA	NA	NA	NA	NA	NA	Isoform
timsTOF Pro	NA	II_1537448	NA;NA;NA;NA;1	1;1;1;1;1	NA	NA	II_1537448_TX=6239__chrIV_-1_8449744_8449887	MSFragger;MSFragger;MSFragger;MSFragger;PEAKS	1DRP;2DRP;GelChT;GelT;1DRP	302	4;4;5;3;4.3	3;2;3;1;NA	2;2;3;1;NA	2;2;3;1;NA	T01B11.2a.1__chrIV_-1_8449744_8449887	Undigested;Undigested;Chymotrypsin;Trypsin;Undigested	Isoform
Meta analysis	DNADamage	II_1537536	7	7	NA	50562	II_1537536|TX=6239 OS=Roundworm GN=sqv-1 TA=D2096.4b.2 PA=II_1537536	NA	NA	NA	NA	NA	NA	NA	NA	NA	Isoform
Meta analysis	Adult;Larval;DNADamage	II_1537650	2;2;8	2;2;8	13C(6) 15N(4) Silac label; 13C(6) Silac label;Carbamidomethylation; 13C(6) 15N(2) Silac label;Carbamidomethylation	44815	II_1537650|TX=6239 OS=Roundworm GN=C01B10.6 TA=C01B10.6c.2 PA=II_1537650	NA	NA	NA	NA	NA	NA	NA	NA	NA	Isoform
Meta analysis	Adult	II_1537665	1	1	NA	42962	II_1537665|TX=6239 OS=Roundworm GN=C01B10.4 TA=C01B10.4c PA=II_1537665	NA	NA	NA	NA	NA	NA	NA	NA	NA	Isoform
Meta analysis	DNADamage;Adult	II_1537720	1;3	1;3	NA;Oxidation (M); 13C(6) 15N(4) Silac label; 13C(6) Silac label	12756	II_1537720|TX=6239 OS=Roundworm GN=lec-11 TA=F38A5.3b PA=II_1537720	NA	NA	NA	NA	NA	NA	NA	NA	NA	Isoform
Meta analysis	Adult	II_1537792	2	1	13C(6) 15N(2) Silac label	65875	II_1537792|TX=6239 OS=Roundworm GN=prg-2 TA=C01G5.2b C01G5.2c PA=II_1537792	NA	NA	NA	NA	NA	NA	NA	NA	NA	Isoform
Meta analysis	DNADamage	II_1538375	3	3	Carbamidomethylation	12459	II_1538375|TX=6239 OS=Roundworm GN=W03F8.6 TA=W03F8.6b PA=II_1538375	NA	NA	NA	NA	NA	NA	NA	NA	NA	Isoform
Meta analysis;timsTOF Pro	Larval;NA	II_1538437	5;3;2	5;3;2	Carbamidomethylation; 13C(6) 15N(2) Silac label	27567	II_1538437|TX=6239 OS=Roundworm GN=C02B10.3 TA=C02B10.3 PA=II_1538437	NA;PEAKS;PEAKS	NA;WMChT;WMT	NA;NA	NA;17.67;10.04	NA;NA;NA	NA;NA;NA	NA;NA;NA	NA;NA	NA;Chymotrypsin;Trypsin	Isoform
timsTOF Pro	NA	II_1538489	3	1	NA	16398	II_1538489|TX=6239 OS=Roundworm GN=rps-8 TA=F42C5.8b.3 PA=II_1538489	PEAKS	WMT	NA	13.79	NA	NA	NA	NA	Trypsin	Isoform
timsTOF Pro	NA	II_1538490	5;4;5;8;11;10	5;4;5;8;11;10	NA	20663.7	II_1538490|TX=6239 OS=Roundworm GN=rps-8 TA=F42C5.8b.1 PA=II_1538490	PEAKS;PEAKS;PEAKS;PEAKS;PEAKS;PEAKS	1DRP;2DRP;C8T;GelChT;GelT;WMChT	NA	29.44;26.67;42.78;45.56;67.78;46.67	NA;NA;NA;NA;NA;NA	NA;NA;NA;NA;NA;NA	NA;NA;NA;NA;NA;NA	NA	Undigested;Undigested;Trypsin;Chymotrypsin;Trypsin;Chymotrypsin	Isoform
Meta analysis	Larval	II_1538769	30	30	Carbamidomethylation; Oxidation (M); Pyro-glu from Q; 13C(6) 15N(2) Silac label	111030	II_1538769|TX=6239 OS=Roundworm GN=ogdh-1 TA=T22B11.5b.1 PA=II_1538769	NA	NA	NA	NA	NA	NA	NA	NA	NA	Isoform
Meta analysis	Adult	II_1539243	2	1	13C(6) 15N(4) Silac label; 13C(6) 15N(2) Silac label; 13C(6) Silac label	47293	II_1539243|TX=6239 OS=Roundworm GN=aat-4 TA=T13A10.10b PA=II_1539243	NA	NA	NA	NA	NA	NA	NA	NA	NA	Isoform
Meta analysis	Adult	II_1539417	1	1	NA	74720	II_1539417|TX=6239 OS=Roundworm GN=lag-1 TA=K08B4.1c PA=II_1539417	NA	NA	NA	NA	NA	NA	NA	NA	NA	Isoform
Meta analysis;timsTOF Pro	Larval;NA	II_1539418	2;NA;NA;NA;NA;1;1;2	2;1;1;1;3;1;1;2	13C(6) 15N(2) Silac label	16317	II_1539418|TX=6239 OS=Roundworm GN=cpi-1 TA=K08B4.6 PA=II_1539418	NA;MSFragger;MSFragger;MSFragger;MSFragger;PEAKS;PEAKS;PEAKS	NA;GelChT;GelT;WLChT;WLT;GelT;WMChT;WMT	NA;149	NA;10;12;10;28;11.41;10.07;19.46	NA;7;17;14;39;NA;NA;NA	NA;7;17;14;39;NA;NA;NA	NA;7;17;14;39;NA;NA;NA	NA;K08B4.6.1	NA;Chymotrypsin;Trypsin;Chymotrypsin;Trypsin;Trypsin;Chymotrypsin;Trypsin	Isoform
Meta analysis	Larval	II_1539741	1	1	NA	19675	II_1539741|TX=6239 OS=Roundworm GN=H35B03.2 TA=H35B03.2b PA=II_1539741	NA	NA	NA	NA	NA	NA	NA	NA	NA	Isoform
Meta analysis;timsTOF Pro	Adult;NA	II_1540002	11;NA;NA;6	10;9;15;6	N-ethylamide; Oxidation (M); Deamidation (NQ); Acetylation (N-term); 13C(6) 15N(4) Silac label; 2 more	66900	II_1540002|TX=6239 OS=Roundworm GN=ZC416.6 TA=ZC416.6b PA=II_1540002	NA;MSFragger;MSFragger;PEAKS	NA;WLChT;WLT;WMChT	NA;587	NA;21;34;13.46	NA;13;68;NA	NA;13;64;NA	NA;13;68;NA	NA;ZC416.6a.1	NA;Chymotrypsin;Trypsin;Chymotrypsin	Isoform
Meta analysis	Adult;DNADamage	II_1540365	3;11	3;11	NA;Carbamidomethylation; Phosphorylation (STY); Acetylation (N-term)	50360	II_1540365|TX=6239 OS=Roundworm GN=Y54G2A.26 TA=Y54G2A.26c PA=II_1540365	NA	NA	NA	NA	NA	NA	NA	NA	NA	Isoform
Meta analysis	Adult	II_1540448	1	1	Deamidation (NQ); 13C(6) 15N(2) Silac label	29546	II_1540448|TX=6239 OS=Roundworm GN=clec-85 TA=Y54G2A.6a PA=II_1540448	NA	NA	NA	NA	NA	NA	NA	NA	NA	Isoform
Meta analysis;timsTOF Pro	Adult;NA	II_1540468	2;NA;NA;NA;1;1;1	2;1;2;2;1;1;1	Deamidation (NQ); 13C(6) 15N(4) Silac label; 13C(6) 15N(2) Silac label; 13C(6) Silac label	27903	II_1540468|TX=6239 OS=Roundworm GN=clec-83 TA=Y54G2A.14.2 PA=II_1540468	NA;MSFragger;MSFragger;MSFragger;PEAKS;PEAKS;PEAKS	NA;C8T;WLChT;WLT;C8T;WMChT;WMT	NA;259	NA;5;13;11;5.41;7.72;5.41	NA;6;2;7;NA;NA;NA	NA;6;2;7;NA;NA;NA	NA;6;2;7;NA;NA;NA	NA;Y54G2A.14.3	NA;Trypsin;Chymotrypsin;Trypsin;Trypsin;Chymotrypsin;Trypsin	Isoform
timsTOF Pro	NA	II_1540521	NA;1	1;1	NA	NA	II_1540521_TX=6239__chrIV_1_2796487_2796600	MSFragger;PEAKS	C8T;C8T	216	6;6.94	6;NA	6;NA	6;NA	II_1540526_TX=6239__chrIV_1_2796487_2796600, II_1540527_TX=6239__chrIV_1_2796487_2796600, Y54G2A.2a.1__chrIV_1_2796487_2796600, Y54G2A.2c.1__chrIV_1_2796487_2796600, Y54G2A.2d.1__chrIV_1_2796487_2796600	Trypsin;Trypsin	Isoform
Meta analysis	DNADamage	II_1540910	2	2	NA	55386	II_1540910|TX=6239 OS=Roundworm GN=ZK180.3 TA=ZK180.3b.1 PA=II_1540910	NA	NA	NA	NA	NA	NA	NA	NA	NA	Isoform
Meta analysis	Larval	II_1540939	1	1	13C(6) 15N(2) Silac label	24098	II_1540939|TX=6239 OS=Roundworm GN=M01H9.3 TA=M01H9.3d.1 PA=II_1540939	NA	NA	NA	NA	NA	NA	NA	NA	NA	Isoform
Meta analysis	Adult;DNADamage	II_1540941	6;14	1;2	13C(6) Silac label;Carbamidomethylation; Oxidation (M); Phosphorylation (STY); Acetylation (N-term)	20933	II_1540941|TX=6239 OS=Roundworm GN=M01H9.3 TA=M01H9.3b PA=II_1540941	NA	NA	NA	NA	NA	NA	NA	NA	NA	Isoform
timsTOF Pro	NA	II_1541027	NA;NA	1;5	NA	NA	II_1541027_TX=6239	MSFragger;MSFragger	1DRP;GelChT	276	12;17	3;32	3;25	3;32	II_1541028_TX=6239, Y24D9A.8a.2, Y24D9A.8b.3	Undigested;Chymotrypsin	Isoform
timsTOF Pro	NA	II_1541028	1	1	NA	30813.5	II_1541028|TX=6239 OS=Roundworm GN=Y24D9A.8 TA=Y24D9A.8b.3 PA=II_1541028	PEAKS	1DRP	NA	7.25	NA	NA	NA	NA	Undigested	Isoform
timsTOF Pro	NA	II_1541058	NA	4	NA	NA	II_1541058_TX=6239__chrIV_1_4358149_4358205	MSFragger	WLT	298	20	9	9	9	W03B1.4a.1	Trypsin	Isoform
Meta analysis;timsTOF Pro	Larval;DNADamage;NA	II_1541203	2;5;3	2;5;3	Carbamidomethylation; 13C(6) 15N(2) Silac label;Carbamidomethylation	20889	II_1541203|TX=6239 OS=Roundworm GN=C54E4.2 TA=C54E4.2c.1 PA=II_1541203	NA;PEAKS	NA;WMT	NA;NA	NA;24.86	NA;NA	NA;NA	NA;NA	NA;NA	NA;Trypsin	Isoform
Meta analysis	Adult	II_1541312	1	1	NA	48093	II_1541312|TX=6239 OS=Roundworm GN=F52C12.1 TA=F52C12.1b PA=II_1541312	NA	NA	NA	NA	NA	NA	NA	NA	NA	Isoform
Meta analysis	Adult	II_1541371	23	22	Pyro-glu from Q; Oxidation (M); 13C(6) 15N(4) Silac label; 13C(6) 15N(2) Silac label; Deamidation (NQ); 13C(6) Silac label	83486	II_1541371|TX=6239 OS=Roundworm GN=egl-4 TA=F55A8.2b.2 F55A8.2b.1 PA=II_1541371	NA	NA	NA	NA	NA	NA	NA	NA	NA	Isoform
Meta analysis;timsTOF Pro	Adult;DNADamage;NA	II_1541423	4;10;NA;NA	4;10;1;2	Deamidation (NQ); 13C(6) 15N(2) Silac label;Carbamidomethylation	62735	II_1541423|TX=6239 OS=Roundworm GN=Y41D4A.4 TA=Y41D4A.4c.2 PA=II_1541423	NA;MSFragger;MSFragger	NA;2DRP;WLT	NA;547	NA;3;4	NA;1;18	NA;1;18	NA;1;18	NA;Y41D4A.4a.1__chrIV_1_1746021_1746089, Y41D4A.4b.1__chrIV_1_1746021_1746089, Y41D4A.4c.1__chrIV_1_1751174_1751317, Y41D4A.4e.1__chrIV_1_1746021_1746089	NA;Undigested;Trypsin	Isoform
Meta analysis;timsTOF Pro	Larval;Adult;DNADamage;NA	II_1541458	4;7;9;NA;NA;NA;NA;3;2;5;6	4;7;9;4;4;7;6;3;2;5;6	Carbamidomethylation; 13C(6) 15N(2) Silac label;N-ethylamide; Oxidation (M); Pyro-glu from Q; Deamidation (NQ); 13C(6) 15N(4) Silac label; 2 more;Carbamidomethylation; Oxidation (M)	26443	II_1541458|TX=6239 OS=Roundworm GN=pbs-1 TA=K08D12.1 PA=II_1541458	NA;MSFragger;MSFragger;MSFragger;MSFragger;PEAKS;PEAKS;PEAKS;PEAKS	NA;GelChT;GelT;WLChT;WLT;GelChT;GelT;WMChT;WMT	NA;242	NA;24;19;37;38;18.6;10.33;26.03;38.43	NA;19;30;27;36;NA;NA;NA;NA	NA;19;30;27;36;NA;NA;NA;NA	NA;19;30;27;36;NA;NA;NA;NA	NA;K08D12.1.1	NA;Chymotrypsin;Trypsin;Chymotrypsin;Trypsin;Chymotrypsin;Trypsin;Chymotrypsin;Trypsin	Isoform
Meta analysis;timsTOF Pro	Adult;NA	II_1541640	6;5	6;5	Deamidation (NQ); 13C(6) 15N(2) Silac label	30172	II_1541640|TX=6239 OS=Roundworm GN=ost-1 TA=C44B12.2b.2 PA=II_1541640	NA;PEAKS	NA;WMT	NA;NA	NA;22.35	NA;NA	NA;NA	NA;NA	NA;NA	NA;Trypsin	Isoform
Meta analysis;timsTOF Pro	Larval;Adult;DNADamage;NA	II_1541692	7;9;14;NA;NA;NA;2	7;9;14;2;1;2;2	Carbamidomethylation; 13C(6) 15N(2) Silac label;Oxidation (M); Pyro-glu from Q; Deamidation (NQ); Acetylation (N-term); 13C(6) 15N(4) Silac label; 2 more;Carbamidomethylation; Oxidation (M); Acetylation (N-term)	35496	II_1541692|TX=6239 OS=Roundworm GN=atg-3 TA=Y55F3AM.4a PA=II_1541692	NA;MSFragger;MSFragger;MSFragger;PEAKS	NA;C8T;WLChT;WLT;WMT	NA;307	NA;9;5;8;8.47	NA;8;1;8;NA	NA;8;1;8;NA	NA;8;1;8;NA	NA;Y55F3AM.4a.1__chrIV_1_1012141_1012431	NA;Trypsin;Chymotrypsin;Trypsin;Trypsin	Isoform
timsTOF Pro	NA	II_1541930	NA	1	NA	NA	II_1541930_TX=6239__chrIV_1_658341_658424	MSFragger	WLT	39	44	1	1	1	K11H12.8a.1__chrIV_1_657342_657377, K11H12.8c.1__chrIV_1_657342_657377, K11H12.8d.1__chrIV_1_658341_658424	Trypsin	Isoform
timsTOF Pro	NA	II_1541938	NA;NA;2;2	3;2;2;2	NA	NA	II_1541938_TX=6239	MSFragger;MSFragger;PEAKS;PEAKS	GelT;WLT;GelT;WMT	112	27;16;19.64;16.07	7;9;NA;NA	7;9;NA;NA	7;9;NA;NA	K11H12.1.1	Trypsin;Trypsin;Trypsin;Trypsin	Isoform
Meta analysis	Adult	II_1541991	1	1	NA	41850	II_1541991|TX=6239 OS=Roundworm GN=otub-4 TA=B0546.2b.2 PA=II_1541991	NA	NA	NA	NA	NA	NA	NA	NA	NA	Isoform
Meta analysis	Adult	II_1542166	1	1	NA	41942	II_1542166|TX=6239 OS=Roundworm GN=eri-1 TA=T07A9.5c PA=II_1542166	NA	NA	NA	NA	NA	NA	NA	NA	NA	Isoform
timsTOF Pro	NA	II_1542608	NA	1	NA	NA	II_1542608_TX=6239	MSFragger	GelT	64	35	8	8	8	Y41D4B.19b.1, Y41D4B.19c.1	Trypsin	Isoform
timsTOF Pro	NA	II_1542660	NA;3	3;3	NA	NA	II_1542660_TX=6239__chrIV_1_1503459_1503524	MSFragger;PEAKS	WLChT;WMChT	375	10;11.47	8;NA	8;NA	8;NA	Y77E11A.1a.1__chrIV_1_1503459_1503524	Chymotrypsin;Chymotrypsin	Isoform
Meta analysis	Adult	II_1542852	3	3	Pyro-glu from Q; 13C(6) 15N(2) Silac label	71640	II_1542852|TX=6239 OS=Roundworm GN=tpa-1 TA=B0545.1b.2 PA=II_1542852	NA	NA	NA	NA	NA	NA	NA	NA	NA	Isoform
timsTOF Pro	NA	II_1543344	NA;NA;6;39	3;3;6;1	NA	NA	II_1543344_TX=6239__chrIII_1_13464304_13464339	MSFragger;MSFragger;PEAKS;PEAKS	1DRP;2DRP;C8ChT;WMChT	299	12;12;20.74;82.27	8;7;NA;NA	1;1;NA;NA	7;7;NA;NA	II_1543347_TX=6239__chrIII_1_13464304_13464339, K01H12.2.1__chrIII_1_13464304_13464339, T01B11.4.1__chrIII_1_13464304_13464339, T27E9.1a.1__chrIII_1_13464304_13464339	Undigested;Undigested;Chymotrypsin;Chymotrypsin	Isoform
timsTOF Pro	NA	II_1543347	2;3;15;39	2;3;1;1	NA	32817.4	II_1543347|TX=6239 OS=Roundworm GN=ant-1.1 TA=T27E9.1d.35 PA=II_1543347	PEAKS;PEAKS;PEAKS;PEAKS	1DRP;2DRP;GelT;WMChT	NA	8.72;8.72;54.03;82.55	NA;NA;NA;NA	NA;NA;NA;NA	NA;NA;NA;NA	NA	Undigested;Undigested;Trypsin;Chymotrypsin	Isoform
timsTOF Pro	NA	II_1543360	NA	20	NA	NA	II_1543360_TX=6239__chrIII_1_13464304_13464339	MSFragger	WLT	301	60	414	0	256	NA	Trypsin	Isoform
timsTOF Pro	NA	II_1543382	NA;39	27;1	NA	NA	II_1543382_TX=6239__chrIII_1_13464304_13464339	MSFragger;PEAKS	WLChT;WMChT	300	74;82.67	440;NA	3;NA	99;NA	NA	Chymotrypsin;Chymotrypsin	Isoform
timsTOF Pro	NA	II_1543388	NA;NA;NA;NA;3;1;2	1;4;3;3;3;1;2	NA	NA	II_1543388_TX=6239__chrIII_-1_13462357_13462584	MSFragger;MSFragger;MSFragger;MSFragger;PEAKS;PEAKS;PEAKS	C8ChT;C8T;GelT;WLT;C8ChT;GelChT;WMChT	83	14;49;44;44;34.94;21.69;55.42	7;56;104;18;NA;NA;NA	7;56;104;18;NA;NA;NA	7;56;104;18;NA;NA;NA	T27E9.2.1__chrIII_-1_13462357_13462584	Chymotrypsin;Trypsin;Trypsin;Trypsin;Chymotrypsin;Chymotrypsin;Chymotrypsin	Isoform
timsTOF Pro	NA	II_1543550	NA	1	NA	NA	II_1543550_TX=6239__chrIII_1_13302333_13302632	MSFragger	GelChT	205	4	2	2	2	Y43F4B.5a.1__chrIII_1_13302333_13302632	Chymotrypsin	Isoform
Meta analysis;timsTOF Pro	Adult;DNADamage;NA	II_1543589	5;13;4;3;4;6	5;13;4;3;4;6	N-ethylamide; Pyro-glu from Q; Deamidation (NQ); 13C(6) 15N(2) Silac label;Carbamidomethylation; Oxidation (M)	48464	II_1543589|TX=6239 OS=Roundworm GN=F56A8.3 TA=F56A8.3b.4 PA=II_1543589	NA;PEAKS;PEAKS;PEAKS;PEAKS	NA;C8T;GelT;WMChT;WMT	NA;NA	NA;12.36;13.5;12.81;18.54	NA;NA;NA;NA;NA	NA;NA;NA;NA;NA	NA;NA;NA;NA;NA	NA;NA	NA;Trypsin;Trypsin;Chymotrypsin;Trypsin	Isoform
Meta analysis	DNADamage	II_1543716	3	3	Carbamidomethylation	30699	II_1543716|TX=6239 OS=Roundworm GN=col-98 TA=F14F7.1 PA=II_1543716	NA	NA	NA	NA	NA	NA	NA	NA	NA	Isoform
Meta analysis	Larval	II_1543907	1	1	NA	38971	II_1543907|TX=6239 OS=Roundworm GN=hut-1 TA=Y111B2A.20a.2 PA=II_1543907	NA	NA	NA	NA	NA	NA	NA	NA	NA	Isoform
Meta analysis;timsTOF Pro	Adult;NA	II_1543933	6;NA;1	6;1;1	13C(6) 15N(4) Silac label; 13C(6) Silac label	44141	II_1543933|TX=6239 OS=Roundworm GN=tpst-1 TA=Y111B2A.15 PA=II_1543933	NA;MSFragger;PEAKS	NA;WLChT;WMChT	NA;387	NA;5;5.17	NA;6;NA	NA;6;NA	NA;6;NA	NA;Y111B2A.15.1	NA;Chymotrypsin;Chymotrypsin	Isoform
Meta analysis	Adult	II_1544385	2	2	13C(6) 15N(4) Silac label; 13C(6) 15N(2) Silac label	20920	II_1544385|TX=6239 OS=Roundworm GN=Y66D12A.7 TA=Y66D12A.7 PA=II_1544385	NA	NA	NA	NA	NA	NA	NA	NA	NA	Isoform
timsTOF Pro	NA	II_1544629	NA	1	NA	NA	II_1544629_TX=6239	MSFragger	WLT	148	8	4	4	4	W09D6.4.1, Y47D3A.13.1	Trypsin	Isoform
Meta analysis	Adult	II_1545473	8	2	Oxidation (M); Pyro-glu from E; Deamidation (NQ); 13C(6) 15N(4) Silac label; 13C(6) 15N(2) Silac label; 13C(6) Silac label	97452	II_1545473|TX=6239 OS=Roundworm GN=K08E5.1 TA=K08E5.1a PA=II_1545473	NA	NA	NA	NA	NA	NA	NA	NA	NA	Isoform
Meta analysis	Adult	II_1545486	1	1	13C(6) 15N(2) Silac label	66359	II_1545486|TX=6239 OS=Roundworm GN=ttll-4 TA=ZK1128.6b.2 PA=II_1545486	NA	NA	NA	NA	NA	NA	NA	NA	NA	Isoform
timsTOF Pro	NA	II_1545811	NA	1	NA	NA	II_1545811_TX=6239	MSFragger	C8T	126	12	1	1	1	ZK632.13a.1, ZK632.13b.1	Trypsin	Isoform
Meta analysis	Larval;Adult;DNADamage	II_1545884	6;8;11	2;4;2	Pyro-glu from Q; 13C(6) 15N(2) Silac label;Pyro-glu from Q; Deamidation (NQ); 13C(6) 15N(4) Silac label; 13C(6) 15N(2) Silac label;NA	25914	II_1545884|TX=6239 OS=Roundworm GN=wah-1 TA=Y56A3A.32b PA=II_1545884	NA	NA	NA	NA	NA	NA	NA	NA	NA	Isoform
Meta analysis	Adult	II_1546122	6	6	Deamidation (NQ); 13C(6) 15N(4) Silac label; 13C(6) 15N(2) Silac label; 13C(6) Silac label	27397	II_1546122|TX=6239 OS=Roundworm GN=T05G5.5 TA=T05G5.5c PA=II_1546122	NA	NA	NA	NA	NA	NA	NA	NA	NA	Isoform
timsTOF Pro	NA	II_1546134	NA;NA;NA;NA;1	1;3;1;1;1	NA	NA	II_1546134_TX=6239__chrIII_-1_9745908_9746157	MSFragger;MSFragger;MSFragger;MSFragger;PEAKS	C8ChT;C8T;GelChT;WLChT;C8ChT	115	22;48;22;22;13.04	17;22;17;19;NA	17;22;17;19;NA	17;22;17;19;NA	T05G5.10a.1__chrIII_-1_9745908_9746157, T05G5.10b.1__chrIII_-1_9745908_9746157, T05G5.10c.1__chrIII_-1_9745908_9746157	Chymotrypsin;Trypsin;Chymotrypsin;Chymotrypsin;Chymotrypsin	Isoform
timsTOF Pro	NA	II_1546418	1	1	NA	11234.2	II_1546418|TX=6239 OS=Roundworm GN=nlp-36 TA=B0464.3.2 PA=II_1546418	PEAKS	2DRP	NA	11.11	NA	NA	NA	NA	Undigested	Isoform
timsTOF Pro	NA	II_1546565	NA;NA	4;3	NA	NA	II_1546565_TX=6239__chrIII_1_8860354_8860635	MSFragger;MSFragger	WLChT;WLT	2186	2;1	12;7	12;7	12;7	II_1546574_TX=6239__chrIII_1_8860354_8860635	Chymotrypsin;Trypsin	Isoform
Meta analysis;timsTOF Pro	Adult;NA	II_1546574	17;3;1	17;3;1	N-ethylamide; Oxidation (M); Deamidation (NQ); Acetylation (N-term); 13C(6) 15N(4) Silac label; 2 more	248315	II_1546574|TX=6239 OS=Roundworm GN=retr-1 TA=F44E2.2a PA=II_1546574	NA;PEAKS;PEAKS	NA;WMChT;WMT	NA;NA	NA;1.84;0.83	NA;NA;NA	NA;NA;NA	NA;NA;NA	NA;NA	NA;Chymotrypsin;Trypsin	Isoform
Meta analysis	Adult	II_1546591	1	1	NA	53633	II_1546591|TX=6239 OS=Roundworm GN=F44E2.7 TA=F44E2.7b.2 PA=II_1546591	NA	NA	NA	NA	NA	NA	NA	NA	NA	Isoform
Meta analysis	Adult	II_1546708	6	6	13C(6) 15N(4) Silac label; 13C(6) 15N(2) Silac label	67095	II_1546708|TX=6239 OS=Roundworm GN=aak-1 TA=PAR2.3a PA=II_1546708	NA	NA	NA	NA	NA	NA	NA	NA	NA	Isoform
Meta analysis	Adult;DNADamage	II_1547069	22;30	22;30	Oxidation (M); Pyro-glu from Q; Deamidation (NQ); 13C(6) 15N(4) Silac label; 13C(6) 15N(2) Silac label; 13C(6) Silac label;Phosphorylation (STY)	103490	II_1547069|TX=6239 OS=Roundworm GN=atx-2 TA=D2045.1c PA=II_1547069	NA	NA	NA	NA	NA	NA	NA	NA	NA	Isoform
Meta analysis	Larval;Adult	II_1547330	2;5	2;5	13C(6) 15N(2) Silac label;Pyro-glu from Q; Deamidation (NQ); 13C(6) 15N(2) Silac label; 13C(6) Silac label	31223	II_1547330|TX=6239 OS=Roundworm GN=F10E9.4 TA=F10E9.4 PA=II_1547330	NA	NA	NA	NA	NA	NA	NA	NA	NA	Isoform
Meta analysis;timsTOF Pro	Adult;NA	II_1547560	8;3	8;3	N-ethylamide; Deamidation (NQ); 13C(6) 15N(4) Silac label; 13C(6) 15N(2) Silac label; 13C(6) Silac label	29957	II_1547560|TX=6239 OS=Roundworm GN=cyk-7 TA=C08C3.4b PA=II_1547560	NA;PEAKS	NA;WMT	NA;NA	NA;16.41	NA;NA	NA;NA	NA;NA	NA;NA	NA;Trypsin	Isoform
timsTOF Pro	NA	II_1547591	NA	5	NA	NA	II_1547591_TX=6239	MSFragger	WLT	569	14	14	14	14	ZK112.1.2	Trypsin	Isoform
timsTOF Pro	NA	II_1547858	2	2	NA	49816	II_1547858|TX=6239 OS=Roundworm GN=fum-1 TA=H14A12.2b.5 PA=II_1547858	PEAKS	C8ChT	NA	4.53	NA	NA	NA	NA	Chymotrypsin	Isoform
timsTOF Pro	NA	II_1547864	4	4	Carbamidomethylation (DHKE, X@N-term); Deamidation (NQ)	50001.4	II_1547864|TX=6239 OS=Roundworm GN=fum-1 TA=H14A12.2b.3 PA=II_1547864	PEAKS	C8T	NA	11.78	NA	NA	NA	NA	Trypsin	Isoform
Meta analysis;timsTOF Pro	Larval;DNADamage;NA	II_1547866	26;30;8;15;20	26;29;8;15;20	Carbamidomethylation; Oxidation (M); 13C(6) 15N(2) Silac label;Carbamidomethylation; Oxidation (M)	52612	II_1547866|TX=6239 OS=Roundworm GN=fum-1 TA=H14A12.2b.1 PA=II_1547866	NA;PEAKS;PEAKS;PEAKS	NA;GelT;WMChT;WMT	NA;NA	NA;25.25;36.86;58.25	NA;NA;NA;NA	NA;NA;NA;NA	NA;NA;NA;NA	NA;NA	NA;Trypsin;Chymotrypsin;Trypsin	Isoform
timsTOF Pro	NA	II_1548148	1	1	NA	75569.7	II_1548148|TX=6239 OS=Roundworm GN=spk-1 TA=B0464.5d.2 PA=II_1548148	PEAKS	WMT	NA	2.24	NA	NA	NA	NA	Trypsin	Isoform
Meta analysis	Larval	II_1548149	6	6	Acetylation (N-term); 13C(6) 15N(2) Silac label	75471	II_1548149|TX=6239 OS=Roundworm GN=spk-1 TA=B0464.5d.4 PA=II_1548149	NA	NA	NA	NA	NA	NA	NA	NA	NA	Isoform
Meta analysis	Adult	II_1548155	12	12	N-ethylamide; Oxidation (M); Pyro-glu from Q; Deamidation (NQ); 13C(6) 15N(4) Silac label; 13C(6) 15N(2) Silac label	80088	II_1548155|TX=6239 OS=Roundworm GN=spk-1 TA=B0464.5d.1 B0464.5d.3 PA=II_1548155	NA	NA	NA	NA	NA	NA	NA	NA	NA	Isoform
timsTOF Pro	NA	II_1548170	6	6	Carbamidomethylation	34045.6	II_1548170|TX=6239 OS=Roundworm GN=F54C8.7 TA=F54C8.7b PA=II_1548170	PEAKS	WMT	NA	23.38	NA	NA	NA	NA	Trypsin	Isoform
Meta analysis	Larval	II_1548668	1	1	NA	66346	II_1548668|TX=6239 OS=Roundworm GN=K04G7.1 TA=K04G7.1.1 K04G7.1.2 PA=II_1548668	NA	NA	NA	NA	NA	NA	NA	NA	NA	Isoform
Meta analysis;timsTOF Pro	Adult;NA	II_1548806	1;NA	1;1	NA	59794	II_1548806|TX=6239 OS=Roundworm GN=egg-2 TA=R01H2.3 PA=II_1548806	NA;MSFragger	NA;WLT	NA;552	NA;2	NA;4	NA;4	NA;4	NA;R01H2.3.2	NA;Trypsin	Isoform
Meta analysis;timsTOF Pro	Adult;NA	II_1548831	4;1;3	4;1;2	13C(6) 15N(4) Silac label; 13C(6) 15N(2) Silac label; 13C(6) Silac label	50196	II_1548831|TX=6239 OS=Roundworm GN=rfl-1 TA=F11H8.1.2 PA=II_1548831	NA;PEAKS;PEAKS	NA;GelT;WMT	NA;NA	NA;3.78;11.11	NA;NA;NA	NA;NA;NA	NA;NA;NA	NA;NA	NA;Trypsin;Trypsin	Isoform
Meta analysis	Adult	II_1549031	2	2	NA	111063	II_1549031|TX=6239 OS=Roundworm GN=C09E7.8 TA=C09E7.8b PA=II_1549031	NA	NA	NA	NA	NA	NA	NA	NA	NA	Isoform
Meta analysis	Larval;Adult	II_1549179	1;10	1;10	NA;13C(6) 15N(4) Silac label; 13C(6) 15N(2) Silac label; 13C(6) Silac label	88375	II_1549179|TX=6239 OS=Roundworm GN=C05D11.9 TA=C05D11.9 PA=II_1549179	NA	NA	NA	NA	NA	NA	NA	NA	NA	Isoform
Meta analysis	Larval	II_1549189	1	1	NA	13482	II_1549189|TX=6239 OS=Roundworm GN=atgl-1 TA=C05D11.7a.2 C05D11.7a.1 PA=II_1549189	NA	NA	NA	NA	NA	NA	NA	NA	NA	Isoform
Meta analysis	Adult	II_1549437	2	2	13C(6) 15N(2) Silac label	26114	II_1549437|TX=6239 OS=Roundworm GN=esyt-2 TA=T12A2.15b PA=II_1549437	NA	NA	NA	NA	NA	NA	NA	NA	NA	Isoform
Meta analysis	DNADamage	II_1549591	5	5	Carbamidomethylation	53232	II_1549591|TX=6239 OS=Roundworm GN=attf-4 TA=C05D10.1c.2 PA=II_1549591	NA	NA	NA	NA	NA	NA	NA	NA	NA	Isoform
Meta analysis;timsTOF Pro	Adult;Larval;DNADamage;NA	II_1549908	7;7;10;NA;NA	7;1;10;3;2	Acetylation (N-term); 13C(6) 15N(2) Silac label; 13C(6) Silac label;Carbamidomethylation; Acetylation (N-term); 13C(6) 15N(2) Silac label;Carbamidomethylation; Acetylation (N-term)	23668	II_1549908|TX=6239 OS=Roundworm GN=fahd-1 TA=ZK688.3.2 PA=II_1549908	NA;MSFragger;MSFragger	NA;WLChT;WLT	NA;217	NA;27;17	NA;5;6	NA;5;6	NA;5;6	NA;ZK688.3.2	NA;Chymotrypsin;Trypsin	Isoform
timsTOF Pro	NA	II_1550101	1	1	Carbamidomethylation	41981.9	II_1550101|TX=6239 OS=Roundworm GN=F25B5.3 TA=F25B5.3c.2 PA=II_1550101	PEAKS	WMChT	NA	5.59	NA	NA	NA	NA	Chymotrypsin	Isoform
Meta analysis	Adult	II_1550113	4	4	13C(6) 15N(4) Silac label; 13C(6) 15N(2) Silac label	58324	II_1550113|TX=6239 OS=Roundworm GN=F25B5.6 TA=F25B5.6b PA=II_1550113	NA	NA	NA	NA	NA	NA	NA	NA	NA	Isoform
Meta analysis	Adult;DNADamage	II_1550433	7;11	7;11	Acetylation (N-term); 13C(6) 15N(4) Silac label; 13C(6) 15N(2) Silac label; 13C(6) Silac label;Oxidation (M); Acetylation (N-term)	52103	II_1550433|TX=6239 OS=Roundworm GN=abi-1 TA=B0336.6.1 B0336.6.2 PA=II_1550433	NA	NA	NA	NA	NA	NA	NA	NA	NA	Isoform
Meta analysis	DNADamage	II_1550866	4	4	Carbamidomethylation	25738	II_1550866|TX=6239 OS=Roundworm GN=T15B12.1 TA=T15B12.1a PA=II_1550866	NA	NA	NA	NA	NA	NA	NA	NA	NA	Isoform
Meta analysis;timsTOF Pro	Adult;NA	II_1550965	20;NA;1	20;1;1	Pyro-glu from Q; Oxidation (M); 13C(6) 15N(4) Silac label; 13C(6) 15N(2) Silac label; Deamidation (NQ); 13C(6) Silac label	95924	II_1550965|TX=6239 OS=Roundworm GN=morc-1 TA=ZC155.3 PA=II_1550965	NA;MSFragger;PEAKS	NA;WLT;WMT	NA;846	NA;1;1.89	NA;1;NA	NA;1;NA	NA;1;NA	NA;ZC155.3.1	NA;Trypsin;Trypsin	Isoform
Meta analysis;timsTOF Pro	Adult;DNADamage;NA	II_1551095	22;33;5;22	22;33;5;20	Oxidation (M); Pyro-glu from E; Deamidation (NQ); 13C(6) 15N(4) Silac label; 13C(6) 15N(2) Silac label; 13C(6) Silac label;Carbamidomethylation; Oxidation (M)	56039	II_1551095|TX=6239 OS=Roundworm GN=alh-1 TA=F54D8.3b.3 PA=II_1551095	NA;PEAKS;PEAKS	NA;GelT;WMT	NA;NA	NA;14.95;64.08	NA;NA;NA	NA;NA;NA	NA;NA;NA	NA;NA	NA;Trypsin;Trypsin	Isoform
timsTOF Pro	NA	II_1551096	1;1	1;1	Deamidation (NQ)	10507.1	II_1551096|TX=6239 OS=Roundworm GN=alh-1 TA=F54D8.3b.2,F54D8.3b.1 PA=II_1551096	PEAKS;PEAKS	C8T;GelChT	NA	11.34;11.34	NA;NA	NA;NA	NA;NA	NA	Trypsin;Chymotrypsin	Isoform
Meta analysis	DNADamage;Adult	II_1551105	1;2	1;2	NA;NA	34530	II_1551105|TX=6239 OS=Roundworm GN=C45G9.2 TA=C45G9.2 PA=II_1551105	NA	NA	NA	NA	NA	NA	NA	NA	NA	Isoform
Meta analysis	Adult	II_1551191	42	42	Pyro-glu from Q; Oxidation (M); 13C(6) 15N(4) Silac label; 13C(6) 15N(2) Silac label; Deamidation (NQ); 13C(6) Silac label	125716	II_1551191|TX=6239 OS=Roundworm GN=lim-8 TA=F28F5.3c PA=II_1551191	NA	NA	NA	NA	NA	NA	NA	NA	NA	Isoform
timsTOF Pro	NA	II_1551300	NA	2	NA	NA	II_1551300_TX=6239	MSFragger	WLChT	457	9	4	4	4	Y102E9.1a.4, Y102E9.1b.1, Y102E9.1c.1	Chymotrypsin	Isoform
Meta analysis	Adult	II_1551438	10	10	Deamidation (NQ); 13C(6) 15N(4) Silac label; 13C(6) 15N(2) Silac label; 13C(6) Silac label	91273	II_1551438|TX=6239 OS=Roundworm GN=pcf-11 TA=R144.2a PA=II_1551438	NA	NA	NA	NA	NA	NA	NA	NA	NA	Isoform
Meta analysis	Larval;Adult;DNADamage	II_1551566	13;27;50	13;27;50	Carbamidomethylation; 13C(6) 15N(2) Silac label;N-ethylamide; Oxidation (M); Pyro-glu from Q; Deamidation (NQ); 13C(6) 15N(4) Silac label; 2 more;Carbamidomethylation; Oxidation (M)	135036	II_1551566|TX=6239 OS=Roundworm GN=rpb-2 TA=C26E6.4 PA=II_1551566	NA	NA	NA	NA	NA	NA	NA	NA	NA	Isoform
Meta analysis	Adult;DNADamage	II_1551599	5;6	5;6	Oxidation (M); Deamidation (NQ); 13C(6) 15N(4) Silac label; 13C(6) Silac label;Carbamidomethylation; Oxidation (M)	27442	II_1551599|TX=6239 OS=Roundworm GN=mmab-1 TA=C26E6.11 PA=II_1551599	NA	NA	NA	NA	NA	NA	NA	NA	NA	Isoform
Meta analysis	Adult;DNADamage	II_1551649	3;6	3;6	Pyro-glu from Q; 13C(6) Silac label;Carbamidomethylation	58232	II_1551649|TX=6239 OS=Roundworm GN=tag-340 TA=F26F4.4.1 PA=II_1551649	NA	NA	NA	NA	NA	NA	NA	NA	NA	Isoform
Meta analysis	Larval;Adult;DNADamage	II_1551682	2;6;10	2;6;10	13C(6) 15N(2) Silac label;Oxidation (M); 13C(6) 15N(4) Silac label; 13C(6) 15N(2) Silac label; 13C(6) Silac label;NA	26464	II_1551682|TX=6239 OS=Roundworm GN=C35D10.1 TA=C35D10.1.2 PA=II_1551682	NA	NA	NA	NA	NA	NA	NA	NA	NA	Isoform
timsTOF Pro	NA	II_1551927	1	1	NA	13654.5	II_1551927|TX=6239 OS=Roundworm GN=F35G12.11 TA=F35G12.11.2 PA=II_1551927	PEAKS	GelChT	NA	7.56	NA	NA	NA	NA	Chymotrypsin	Isoform
Meta analysis	Larval	II_1552066	1	1	Carbamidomethylation; 13C(6) 15N(2) Silac label	48417	II_1552066|TX=6239 OS=Roundworm GN=atf-7 TA=C07G2.2d.2 PA=II_1552066	NA	NA	NA	NA	NA	NA	NA	NA	NA	Isoform
Meta analysis	Adult	II_1552171	5	5	Deamidation (NQ); 13C(6) 15N(4) Silac label; 13C(6) 15N(2) Silac label; 13C(6) Silac label	43352	II_1552171|TX=6239 OS=Roundworm GN=snfc-5 TA=R07E5.3.2 PA=II_1552171	NA	NA	NA	NA	NA	NA	NA	NA	NA	Isoform
Meta analysis	Adult	II_1552686	5	3	13C(6) 15N(4) Silac label; 13C(6) 15N(2) Silac label; 13C(6) Silac label	104792	II_1552686|TX=6239 OS=Roundworm GN=tir-1 TA=F13B10.1a PA=II_1552686	NA	NA	NA	NA	NA	NA	NA	NA	NA	Isoform
timsTOF Pro	NA	II_1552690	12	1	Carbamidomethylation; Oxidation (M); Deamidation (NQ)	20964.5	II_1552690|TX=6239 OS=Roundworm GN=rpl-3 TA=F13B10.2b PA=II_1552690	PEAKS	WMT	NA	45.7	NA	NA	NA	NA	Trypsin	Isoform
Meta analysis	Adult	II_1552833	7	2	Pyro-glu from Q; Deamidation (NQ); 13C(6) 15N(4) Silac label; 13C(6) 15N(2) Silac label; 13C(6) Silac label	76256	II_1552833|TX=6239 OS=Roundworm GN=C14B1.7 TA=C14B1.7b PA=II_1552833	NA	NA	NA	NA	NA	NA	NA	NA	NA	Isoform
Meta analysis;timsTOF Pro	DNADamage;NA	II_1552953	2;1	1;1	Carbamidomethylation; Acetylation (N-term)	4000	II_1552953|TX=6239 OS=Roundworm GN=ubl-1 TA=H06I04.4b PA=II_1552953	NA;PEAKS	NA;GelT	NA;NA	NA;50	NA;NA	NA;NA	NA;NA	NA;NA	NA;Trypsin	Isoform
timsTOF Pro	NA	II_1553747	NA;2	4;2	NA	NA	II_1553747_TX=6239	MSFragger;PEAKS	WLChT;WMChT	415	14;7.23	15;NA	15;NA	15;NA	R155.1a.1, R155.1b.2	Chymotrypsin;Chymotrypsin	Isoform
Meta analysis;timsTOF Pro	Larval;Adult;NA	II_1553847	6;11;NA;2	6;11;4;2	13C(6) 15N(2) Silac label;Oxidation (M); Deamidation (NQ); 13C(6) 15N(4) Silac label; 13C(6) 15N(2) Silac label; 13C(6) Silac label	45990	II_1553847|TX=6239 OS=Roundworm GN=Y39A3CL.4 TA=Y39A3CL.4c PA=II_1553847	NA;MSFragger;PEAKS	NA;WLT;WMT	NA;408	NA;15;9.07	NA;10;NA	NA;10;NA	NA;10;NA	NA;Y39A3CL.4a.1, Y39A3CL.4c.2	NA;Trypsin;Trypsin	Isoform
Meta analysis	Adult	II_1554395	1	1	NA	53222	II_1554395|TX=6239 OS=Roundworm GN=rilp-1 TA=C32A3.3a.3 PA=II_1554395	NA	NA	NA	NA	NA	NA	NA	NA	NA	Isoform
Meta analysis	Adult	II_1554423	1	1	NA	61959	II_1554423|TX=6239 OS=Roundworm GN=nhr-6 TA=C48D5.1b.1 PA=II_1554423	NA	NA	NA	NA	NA	NA	NA	NA	NA	Isoform
timsTOF Pro	NA	II_1554738	1	1	NA	10281.3	II_1554738|TX=6239 OS=Roundworm GN=flp-24 TA=C24A1.1 PA=II_1554738	PEAKS	WMT	NA	10.99	NA	NA	NA	NA	Trypsin	Isoform
Meta analysis	DNADamage;Adult	II_1554806	5;8	5;8	NA;Deamidation (NQ); 13C(6) 15N(2) Silac label; 13C(6) Silac label	55968	II_1554806|TX=6239 OS=Roundworm GN=T19C3.5 TA=T19C3.5 PA=II_1554806	NA	NA	NA	NA	NA	NA	NA	NA	NA	Isoform
Meta analysis	Adult	II_1554891	16	16	N-ethylamide; Oxidation (M); Deamidation (NQ); 13C(6) 15N(4) Silac label; 13C(6) 15N(2) Silac label; 13C(6) Silac label	77395	II_1554891|TX=6239 OS=Roundworm GN=mat-3 TA=F10C5.1 PA=II_1554891	NA	NA	NA	NA	NA	NA	NA	NA	NA	Isoform
timsTOF Pro	NA	II_1555128	NA	14	NA	NA	II_1555128_TX=6239__chrIII_-1_65978_66235	MSFragger	WLChT	651	29	68	3	47	W05G11.6a.1__chrIII_-1_65978_66235	Chymotrypsin	Isoform
Meta analysis	Adult	II_1555130	20	16	N-ethylamide; Oxidation (M); 13C(6) 15N(4) Silac label; 13C(6) 15N(2) Silac label; 13C(6) Silac label; SILAC 15N(4)	70068	II_1555130|TX=6239 OS=Roundworm GN=pck-1 TA=W05G11.6b.1 PA=II_1555130	NA	NA	NA	NA	NA	NA	NA	NA	NA	Isoform
Meta analysis;timsTOF Pro	Adult;NA	II_1556560	2;NA;NA;1;2	2;1;2;1;2	13C(6) 15N(2) Silac label	45590	II_1556560|TX=6239 OS=Roundworm GN=ddl-3 TA=Y54G11A.8a PA=II_1556560	NA;MSFragger;MSFragger;PEAKS;PEAKS	NA;WLChT;WLT;WMChT;WMT	NA;398	NA;2;6;2.51;6.03	NA;2;3;NA;NA	NA;2;3;NA;NA	NA;2;3;NA;NA	NA;Y54G11A.8a.1, Y54G11A.8b.1	NA;Chymotrypsin;Trypsin;Chymotrypsin;Trypsin	Isoform
Meta analysis	Larval	II_1556722	1	1	Carbamidomethylation; 13C(6) 15N(2) Silac label	38585	II_1556722|TX=6239 OS=Roundworm GN=K09E4.3 TA=K09E4.3a PA=II_1556722	NA	NA	NA	NA	NA	NA	NA	NA	NA	Isoform
timsTOF Pro	NA	II_1557464	NA	1	NA	NA	II_1557464_TX=6239__chrII_1_15233497_15233568	MSFragger	GelT	118	11	1	1	1	Y46E12BL.2a.1__chrII_1_15233497_15233568	Trypsin	Isoform
timsTOF Pro	NA	II_1557467	NA	4	NA	NA	II_1557467_TX=6239__chrII_1_15244582_15244758	MSFragger	WLChT	1185	5	4	4	4	Y46E12BL.2a.1__chrII_1_15233497_15233568	Chymotrypsin	Isoform
Meta analysis	Adult	II_1557719	1	1	NA	49163	II_1557719|TX=6239 OS=Roundworm GN=nhr-61 TA=W01D2.2a.3 PA=II_1557719	NA	NA	NA	NA	NA	NA	NA	NA	NA	Isoform
Meta analysis	Adult	II_1557797	2	2	NA	19101	II_1557797|TX=6239 OS=Roundworm GN=ras-1 TA=C44C11.1b PA=II_1557797	NA	NA	NA	NA	NA	NA	NA	NA	NA	Isoform
Meta analysis	Adult;DNADamage	II_1557798	2;12	2;12	Deamidation (NQ); 13C(6) 15N(2) Silac label;Carbamidomethylation	28737	II_1557798|TX=6239 OS=Roundworm GN=ras-1 TA=C44C11.1a PA=II_1557798	NA	NA	NA	NA	NA	NA	NA	NA	NA	Isoform
Meta analysis	Adult	II_1558016	6	6	Oxidation (M); 13C(6) Silac label	55315	II_1558016|TX=6239 OS=Roundworm GN=Y17G7B.10 TA=Y17G7B.10a.7 PA=II_1558016	NA	NA	NA	NA	NA	NA	NA	NA	NA	Isoform
timsTOF Pro	NA	II_1558046	NA	1	NA	NA	II_1558046_TX=6239__chrII_-1_12001673_12001882	MSFragger	GelT	197	10	2	2	2	Y17G7B.5a.1__chrII_-1_12001673_12001882	Trypsin	Isoform
Meta analysis	Adult;DNADamage	II_1558086	2;10	2;10	13C(6) 15N(4) Silac label; 13C(6) Silac label;Carbamidomethylation	35361	II_1558086|TX=6239 OS=Roundworm GN=Y17G7B.20 TA=Y17G7B.20c.2 PA=II_1558086	NA	NA	NA	NA	NA	NA	NA	NA	NA	Isoform
timsTOF Pro	NA	II_1558777	1;8	1;8	Carbamidomethylation	50898.4	II_1558777|TX=6239 OS=Roundworm GN=pqn-27 TA=E01G4.4c.3 PA=II_1558777	PEAKS;PEAKS	WMChT;WMT	NA	4.01;23.16	NA;NA	NA;NA	NA;NA	NA	Chymotrypsin;Trypsin	Isoform
timsTOF Pro	NA	II_1559248	NA	1	NA	NA	II_1559248_TX=6239	MSFragger	WLChT	40	40	7	7	7	ZK970.2a.1__chrII_-1_10300824_10301035, ZK970.2b.1__chrII_-1_10300824_10301035, ZK970.2d.1__chrII_-1_10300824_10301035	Chymotrypsin	Isoform
Meta analysis	DNADamage	II_1559259	6	6	NA	94447	II_1559259|TX=6239 OS=Roundworm GN=nep-26 TA=ZK970.1a PA=II_1559259	NA	NA	NA	NA	NA	NA	NA	NA	NA	Isoform
timsTOF Pro	NA	II_1559346	NA;NA;NA;NA;NA;NA;2;2;1;3;2;3;5;4	2;3;3;3;6;4;2;2;1;3;2;3;5;4	NA	NA	II_1559346_TX=6239	MSFragger;MSFragger;MSFragger;MSFragger;MSFragger;MSFragger;PEAKS;PEAKS;PEAKS;PEAKS;PEAKS;PEAKS;PEAKS;PEAKS	C8ChT;C8T;GelChT;GelT;WLChT;WLT;1DRP;2DRP;C8ChT;C8T;GelChT;GelT;WMChT;WMT	159	17;27;22;27;39;40;11.32;11.32;8.81;25.79;16.35;25.79;28.93;37.74	8;16;5;21;40;46;NA;NA;NA;NA;NA;NA;NA;NA	8;16;5;21;40;46;NA;NA;NA;NA;NA;NA;NA;NA	8;16;5;21;40;46;NA;NA;NA;NA;NA;NA;NA;NA	R05H5.3.1	Chymotrypsin;Trypsin;Chymotrypsin;Trypsin;Chymotrypsin;Trypsin;Undigested;Undigested;Chymotrypsin;Trypsin;Chymotrypsin;Trypsin;Chymotrypsin;Trypsin	Isoform
Meta analysis;timsTOF Pro	Larval;DNADamage;NA	II_1559551	12;19;NA;NA	12;19;1;2	Acetylation (N-term); 13C(6) 15N(2) Silac label;Carbamidomethylation	25697	II_1559551|TX=6239 OS=Roundworm GN=R53.2 TA=R53.2 PA=II_1559551	NA;MSFragger;MSFragger	NA;C8T;WLT	NA;230	NA;6;15	NA;3;10	NA;3;10	NA;3;10	NA;R53.2.2	NA;Trypsin;Trypsin	Isoform
Meta analysis	Adult	II_1560196	1	1	13C(6) 15N(4) Silac label	52982	II_1560196|TX=6239 OS=Roundworm GN=F13D12.9 TA=F13D12.9.1 F13D12.9.2 F13D12.9.3 PA=II_1560196	NA	NA	NA	NA	NA	NA	NA	NA	NA	Isoform
Meta analysis	Adult	II_1560420	6	6	13C(6) 15N(4) Silac label; 13C(6) 15N(2) Silac label; Deamidation (NQ)	61136	II_1560420|TX=6239 OS=Roundworm GN=F54D5.15 TA=F54D5.15b.2 PA=II_1560420	NA	NA	NA	NA	NA	NA	NA	NA	NA	Isoform
Meta analysis	Adult;DNADamage	II_1560541	5;6	5;6	13C(6) 15N(4) Silac label; 13C(6) Silac label;Carbamidomethylation	45817	II_1560541|TX=6239 OS=Roundworm GN=rga-1 TA=W02B12.8b.4 PA=II_1560541	NA	NA	NA	NA	NA	NA	NA	NA	NA	Isoform
Meta analysis	Adult	II_1560543	3	3	13C(6) 15N(4) Silac label; 13C(6) Silac label	50645	II_1560543|TX=6239 OS=Roundworm GN=rga-1 TA=W02B12.8b.3 PA=II_1560543	NA	NA	NA	NA	NA	NA	NA	NA	NA	Isoform
Meta analysis;timsTOF Pro	Adult;Larval;NA	II_1560599	1;6;8	1;6;8	13C(6) 15N(4) Silac label;13C(6) 15N(2) Silac label	106024	II_1560599|TX=6239 OS=Roundworm GN=C05D12.3 TA=C05D12.3b PA=II_1560599	NA;PEAKS	NA;WMT	NA;NA	NA;13.18	NA;NA	NA;NA	NA;NA	NA;NA	NA;Trypsin	Isoform
Meta analysis;timsTOF Pro	Adult;NA	II_1560765	14;NA;NA;NA;NA;9	14;1;2;6;14;9	Pyro-glu from Q; Oxidation (M); 13C(6) 15N(4) Silac label; 13C(6) 15N(2) Silac label; Deamidation (NQ); 13C(6) Silac label	45156	II_1560765|TX=6239 OS=Roundworm GN=rpn-9 TA=T06D8.8.2 PA=II_1560765	NA;MSFragger;MSFragger;MSFragger;MSFragger;PEAKS	NA;C8T;GelT;WLChT;WLT;WMChT	NA;394	NA;3;5;20;47;28.17	NA;1;3;13;94;NA	NA;1;3;13;94;NA	NA;1;3;13;94;NA	NA;T06D8.8.2	NA;Trypsin;Trypsin;Chymotrypsin;Trypsin;Chymotrypsin	Isoform
Meta analysis;timsTOF Pro	Adult;DNADamage;NA	II_1560880	13;14;2	13;14;2	Oxidation (M); Deamidation (NQ); 13C(6) 15N(4) Silac label; 13C(6) 15N(2) Silac label; 13C(6) Silac label;Carbamidomethylation; Oxidation (M)	46758	II_1560880|TX=6239 OS=Roundworm GN=F40F8.11 TA=F40F8.11b.2 PA=II_1560880	NA;PEAKS	NA;WMT	NA;NA	NA;5.62	NA;NA	NA;NA	NA;NA	NA;NA	NA;Trypsin	Isoform
Meta analysis	Adult	II_1560893	10	1	N-ethylamide; Pyro-glu from Q; Deamidation (NQ); 13C(6) 15N(4) Silac label; 13C(6) 15N(2) Silac label; 13C(6) Silac label	27006	II_1560893|TX=6239 OS=Roundworm GN=F40F8.1 TA=F40F8.1.4 PA=II_1560893	NA	NA	NA	NA	NA	NA	NA	NA	NA	Isoform
Meta analysis	DNADamage	II_1560919	3	3	NA	38935	II_1560919|TX=6239 OS=Roundworm GN=apc-17 TA=C09H10.7 PA=II_1560919	NA	NA	NA	NA	NA	NA	NA	NA	NA	Isoform
timsTOF Pro	NA	II_1561180	6	6	Carbamidomethylation	42234.7	II_1561180|TX=6239 OS=Roundworm GN=F42A8.1 TA=F42A8.1 PA=II_1561180	PEAKS	WMT	NA	18.01	NA	NA	NA	NA	Trypsin	Isoform
Meta analysis;timsTOF Pro	Larval;DNADamage;NA	II_1561403	5;20;NA;NA;3;6	5;20;6;7;3;6	13C(6) 15N(2) Silac label;Carbamidomethylation; Oxidation (M); Phosphorylation (STY)	32808	II_1561403|TX=6239 OS=Roundworm GN=pgam-5 TA=R07G3.5 PA=II_1561403	NA;MSFragger;MSFragger;PEAKS;PEAKS	NA;WLChT;WLT;WMChT;WMT	NA;287	NA;18;32;12.54;28.57	NA;17;39;NA;NA	NA;17;39;NA;NA	NA;17;39;NA;NA	NA;R07G3.5.1	NA;Chymotrypsin;Trypsin;Chymotrypsin;Trypsin	Isoform
Meta analysis	Adult	II_1561541	2	2	13C(6) 15N(4) Silac label; 13C(6) 15N(2) Silac label	34714	II_1561541|TX=6239 OS=Roundworm GN=ubc-6 TA=D1022.1b.3 PA=II_1561541	NA	NA	NA	NA	NA	NA	NA	NA	NA	Isoform
Meta analysis	DNADamage	II_1561546	5	5	Carbamidomethylation	35515	II_1561546|TX=6239 OS=Roundworm GN=ubc-6 TA=D1022.1b.2 PA=II_1561546	NA	NA	NA	NA	NA	NA	NA	NA	NA	Isoform
Meta analysis;timsTOF Pro	DNADamage;NA	II_1561961	30;NA;NA;NA;NA;3	30;5;3;17;19;3	Carbamidomethylation; Oxidation (M)	65557	II_1561961|TX=6239 OS=Roundworm GN=kars-1 TA=T02G5.9c.2 PA=II_1561961	NA;MSFragger;MSFragger;MSFragger;MSFragger;PEAKS	NA;C8T;GelT;WLChT;WLT;C8ChT	NA;576	NA;12;5;38;41;6.08	NA;26;11;52;153;NA	NA;26;11;52;153;NA	NA;26;11;52;153;NA	NA;II_1561966_TX=6239, T02G5.9a.1, T02G5.9b.1, T02G5.9c.2	NA;Trypsin;Trypsin;Chymotrypsin;Trypsin;Chymotrypsin	Isoform
Meta analysis	Larval;Adult	II_1561966	19;21	19;21	Carbamidomethylation; Oxidation (M); 13C(6) 15N(2) Silac label;N-ethylamide; Oxidation (M); Pyro-glu from E; Deamidation (NQ); 13C(6) 15N(4) Silac label; 2 more	68015	II_1561966|TX=6239 OS=Roundworm GN=kars-1 TA=T02G5.9b PA=II_1561966	NA	NA	NA	NA	NA	NA	NA	NA	NA	Isoform
Meta analysis	Larval	II_1562546	1	1	13C(6) 15N(2) Silac label	53252	II_1562546|TX=6239 OS=Roundworm GN=F13H8.11 TA=F13H8.11 PA=II_1562546	NA	NA	NA	NA	NA	NA	NA	NA	NA	Isoform
Meta analysis	Adult	II_1562890	1	1	NA	52071	II_1562890|TX=6239 OS=Roundworm GN=T23G7.2 TA=T23G7.2a.2 PA=II_1562890	NA	NA	NA	NA	NA	NA	NA	NA	NA	Isoform
Meta analysis	Adult;DNADamage	II_1562969	1;1	1;1	Acetylation (N-term);Acetylation (N-term)	21302	II_1562969|TX=6239 OS=Roundworm GN=C07H4.1 TA=C07H4.1a PA=II_1562969	NA	NA	NA	NA	NA	NA	NA	NA	NA	Isoform
timsTOF Pro	NA	II_1562985	NA	1	NA	NA	II_1562985_TX=6239	MSFragger	WLT	105	36	8	8	8	II_1562988_TX=6239, II_1562991_TX=6239__chrII_-1_9060035_9060872, T24B8.3a.2, T24B8.3b.2	Trypsin	Isoform
Meta analysis	Adult	II_1562988	2	2	Deamidation (NQ); 13C(6) 15N(2) Silac label	4462	II_1562988|TX=6239 OS=Roundworm GN=T24B8.3 TA=T24B8.3c.1 T24B8.3c.2 PA=II_1562988	NA	NA	NA	NA	NA	NA	NA	NA	NA	Isoform
Meta analysis	Adult	II_1562991	4	4	Deamidation (NQ); 13C(6) 15N(4) Silac label; 13C(6) 15N(2) Silac label	7937	II_1562991|TX=6239 OS=Roundworm GN=T24B8.3 TA=T24B8.3c.3 PA=II_1562991	NA	NA	NA	NA	NA	NA	NA	NA	NA	Isoform
Meta analysis;timsTOF Pro	Adult;NA	II_1562997	5;NA;NA;NA;NA;NA	5;4;6;4;10;9	Oxidation (M); Deamidation (NQ); 13C(6) 15N(4) Silac label; 13C(6) 15N(2) Silac label	9458	II_1562997|TX=6239 OS=Roundworm GN=rpl-32 TA=T24B8.1b.2 PA=II_1562997	NA;MSFragger;MSFragger;MSFragger;MSFragger;MSFragger	NA;1DRP;2DRP;C8T;GelT;WLT	NA;84	NA;35;55;38;76;69	NA;18;12;4;291;135	NA;18;12;4;291;135	NA;18;12;4;291;135	NA;T24B8.1a.1__chrII_-1_9056534_9056829, T24B8.1b.1__chrII_-1_9056534_9056829	NA;Undigested;Undigested;Trypsin;Trypsin;Trypsin	Isoform
timsTOF Pro	NA	II_1563107	1	1	Carbamidomethylation	8678.84	II_1563107|TX=6239 OS=Roundworm GN=C18E9.2 TA=C18E9.2b PA=II_1563107	PEAKS	WMT	NA	29.33	NA	NA	NA	NA	Trypsin	Isoform
Meta analysis	Adult	II_1563255	3	3	Pyro-glu from Q; 13C(6) 15N(4) Silac label; 13C(6) 15N(2) Silac label	32195	II_1563255|TX=6239 OS=Roundworm GN=pho-13 TA=F07H5.9b PA=II_1563255	NA	NA	NA	NA	NA	NA	NA	NA	NA	Isoform
Meta analysis	Adult	II_1563338	4	4	N-ethylamide; Pyro-glu from Q; 13C(6) 15N(4) Silac label; 13C(6) 15N(2) Silac label	52797	II_1563338|TX=6239 OS=Roundworm GN=mak-1 TA=K08F8.1c.2 PA=II_1563338	NA	NA	NA	NA	NA	NA	NA	NA	NA	Isoform
Meta analysis	Adult	II_1563353	6	6	13C(6) 15N(4) Silac label; 13C(6) 15N(2) Silac label; 13C(6) Silac label	86766	II_1563353|TX=6239 OS=Roundworm GN=trcs-2 TA=T01B7.6 PA=II_1563353	NA	NA	NA	NA	NA	NA	NA	NA	NA	Isoform
timsTOF Pro	NA	II_1563362	NA;NA	1;2	NA	NA	II_1563362_TX=6239	MSFragger;MSFragger	WLChT;WLT	305	10;10	1;5	1;5	1;5	T01B7.5a.2, T01B7.5b.1	Chymotrypsin;Trypsin	Isoform
Meta analysis	Larval	II_1563447	5	5	Carbamidomethylation; 13C(6) 15N(2) Silac label	118799	II_1563447|TX=6239 OS=Roundworm GN=D2085.4 TA=D2085.4 PA=II_1563447	NA	NA	NA	NA	NA	NA	NA	NA	NA	Isoform
Meta analysis;timsTOF Pro	Adult;DNADamage;NA	II_1563455	66;108;3;19;51	66;108;3;19;51	N-ethylamide; Oxidation (M); Pyro-glu from Q; Deamidation (NQ); Acetylation (N-term); 3 more;Carbamidomethylation; Oxidation (M); Acetylation (N-term)	243250	II_1563455|TX=6239 OS=Roundworm GN=pyr-1 TA=D2085.1 PA=II_1563455	NA;PEAKS;PEAKS;PEAKS	NA;GelT;WMChT;WMT	NA;NA	NA;1.63;11.08;31.46	NA;NA;NA;NA	NA;NA;NA;NA	NA;NA;NA;NA	NA;NA	NA;Trypsin;Chymotrypsin;Trypsin	Isoform
Meta analysis	DNADamage	II_1563776	1	1	NA	49467	II_1563776|TX=6239 OS=Roundworm GN=C26D10.6 TA=C26D10.6b PA=II_1563776	NA	NA	NA	NA	NA	NA	NA	NA	NA	Isoform
timsTOF Pro	NA	II_1563924	NA;NA;NA;13	1;12;27;13	NA	NA	II_1563924_TX=6239__chrII_1_8217398_8217442	MSFragger;MSFragger;MSFragger;PEAKS	1DRP;WLChT;WLT;WMChT	1134	1;15;34;15.08	2;45;133;NA	2;2;62;NA	2;45;133;NA	M110.4a.1__chrII_1_8217398_8217442, M110.4b.1__chrII_1_8217398_8217442, M110.4c.3	Undigested;Chymotrypsin;Trypsin;Chymotrypsin	Isoform
Meta analysis	Adult	II_1564167	5	5	Deamidation (NQ); Acetylation (N-term); 13C(6) 15N(4) Silac label; 13C(6) 15N(2) Silac label; 13C(6) Silac label	47725	II_1564167|TX=6239 OS=Roundworm GN=T05H10.4 TA=T05H10.4b PA=II_1564167	NA	NA	NA	NA	NA	NA	NA	NA	NA	Isoform
Meta analysis	Adult;DNADamage	II_1564196	9;13	1;13	Oxidation (M); Pyro-glu from Q; Deamidation (NQ); Acetylation (N-term); 13C(6) 15N(4) Silac label; 13C(6) Silac label;Carbamidomethylation; Acetylation (N-term)	22398	II_1564196|TX=6239 OS=Roundworm GN=C08B11.9 TA=C08B11.9 PA=II_1564196	NA	NA	NA	NA	NA	NA	NA	NA	NA	Isoform
Meta analysis	Larval	II_1564260	1	1	NA	21010	II_1564260|TX=6239 OS=Roundworm GN=ZK669.5 TA=ZK669.5b PA=II_1564260	NA	NA	NA	NA	NA	NA	NA	NA	NA	Isoform
Meta analysis;timsTOF Pro	Adult;NA	II_1564360	6;NA;NA;NA;2	6;1;1;1;2	Deamidation (NQ); Acetylation (N-term); 13C(6) 15N(4) Silac label; 13C(6) 15N(2) Silac label	20096	II_1564360|TX=6239 OS=Roundworm GN=T09A5.5 TA=T09A5.5 PA=II_1564360	NA;MSFragger;MSFragger;MSFragger;PEAKS	NA;GelT;WLChT;WLT;GelT	NA;171	NA;9;13;10;19.3	NA;6;1;10;NA	NA;6;1;10;NA	NA;6;1;10;NA	NA;T09A5.5.1	NA;Trypsin;Chymotrypsin;Trypsin;Trypsin	Isoform
Meta analysis	Adult;Larval	II_1564577	1;1	1;1	13C(6) 15N(2) Silac label;Carbamidomethylation; 13C(6) 15N(2) Silac label	52335	II_1564577|TX=6239 OS=Roundworm GN=cgt-3 TA=F59G1.1d.3 PA=II_1564577	NA	NA	NA	NA	NA	NA	NA	NA	NA	Isoform
Meta analysis;timsTOF Pro	Larval;NA	II_1565080	1;2	1;2	13C(6) 15N(2) Silac label	39131	II_1565080|TX=6239 OS=Roundworm GN=EEED8.10 TA=EEED8.10b PA=II_1565080	NA;PEAKS	NA;WMT	NA;NA	NA;9.12	NA;NA	NA;NA	NA;NA	NA;NA	NA;Trypsin	Isoform
Meta analysis	DNADamage	II_1565095	15	15	Carbamidomethylation	30760	II_1565095|TX=6239 OS=Roundworm GN=ndx-6 TA=EEED8.8 PA=II_1565095	NA	NA	NA	NA	NA	NA	NA	NA	NA	Isoform
timsTOF Pro	NA	II_1565200	NA	3	NA	NA	II_1565200_TX=6239__chrII_-1_5279297_5279395	MSFragger	C8T	427	12	8	8	8	II_1565201_TX=6239__chrII_-1_5279297_5279395, II_1565202_TX=6239__chrII_-1_5279297_5279395, ZK622.3a.1__chrII_-1_5279297_5279395, ZK622.3b.1__chrII_-1_5279297_5279395, ZK622.3d.1__chrII_-1_5279297_5279395	Trypsin	Isoform
timsTOF Pro	NA	II_1565201	NA;NA;2;2;19	1;15;2;2;19	NA	NA	II_1565201_TX=6239__chrII_-1_5279297_5279395	MSFragger;MSFragger;PEAKS;PEAKS;PEAKS	GelT;WLChT;C8T;GelT;WMChT	469	14;38;7.04;5.33;36.89	5;58;NA;NA;NA	5;56;NA;NA;NA	5;58;NA;NA;NA	II_1565202_TX=6239__chrII_-1_5279297_5279395, II_1565204_TX=6239__chrII_-1_5279803_5279832, II_1565206_TX=6239__chrII_-1_5279803_5279832, IP_1565205_TX=6239__chrII_-1_5279803_5279832, ZK622.3a.1__chrII_-1_5279297_5279395, ZK622.3b.1__chrII_-1_5279297_5279395, ZK622.3d.1__chrII_-1_5279297_5279395	Trypsin;Chymotrypsin;Trypsin;Trypsin;Chymotrypsin	Isoform
Meta analysis	Adult	II_1565202	16	1	Oxidation (M); Pyro-glu from Q; Deamidation (NQ); 13C(6) 15N(4) Silac label; 13C(6) 15N(2) Silac label; 13C(6) Silac label	50652	II_1565202|TX=6239 OS=Roundworm GN=pmt-1 TA=ZK622.3c.5 PA=II_1565202	NA	NA	NA	NA	NA	NA	NA	NA	NA	Isoform
Meta analysis	Larval	II_1565432	4	4	NA	170883	II_1565432|TX=6239 OS=Roundworm GN=nsy-1 TA=F59A6.1 PA=II_1565432	NA	NA	NA	NA	NA	NA	NA	NA	NA	Isoform
Meta analysis	DNADamage	II_1565530	2	2	NA	22537	II_1565530|TX=6239 OS=Roundworm GN=tsp-10 TA=T14B4.4b.1 PA=II_1565530	NA	NA	NA	NA	NA	NA	NA	NA	NA	Isoform
timsTOF Pro	NA	II_1565826	NA;1	2;1	NA	NA	II_1565826_TX=6239	MSFragger;PEAKS	WLT;WMT	176	14;6.82	6;NA	6;NA	6;NA	T28D9.2a.1__chrII_1_6491135_6491218, T28D9.2b.2	Trypsin;Trypsin	Isoform
Meta analysis	Adult	II_1565866	1	1	NA	4787	II_1565866|TX=6239 OS=Roundworm GN=rnh-1.0 TA=F59A6.6d.2 PA=II_1565866	NA	NA	NA	NA	NA	NA	NA	NA	NA	Isoform
Meta analysis	DNADamage	II_1565867	1	1	NA	27978	II_1565867|TX=6239 OS=Roundworm GN=rnh-1.0 TA=F59A6.6d.2 PA=II_1565867	NA	NA	NA	NA	NA	NA	NA	NA	NA	Isoform
Meta analysis;timsTOF Pro	Adult;DNADamage;NA	II_1565876	1;8;2	1;8;2	Oxidation (M); Deamidation (NQ); 13C(6) 15N(4) Silac label; 13C(6) Silac label;Carbamidomethylation; Oxidation (M)	23714	II_1565876|TX=6239 OS=Roundworm GN=vps-24 TA=T27F7.1.1 T27F7.1.2 T27F7.1.3 PA=II_1565876	NA;PEAKS	NA;WMT	NA;NA	NA;18.66	NA;NA	NA;NA	NA;NA	NA;NA	NA;Trypsin	Isoform
timsTOF Pro	NA	II_1565930	NA	1	NA	NA	II_1565930_TX=6239__chrII_1_4947709_4947951	MSFragger	WLT	270	3	1	1	1	ZK546.2a.1__chrII_1_4947709_4947951, ZK546.2b.1__chrII_1_4947709_4947951	Trypsin	Isoform
timsTOF Pro	NA	II_1565967	NA;1	1;1	NA	NA	II_1565967_TX=6239	MSFragger;PEAKS	GelT;GelT	351	3;3.7	7;NA	7;NA	7;NA	Y59E9AL.2.1	Trypsin;Trypsin	Isoform
Meta analysis;timsTOF Pro	Larval;NA	II_1566788	3;NA;NA;1;2	3;1;3;1;2	13C(6) 15N(2) Silac label	65839	II_1566788|TX=6239 OS=Roundworm GN=ZK177.8 TA=ZK177.8b.2 PA=II_1566788	NA;MSFragger;MSFragger;PEAKS;PEAKS	NA;C8T;WLT;C8T;WMT	NA;580	NA;2;8;2.07;4.66	NA;2;9;NA;NA	NA;2;9;NA;NA	NA;2;9;NA;NA	NA;ZK177.8a.1, ZK177.8b.2	NA;Trypsin;Trypsin;Trypsin;Trypsin	Isoform
Meta analysis;timsTOF Pro	Larval;Adult;DNADamage;NA	II_1567632	7;9;17;NA;NA;NA;1;2	7;9;17;1;1;2;1;2	Carbamidomethylation; 13C(6) 15N(2) Silac label;Oxidation (M); Acetylation (N-term); 13C(6) 15N(4) Silac label; 13C(6) 15N(2) Silac label; 13C(6) Silac label;Carbamidomethylation; Acetylation (N-term)	35096	II_1567632|TX=6239 OS=Roundworm GN=tag-231 TA=ZK430.2 PA=II_1567632	NA;MSFragger;MSFragger;MSFragger;PEAKS;PEAKS	NA;1DRP;GelT;WLT;1DRP;WMT	NA;326	NA;5;3;6;5.21;6.75	NA;2;2;7;NA;NA	NA;2;2;7;NA;NA	NA;2;2;7;NA;NA	NA;NA	NA;Undigested;Trypsin;Trypsin;Undigested;Trypsin	Isoform
timsTOF Pro	NA	II_1567661	2	2	Deamidation (NQ)	34865.4	II_1567661|TX=6239 OS=Roundworm GN=ntl-2 TA=B0286.4c.4,B0286.4c.1 PA=II_1567661	PEAKS	WMT	NA	8.81	NA	NA	NA	NA	Trypsin	Isoform
Meta analysis;timsTOF Pro	Adult;Larval;NA	II_1568049	26;27;NA;NA;NA;6;9;16;26	26;27;2;1;12;6;9;16;26	N-ethylamide; Oxidation (M); Pyro-glu from Q; Deamidation (NQ); Acetylation (N-term); 3 more;Carbamidomethylation; Oxidation (M); Acetylation (N-term); 13C(6) 15N(2) Silac label	60588	II_1568049|TX=6239 OS=Roundworm GN=cct-3 TA=F54A3.3 PA=II_1568049	NA;MSFragger;MSFragger;MSFragger;PEAKS;PEAKS;PEAKS;PEAKS	NA;1DRP;2DRP;WLChT;C8T;GelT;WMChT;WMT	NA;544	NA;2;2;25;9.56;20.59;32.17;48.9	NA;3;2;36;NA;NA;NA;NA	NA;3;2;32;NA;NA;NA;NA	NA;3;2;36;NA;NA;NA;NA	NA;NA	NA;Undigested;Undigested;Chymotrypsin;Trypsin;Trypsin;Chymotrypsin;Trypsin	Isoform
Meta analysis	Adult	II_1568309	1	1	13C(6) 15N(4) Silac label; 13C(6) 15N(2) Silac label	15918	II_1568309|TX=6239 OS=Roundworm GN=math-22 TA=C46F9.1b PA=II_1568309	NA	NA	NA	NA	NA	NA	NA	NA	NA	Isoform
Meta analysis	Adult	II_1568511	2	1	NA	37090	II_1568511|TX=6239 OS=Roundworm GN=btb-6 TA=F45C12.7 PA=II_1568511	NA	NA	NA	NA	NA	NA	NA	NA	NA	Isoform
Meta analysis	Larval	II_1568866	1	1	NA	17708	II_1568866|TX=6239 OS=Roundworm GN=W09B6.4 TA=W09B6.4b.2 PA=II_1568866	NA	NA	NA	NA	NA	NA	NA	NA	NA	Isoform
Meta analysis;timsTOF Pro	Larval;NA	II_1569379	2;NA;NA;NA;NA	2;2;2;1;4	Carbamidomethylation; 13C(6) 15N(2) Silac label	52984	II_1569379|TX=6239 OS=Roundworm GN=T07D3.9 TA=T07D3.9b.2 PA=II_1569379	NA;MSFragger;MSFragger;MSFragger;MSFragger	NA;1DRP;2DRP;GelT;WLT	NA;467	NA;3;3;22;15	NA;6;3;2;25	NA;6;3;2;25	NA;6;3;2;25	NA;T07D3.9a.1__chrII_-1_898196_898264	NA;Undigested;Undigested;Trypsin;Trypsin	Isoform
Meta analysis	Adult;DNADamage	II_1570208	2;7	2;7	13C(6) 15N(2) Silac label;Carbamidomethylation; Oxidation (M)	22015	II_1570208|TX=6239 OS=Roundworm GN=C50D2.5 TA=C50D2.5 PA=II_1570208	NA	NA	NA	NA	NA	NA	NA	NA	NA	Isoform
Meta analysis;timsTOF Pro	Adult;Larval;NA	II_1570256	3;13;1	3;13;1	Pyro-glu from Q; 13C(6) 15N(2) Silac label; Deamidation (NQ); 13C(6) Silac label;Carbamidomethylation; Pyro-glu from Q; 13C(6) 15N(2) Silac label	52556	II_1570256|TX=6239 OS=Roundworm GN=sptl-1 TA=C23H3.4a.2 C23H3.4b.3 PA=II_1570256	NA;PEAKS	NA;WMChT	NA;NA	NA;3.25	NA;NA	NA;NA	NA;NA	NA;NA	NA;Chymotrypsin	Isoform
Meta analysis;timsTOF Pro	Larval;NA	II_1570416	3;NA;NA;1	3;1;1;1	13C(6) 15N(2) Silac label	94704	II_1570416|TX=6239||chrII_-1_616777_617076|T04B8.5c||chrII_-1_619480_619587|T04B8.5c||chrII_-1_615994_616227|T04B8.5c||chrII_-1_618067_618273|T04B8.5c||chrII_-1_614953_616068|T04B8.5c||chrII_-1_615274_615324|T04B8.5c||chrII_-1_614953_615360|T04B8.5c||chr...	NA;MSFragger;MSFragger;PEAKS	NA;C8T;WLT;C8T	NA;853	NA;2;2;2.7	NA;3;3;NA	NA;3;3;NA	NA;3;3;NA	NA;T04B8.5a.1__chrII_-1_616777_617076, T04B8.5b.1__chrII_-1_616777_617076, T04B8.5d.1__chrII_-1_616777_617076	NA;Trypsin;Trypsin;Trypsin	Isoform
Meta analysis;timsTOF Pro	Adult;NA	II_1570783	7;NA	1;2	Pyro-glu from E; 13C(6) 15N(4) Silac label; 13C(6) 15N(2) Silac label; 13C(6) Silac label	13417	II_1570783|TX=6239 OS=Roundworm GN=lev-11 TA=Y105E8B.1f PA=II_1570783	NA;MSFragger	NA;GelChT	NA;114	NA;12	NA;5	NA;5	NA;5	NA;Y105E8B.1a.1__chrI_-1_14621514_14621591, Y105E8B.1k.1__chrI_-1_14621514_14621591, Y105E8B.1l.1__chrI_-1_14621514_14621591, Y105E8B.1m.1__chrI_-1_14621514_14621591, Y105E8B.1n.1__chrI_-1_14621514_14621591, Y105E8B.1o.1__chrI_-1_14621514_14621591, Y105E8B.1p.1__chrI_-1_14621514_14621591, Y105E8B.1q.1__chrI_-1_14621514_14621591, Y105E8B.1r.1__chrI_-1_14621514_14621591, Y105E8B.1s.1__chrI_-1_14621…	NA;Chymotrypsin	Isoform
timsTOF Pro	NA	II_1571173	NA;2	2;2	NA	NA	II_1571173_TX=6239	MSFragger;PEAKS	1DRP;C8ChT	83	33;22.89	20;NA	20;NA	20;NA	Y71A12B.1a.1, Y71A12B.1b.1	Undigested;Chymotrypsin	Isoform
Meta analysis	Adult	II_1571247	1	1	NA	75548	II_1571247|TX=6239 OS=Roundworm GN=W04A8.1 TA=W04A8.1b PA=II_1571247	NA	NA	NA	NA	NA	NA	NA	NA	NA	Isoform
Meta analysis;timsTOF Pro	Adult;DNADamage;NA	II_1571365	6;10;NA;NA;NA;NA;NA;NA;NA;NA;1	6;10;2;2;3;3;7;5;9;6;1	Deamidation (NQ); 13C(6) 15N(4) Silac label; 13C(6) 15N(2) Silac label; 13C(6) Silac label;NA	20857	II_1571365|TX=6239 OS=Roundworm GN=W09C5.8 TA=W09C5.8 PA=II_1571365	NA;MSFragger;MSFragger;MSFragger;MSFragger;MSFragger;MSFragger;MSFragger;MSFragger;PEAKS	NA;1DRP;2DRP;C8ChT;C8T;GelChT;GelT;WLChT;WLT;1DRP	NA;180	NA;12;12;16;22;30;36;46;36;11.67	NA;6;7;4;15;36;80;54;80;NA	NA;6;7;4;15;36;80;54;80;NA	NA;6;7;4;15;36;80;54;80;NA	NA;W09C5.8.1	NA;Undigested;Undigested;Chymotrypsin;Trypsin;Chymotrypsin;Trypsin;Chymotrypsin;Trypsin;Undigested	Isoform
Meta analysis	Adult	II_1571375	2	2	Pyro-glu from E; Deamidation (NQ); 13C(6) 15N(4) Silac label; 13C(6) Silac label	10185	II_1571375|TX=6239 OS=Roundworm GN=rpl-31 TA=W09C5.6b.4 PA=II_1571375	NA	NA	NA	NA	NA	NA	NA	NA	NA	Isoform
Meta analysis	Adult	II_1571376	2	2	Pyro-glu from E; Deamidation (NQ); Acetylation (N-term); 13C(6) 15N(4) Silac label; 13C(6) Silac label	6386	II_1571376|TX=6239 OS=Roundworm GN=rpl-31 TA=W09C5.6b.2 PA=II_1571376	NA	NA	NA	NA	NA	NA	NA	NA	NA	Isoform
Meta analysis	Adult	II_1572383	10	10	Oxidation (M); Pyro-glu from Q; Deamidation (NQ); 13C(6) 15N(4) Silac label; 13C(6) 15N(2) Silac label; 13C(6) Silac label	46422	II_1572383|TX=6239 OS=Roundworm GN=ero-1 TA=Y105E8B.8b.2 PA=II_1572383	NA	NA	NA	NA	NA	NA	NA	NA	NA	Isoform
Meta analysis	DNADamage	II_1572488	2	2	NA	15925	II_1572488|TX=6239 OS=Roundworm GN=Y52B11A.2 TA=Y52B11A.2b PA=II_1572488	NA	NA	NA	NA	NA	NA	NA	NA	NA	Isoform
Meta analysis;timsTOF Pro	Adult;NA	II_1572680	13;2;1;6	13;2;1;6	N-ethylamide; Oxidation (M); Pyro-glu from Q; Deamidation (NQ); 13C(6) 15N(4) Silac label; 2 more	47063	II_1572680|TX=6239 OS=Roundworm GN=B0205.6 TA=B0205.6 PA=II_1572680	NA;PEAKS;PEAKS;PEAKS	NA;GelT;WMChT;WMT	NA;NA	NA;8.43;3.98;22.48	NA;NA;NA;NA	NA;NA;NA;NA	NA;NA;NA;NA	NA;NA	NA;Trypsin;Chymotrypsin;Trypsin	Isoform
timsTOF Pro	NA	II_1573106	NA;NA	1;2	NA	NA	II_1573106_TX=6239	MSFragger;MSFragger	2DRP;WLT	412	6;5	2;7	2;7	2;7	K10C3.6a.3, K10C3.6b.2, K10C3.6c.2, K10C3.6d.2, K10C3.6e.1	Undigested;Trypsin	Isoform
Meta analysis	Adult	II_1573282	4	4	Pyro-glu from Q; 13C(6) 15N(4) Silac label; 13C(6) 15N(2) Silac label	67619	II_1573282|TX=6239 OS=Roundworm GN=cel-1 TA=C03D6.3b PA=II_1573282	NA	NA	NA	NA	NA	NA	NA	NA	NA	Isoform
Meta analysis;timsTOF Pro	Larval;NA	II_1573520	4;NA;1;1	2;1;1;1	Acetylation (N-term); 13C(6) 15N(2) Silac label	23525	II_1573520|TX=6239 OS=Roundworm GN=W05B5.1 TA=W05B5.1e.2 PA=II_1573520	NA;MSFragger;PEAKS;PEAKS	NA;WLChT;WMChT;WMT	NA;212	NA;11;7.08;8.02	NA;4;NA;NA	NA;4;NA;NA	NA;4;NA;NA	NA;W05B5.1a.1__chrI_1_13042989_13043111, W05B5.1b.1__chrI_1_13042989_13043111, W05B5.1c.1__chrI_1_13042989_13043111, W05B5.1d.1, W05B5.1e.4, W05B5.1g.1__chrI_1_13042989_13043111	NA;Chymotrypsin;Chymotrypsin;Trypsin	Isoform
Meta analysis	DNADamage	II_1573809	5	5	NA	24842	II_1573809|TX=6239 OS=Roundworm GN=W02D9.2 TA=W02D9.2c PA=II_1573809	NA	NA	NA	NA	NA	NA	NA	NA	NA	Isoform
Meta analysis	DNADamage	II_1574131	4	1	Acetylation (N-term)	16731	II_1574131|TX=6239 OS=Roundworm GN=R05D7.1 TA=R05D7.1 PA=II_1574131	NA	NA	NA	NA	NA	NA	NA	NA	NA	Isoform
Meta analysis;timsTOF Pro	Adult;NA	II_1574545	9;NA;NA;4	9;4;5;4	Oxidation (M); Deamidation (NQ); 13C(6) 15N(4) Silac label; 13C(6) Silac label	54954	II_1574545|TX=6239 OS=Roundworm GN=dut-1 TA=K07A1.2.3 PA=II_1574545	NA;MSFragger;MSFragger;PEAKS	NA;WLChT;WLT;WMChT	NA;513	NA;12;16;12.67	NA;13;28;NA	NA;13;28;NA	NA;13;28;NA	NA;K07A1.2.3	NA;Chymotrypsin;Trypsin;Chymotrypsin	Isoform
Meta analysis	Adult	II_1574651	12	12	Oxidation (M); Deamidation (NQ); 13C(6) 15N(4) Silac label; 13C(6) 15N(2) Silac label; 13C(6) Silac label	36258	II_1574651|TX=6239 OS=Roundworm GN=stl-1 TA=F30A10.5b.3 F30A10.5b.2 PA=II_1574651	NA	NA	NA	NA	NA	NA	NA	NA	NA	Isoform
Meta analysis	Adult	II_1574772	2	2	13C(6) 15N(2) Silac label; Deamidation (NQ)	24052	II_1574772|TX=6239 OS=Roundworm GN=M04C9.3 TA=M04C9.3a PA=II_1574772	NA	NA	NA	NA	NA	NA	NA	NA	NA	Isoform
Meta analysis	Adult	II_1574950	18	18	Pyro-glu from Q; Deamidation (NQ); 13C(6) 15N(4) Silac label; 13C(6) 15N(2) Silac label; 13C(6) Silac label	65435	II_1574950|TX=6239 OS=Roundworm GN=T08G11.4 TA=T08G11.4b.3 PA=II_1574950	NA	NA	NA	NA	NA	NA	NA	NA	NA	Isoform
Meta analysis	DNADamage;Adult	II_1575118	4;5	4;5	NA;13C(6) Silac label	40801	II_1575118|TX=6239 OS=Roundworm GN=C36B1.11 TA=C36B1.11 PA=II_1575118	NA	NA	NA	NA	NA	NA	NA	NA	NA	Isoform
Meta analysis	Adult	II_1575145	13	13	N-ethylamide; 13C(6) 15N(4) Silac label; 13C(6) 15N(2) Silac label; Deamidation (NQ); 13C(6) Silac label	111144	II_1575145|TX=6239 OS=Roundworm GN=gls-1 TA=C36B1.8c PA=II_1575145	NA	NA	NA	NA	NA	NA	NA	NA	NA	Isoform
Meta analysis;timsTOF Pro	Adult;NA	II_1575491	25;2	25;2	Pyro-glu from Q; Pyro-glu from E; Oxidation (M); 13C(6) 15N(4) Silac label; 13C(6) 15N(2) Silac label; 2 more	57659	II_1575491|TX=6239 OS=Roundworm GN=H28O16.1 TA=H28O16.1d.2 PA=II_1575491	NA;PEAKS	NA;2DRP	NA;NA	NA;8.38	NA;NA	NA;NA	NA;NA	NA;NA	NA;Undigested	Isoform
Meta analysis	Adult	II_1575516	3	3	NA	42351	II_1575516|TX=6239 OS=Roundworm GN=F33E2.5 TA=F33E2.5.1 PA=II_1575516	NA	NA	NA	NA	NA	NA	NA	NA	NA	Isoform
Meta analysis	Adult	II_1575694	6	6	N-ethylamide; Oxidation (M); Pyro-glu from E; Deamidation (NQ); 13C(6) 15N(4) Silac label; 2 more	20021	II_1575694|TX=6239 OS=Roundworm GN=ndk-1 TA=F25H2.5.1 PA=II_1575694	NA	NA	NA	NA	NA	NA	NA	NA	NA	Isoform
Meta analysis;timsTOF Pro	Adult;NA	II_1575917	16;NA;NA;NA;NA;NA;NA;3	16;4;6;4;6;16;16;3	N-ethylamide; Oxidation (M); Pyro-glu from Q; Deamidation (NQ); 13C(6) 15N(4) Silac label; 3 more	45202	II_1575917|TX=6239 OS=Roundworm GN=ZC434.8 TA=ZC434.8.2 PA=II_1575917	NA;MSFragger;MSFragger;MSFragger;MSFragger;MSFragger;MSFragger;PEAKS	NA;C8ChT;C8T;GelChT;GelT;WLChT;WLT;C8ChT	NA;402	NA;12;18;7;21;39;48;10.45	NA;4;20;11;49;44;130;NA	NA;4;20;11;49;41;115;NA	NA;4;20;11;49;41;115;NA	NA;ZC434.8.2	NA;Chymotrypsin;Trypsin;Chymotrypsin;Trypsin;Chymotrypsin;Trypsin;Chymotrypsin	Isoform
Meta analysis	Larval;Adult;DNADamage	II_1576108	2;3;8	2;3;8	13C(6) 15N(2) Silac label;Deamidation (NQ); 13C(6) 15N(4) Silac label; 13C(6) Silac label;Carbamidomethylation	19296	II_1576108|TX=6239 OS=Roundworm GN=F02E9.1 TA=F02E9.1 PA=II_1576108	NA	NA	NA	NA	NA	NA	NA	NA	NA	Isoform
timsTOF Pro	NA	II_1576644	2	2	NA	70705.9	II_1576644|TX=6239 OS=Roundworm GN=pck-2 TA=R11A5.4c.1 PA=II_1576644	PEAKS	C8ChT	NA	4.29	NA	NA	NA	NA	Chymotrypsin	Isoform
Meta analysis;timsTOF Pro	Larval;Adult;NA	II_1576647	31;32;NA;NA;NA;NA;14	1;28;3;15;29;35;1	Carbamidomethylation; Oxidation (M); Pyro-glu from Q; Acetylation (N-term); 13C(6) 15N(2) Silac label;N-ethylamide; Oxidation (M); Pyro-glu from E; Deamidation (NQ); Acetylation (N-term); 4 more	73433	II_1576647|TX=6239 OS=Roundworm GN=pck-2 TA=R11A5.4d.3 PA=II_1576647	NA;MSFragger;MSFragger;MSFragger;MSFragger;PEAKS	NA;C8ChT;C8T;WLChT;WLT;GelT	NA;654	NA;7;28;53;62;28.59	NA;6;69;159;672;NA	NA;6;0;27;0;NA	NA;6;69;159;672;NA	NA;R11A5.4a.2	NA;Chymotrypsin;Trypsin;Chymotrypsin;Trypsin;Trypsin	Isoform
timsTOF Pro	NA	II_1576654	1	1	NA	8988.37	II_1576654|TX=6239 OS=Roundworm GN=pck-2 TA=R11A5.4b.2,R11A5.4b.1 PA=II_1576654	PEAKS	2DRP	NA	16.88	NA	NA	NA	NA	Undigested	Isoform
Meta analysis	Adult	II_1576672	1	1	NA	72917	II_1576672|TX=6239 OS=Roundworm GN=taf-5 TA=F30F8.8.1 F30F8.8.2 F30F8.8.3 PA=II_1576672	NA	NA	NA	NA	NA	NA	NA	NA	NA	Isoform
Meta analysis	Adult;Larval	II_1576739	17;18	1;3	N-ethylamide; Oxidation (M); Deamidation (NQ); 13C(6) 15N(4) Silac label; 13C(6) 15N(2) Silac label; 13C(6) Silac label;Carbamidomethylation; Oxidation (M); 13C(6) 15N(2) Silac label	92482	II_1576739|TX=6239 OS=Roundworm GN=adr-1 TA=H15N14.1f PA=II_1576739	NA	NA	NA	NA	NA	NA	NA	NA	NA	Isoform
timsTOF Pro	NA	II_1577067	NA	2	NA	NA	II_1577067_TX=6239	MSFragger	WLChT	491	5	1	1	1	ZK524.3a.1, ZK524.3c.1	Chymotrypsin	Isoform
Meta analysis	DNADamage	II_1577167	8	8	NA	28858	II_1577167|TX=6239 OS=Roundworm GN=glb-18 TA=F52A8.4b PA=II_1577167	NA	NA	NA	NA	NA	NA	NA	NA	NA	Isoform
Meta analysis	Adult	II_1577258	17	17	Oxidation (M); 13C(6) 15N(4) Silac label; 13C(6) 15N(2) Silac label; 13C(6) Silac label	118663	II_1577258|TX=6239 OS=Roundworm GN=tat-5 TA=F36H2.1b PA=II_1577258	NA	NA	NA	NA	NA	NA	NA	NA	NA	Isoform
Meta analysis;timsTOF Pro	Adult;NA	II_1577371	3;NA;3	3;4;3	Deamidation (NQ); 13C(6) 15N(4) Silac label; 13C(6) 15N(2) Silac label; 13C(6) Silac label	26239	II_1577371|TX=6239 OS=Roundworm GN=clec-91 TA=ZK858.3 PA=II_1577371	NA;MSFragger;PEAKS	NA;WLT;WMT	NA;230	NA;28;20.87	NA;15;NA	NA;15;NA	NA;15;NA	NA;ZK858.3.1	NA;Trypsin;Trypsin	Isoform
Meta analysis	Larval;Adult	II_1577391	1;7	1;7	NA;13C(6) 15N(4) Silac label; 13C(6) 15N(2) Silac label; 13C(6) Silac label	70333	II_1577391|TX=6239 OS=Roundworm GN=gei-17 TA=W10D5.3b PA=II_1577391	NA	NA	NA	NA	NA	NA	NA	NA	NA	Isoform
Meta analysis	Adult;Larval	II_1577450	5;6	5;6	Deamidation (NQ); 13C(6) 15N(4) Silac label; 13C(6) 15N(2) Silac label; 13C(6) Silac label;Carbamidomethylation; 13C(6) 15N(2) Silac label	51427	II_1577450|TX=6239 OS=Roundworm GN=C31H5.6 TA=C31H5.6a.2 PA=II_1577450	NA	NA	NA	NA	NA	NA	NA	NA	NA	Isoform
Meta analysis	Adult	II_1577465	1	1	NA	18391	II_1577465|TX=6239 OS=Roundworm GN=F36F2.1 TA=F36F2.1b.1 PA=II_1577465	NA	NA	NA	NA	NA	NA	NA	NA	NA	Isoform
timsTOF Pro	NA	II_1577635	NA	1	NA	NA	II_1577635_TX=6239__chrI_-1_7247000_7247062	MSFragger	C8T	97	14	4	4	4	R06C7.5a.1__chrI_-1_7247000_7247062	Trypsin	Isoform
Meta analysis	Adult	II_1577676	8	8	Deamidation (NQ); 13C(6) 15N(4) Silac label; 13C(6) 15N(2) Silac label; 13C(6) Silac label	66608	II_1577676|TX=6239 OS=Roundworm GN=swsn-9 TA=C01H6.7b.2 PA=II_1577676	NA	NA	NA	NA	NA	NA	NA	NA	NA	Isoform
Meta analysis	Adult;DNADamage	II_1577677	9;19	9;19	Oxidation (M); 13C(6) 15N(4) Silac label; 13C(6) Silac label;NA	72439	II_1577677|TX=6239 OS=Roundworm GN=swsn-9 TA=C01H6.7a.2 PA=II_1577677	NA	NA	NA	NA	NA	NA	NA	NA	NA	Isoform
Meta analysis	Adult;DNADamage	II_1577716	1;1	1;1	NA;NA	18837	II_1577716|TX=6239 OS=Roundworm GN=hlh-2 TA=M05B5.5b PA=II_1577716	NA	NA	NA	NA	NA	NA	NA	NA	NA	Isoform
Meta analysis	DNADamage	II_1577734	3	1	NA	55928	II_1577734|TX=6239 OS=Roundworm GN=trpa-2 TA=M05B5.6 PA=II_1577734	NA	NA	NA	NA	NA	NA	NA	NA	NA	Isoform
timsTOF Pro	NA	II_1577836	1	1	Carbamidomethylation (DHKE, X@N-term)	25795.5	II_1577836|TX=6239 OS=Roundworm GN=nars-1 TA=F22D6.3b PA=II_1577836	PEAKS	C8ChT	NA	7.83	NA	NA	NA	NA	Chymotrypsin	Isoform
Meta analysis	Adult	II_1577954	3	1	Deamidation (NQ); 13C(6) 15N(2) Silac label	9868	II_1577954|TX=6239 OS=Roundworm GN=C32F10.8 TA=C32F10.8b.4 C32F10.8b.2 C32F10.8b.3 C32F10.8b.1 PA=II_1577954	NA	NA	NA	NA	NA	NA	NA	NA	NA	Isoform
timsTOF Pro	NA	II_1578549	NA;NA;2	2;7;2	NA	NA	II_1578549_TX=6239	MSFragger;MSFragger;PEAKS	GelT;WLT;WMChT	266	14;37;10.15	1;38;NA	1;38;NA	1;38;NA	K04G2.1.2	Trypsin;Trypsin;Chymotrypsin	Isoform
Meta analysis;timsTOF Pro	Larval;Adult;DNADamage;NA	II_1578703	11;17;36;NA;NA	11;17;36;6;10	Carbamidomethylation; 13C(6) 15N(2) Silac label;N-ethylamide; Oxidation (M); Pyro-glu from Q; Deamidation (NQ); 13C(6) 15N(4) Silac label; 2 more;Carbamidomethylation; Oxidation (M)	75298	II_1578703|TX=6239 OS=Roundworm GN=Y110A7A.19 TA=Y110A7A.19 PA=II_1578703	NA;MSFragger;MSFragger	NA;WLChT;WLT	NA;664	NA;13;18	NA;14;45	NA;14;45	NA;14;45	NA;Y110A7A.19.1	NA;Chymotrypsin;Trypsin	Isoform
Meta analysis	Adult	II_1578727	2	2	13C(6) 15N(4) Silac label; 13C(6) 15N(2) Silac label	68012	II_1578727|TX=6239 OS=Roundworm GN=mtm-1 TA=Y110A7A.5 PA=II_1578727	NA	NA	NA	NA	NA	NA	NA	NA	NA	Isoform
Meta analysis;timsTOF Pro	Adult;NA	II_1578739	21;NA;NA	20;1;8	Oxidation (M); Pyro-glu from E; Pyro-glu from Q; Deamidation (NQ); Acetylation (N-term); 3 more	53157	II_1578739|TX=6239 OS=Roundworm GN=pfkb-1.1 TA=Y110A7A.6a.2 PA=II_1578739	NA;MSFragger;MSFragger	NA;GelT;WLT	NA;456	NA;3;25	NA;3;41	NA;3;39	NA;3;41	NA;Y110A7A.6a.4, Y110A7A.6b.2	NA;Trypsin;Trypsin	Isoform
timsTOF Pro	NA	II_1579317	NA	1	NA	NA	II_1579317_TX=6239__chrI_1_4166669_4166962	MSFragger	WLT	102	19	4	4	4	R12E2.4a.1__chrI_1_4166669_4166962	Trypsin	Isoform
timsTOF Pro	NA	II_1579842	26	1	Carbamidomethylation; Deamidation (NQ); Oxidation (M); Carbamidomethylation (DHKE, X@N-term)	37779.1	II_1579842|TX=6239 OS=Roundworm GN=acdh-1 TA=C55B7.4b.6 PA=II_1579842	PEAKS	WMChT	NA	62.5	NA	NA	NA	NA	Chymotrypsin	Isoform
timsTOF Pro	NA	II_1579843	1	1	Acetylation (N-term)	6513.32	II_1579843|TX=6239 OS=Roundworm GN=acdh-1 TA=C55B7.4b.5 PA=II_1579843	PEAKS	2DRP	NA	15	NA	NA	NA	NA	Undigested	Isoform
Meta analysis	Adult	II_1579848	2	2	NA	52912	II_1579848|TX=6239 OS=Roundworm GN=uri-1 TA=C55B7.5.1 C55B7.5.2 PA=II_1579848	NA	NA	NA	NA	NA	NA	NA	NA	NA	Isoform
timsTOF Pro	NA	II_1579982	NA	1	NA	NA	II_1579982_TX=6239	MSFragger	WLT	1000	1	1	1	1	ZC308.1a.1__chrI_1_6370945_6370992, ZC308.1b.1, ZC308.1c.1, ZC308.1d.1, ZC308.1e.1, ZC308.1f.1	Trypsin	Isoform
Meta analysis	Adult	II_1580181	2	2	NA	102949	II_1580181|TX=6239 OS=Roundworm GN=T08B2.5 TA=T08B2.5f PA=II_1580181	NA	NA	NA	NA	NA	NA	NA	NA	NA	Isoform
Meta analysis	DNADamage	II_1580601	17	17	Carbamidomethylation; Oxidation (M)	31955	II_1580601|TX=6239 OS=Roundworm GN=vpr-1 TA=F33D11.11.2 PA=II_1580601	NA	NA	NA	NA	NA	NA	NA	NA	NA	Isoform
timsTOF Pro	NA	II_1581067	1	1	Acetylation (N-term); Carbamidomethylation (DHKE, X@N-term)	6095.97	II_1581067|TX=6239 OS=Roundworm GN=rpl-1 TA=Y71F9AL.13b.3,Y71F9AL.13b.6 PA=II_1581067	PEAKS	C8ChT	NA	30.19	NA	NA	NA	NA	Chymotrypsin	Isoform
timsTOF Pro	NA	II_1581071	NA	2	NA	NA	II_1581071_TX=6239__chrI_-1_2875967_2876274	MSFragger	2DRP	207	9	9	9	9	Y71F9AL.13a.2, Y71F9AL.13b.7	Undigested	Isoform
timsTOF Pro	NA	II_1581245	1	1	Carbamidomethylation	23684.6	II_1581245|TX=6239 OS=Roundworm GN=cpz-1 TA=F32B5.8b.3 PA=II_1581245	PEAKS	C8ChT	NA	5.66	NA	NA	NA	NA	Chymotrypsin	Isoform
Meta analysis	DNADamage	II_1581258	2	2	NA	45616	II_1581258|TX=6239 OS=Roundworm GN=F32B5.6 TA=F32B5.6l F32B5.6e PA=II_1581258	NA	NA	NA	NA	NA	NA	NA	NA	NA	Isoform
timsTOF Pro	NA	II_1581345	NA	5	NA	NA	II_1581345_TX=6239	MSFragger	WLChT	616	21	29	29	29	K07A3.1a.2	Chymotrypsin	Isoform
Meta analysis;timsTOF Pro	Adult;NA	II_1581412	7;NA;1	7;1;1	13C(6) 15N(4) Silac label; 13C(6) 15N(2) Silac label	77343	II_1581412|TX=6239 OS=Roundworm GN=abtm-1 TA=Y74C10AR.3b.2 PA=II_1581412	NA;MSFragger;PEAKS	NA;WLT;WMT	NA;703	NA;5;2.56	NA;7;NA	NA;7;NA	NA;7;NA	NA;II_1581416_TX=6239__chrI_-1_2472418_2473508, Y74C10AR.3a.1__chrI_-1_2475636_2480526	NA;Trypsin;Trypsin	Isoform
Meta analysis	Larval	II_1581662	2	2	NA	173775	II_1581662|TX=6239 OS=Roundworm GN=afd-1 TA=W03F11.6d PA=II_1581662	NA	NA	NA	NA	NA	NA	NA	NA	NA	Isoform
Meta analysis	Adult	II_1581664	18	2	Pyro-glu from Q; Oxidation (M); 13C(6) 15N(4) Silac label; 13C(6) 15N(2) Silac label; Deamidation (NQ); 13C(6) Silac label	183867	II_1581664|TX=6239 OS=Roundworm GN=afd-1 TA=W03F11.6a PA=II_1581664	NA	NA	NA	NA	NA	NA	NA	NA	NA	Isoform
timsTOF Pro	NA	II_1581684	NA	1	NA	NA	II_1581684_TX=6239__chrI_1_2103219_2104010	MSFragger	C8T	421	2	2	2	2	Y37E3.15a.1__chrI_1_2123183_2123269	Trypsin	Isoform
Meta analysis;timsTOF Pro	Adult;DNADamage;NA	II_1581718	14;30;NA;NA;NA;NA;NA;1;4;4;13	14;30;1;1;5;4;14;1;4;4;13	N-ethylamide; Oxidation (M); Deamidation (NQ); Acetylation (N-term); 13C(6) 15N(4) Silac label; 2 more;Carbamidomethylation; Oxidation (M)	39214	II_1581718|TX=6239 OS=Roundworm GN=Y37E3.10 TA=Y37E3.10a PA=II_1581718	NA;MSFragger;MSFragger;MSFragger;MSFragger;MSFragger;PEAKS;PEAKS;PEAKS;PEAKS	NA;C8T;GelChT;GelT;WLChT;WLT;C8T;GelT;WMChT;WMT	NA;345	NA;5;3;17;14;52;5.22;15.07;15.94;49.86	NA;16;1;84;24;111;NA;NA;NA;NA	NA;16;1;84;24;111;NA;NA;NA;NA	NA;16;1;84;24;111;NA;NA;NA;NA	NA;Y37E3.10a.1__chrI_1_2076011_2076100	NA;Trypsin;Chymotrypsin;Trypsin;Chymotrypsin;Trypsin;Trypsin;Trypsin;Chymotrypsin;Trypsin	Isoform
Meta analysis	Adult	II_1581960	5	5	Pyro-glu from Q; 13C(6) 15N(4) Silac label; 13C(6) 15N(2) Silac label; 13C(6) Silac label	164769	II_1581960|TX=6239 OS=Roundworm GN=fnci-1 TA=W02D3.10a PA=II_1581960	NA	NA	NA	NA	NA	NA	NA	NA	NA	Isoform
Meta analysis	DNADamage	II_1582546	1	1	NA	53459	II_1582546|TX=6239 OS=Roundworm GN=crtc-1 TA=Y20F4.2 PA=II_1582546	NA	NA	NA	NA	NA	NA	NA	NA	NA	Isoform
timsTOF Pro	NA	II_1582586	NA	1	NA	NA	II_1582586_TX=6239__chrI_-1_1953343_1953381	MSFragger	GelT	131	13	2	2	2	Y51F10.10a.1__chrI_-1_1953343_1953381, Y51F10.10b.1__chrI_-1_1953343_1953381, Y51F10.10c.1__chrI_-1_1953343_1953381, Y51F10.10d.1__chrI_-1_1953343_1953381, Y51F10.10e.1__chrI_-1_1950773_1951222	Trypsin	Isoform
Meta analysis;timsTOF Pro	DNADamage;NA	II_1582635	7;NA	1;2	Oxidation (M); Acetylation (N-term)	30393	II_1582635|TX=6239 OS=Roundworm GN=scm-1 TA=M01D7.2c PA=II_1582635	NA;MSFragger	NA;WLT	NA;269	NA;20	NA;13	NA;13	NA;13	NA;M01D7.2a.1, M01D7.2b.1, M01D7.2c.1	NA;Trypsin	Isoform
timsTOF Pro	NA	II_1582648	NA;NA	5;3	NA	NA	II_1582648_TX=6239__chrI_1_1838837_1838998	MSFragger;MSFragger	WLChT;WLT	272	19;14	10;17	10;17	10;17	M01D7.7a.1__chrI_1_1838837_1838998, M01D7.7b.1__chrI_1_1838837_1838998	Chymotrypsin;Trypsin	Isoform
Meta analysis;timsTOF Pro	Adult;NA	II_1582717	20;NA	20;9	Oxidation (M); Deamidation (NQ); Acetylation (N-term); 13C(6) 15N(4) Silac label; 13C(6) 15N(2) Silac label; 13C(6) Silac label	84097	II_1582717|TX=6239 OS=Roundworm GN=Y71G12B.8 TA=Y71G12B.8 PA=II_1582717	NA;MSFragger	NA;WLT	NA;753	NA;20	NA;34	NA;34	NA;34	NA;Y71G12B.8.1	NA;Trypsin	Isoform
timsTOF Pro	NA	II_1582745	NA	3	NA	NA	II_1582745_TX=6239__chrI_1_1740096_1740272	MSFragger	GelT	1894	2	3	3	3	Y71G12B.11a.1__chrI_1_1740096_1740272, Y71G12B.11c.1__chrI_1_1740096_1740272, Y71G12B.11e.1__chrI_1_1740096_1740272	Trypsin	Isoform
Meta analysis;timsTOF Pro	Adult;NA	II_1582833	3;NA;NA;NA;1	3;1;2;3;1	13C(6) 15N(4) Silac label; 13C(6) Silac label	21126	II_1582833|TX=6239 OS=Roundworm GN=Y73E7A.1 TA=Y73E7A.1b PA=II_1582833	NA;MSFragger;MSFragger;MSFragger;PEAKS	NA;C8T;GelT;WLT;GelT	NA;182	NA;6;13;15;4.95	NA;1;3;11;NA	NA;1;3;11;NA	NA;1;3;11;NA	NA;Y73E7A.1a.1, Y73E7A.1b.1	NA;Trypsin;Trypsin;Trypsin;Trypsin	Isoform
timsTOF Pro	NA	II_1583029	NA	1	NA	NA	II_1583029_TX=6239	MSFragger	WLChT	531	2	3	3	3	Y48G8AL.1a.2, Y48G8AL.1b.1, Y48G8AL.1c.1, Y48G8AL.1d.1	Chymotrypsin	Isoform
Meta analysis	Adult	II_1583106	6	5	Oxidation (M); Pyro-glu from Q; 13C(6) 15N(4) Silac label; 13C(6) 15N(2) Silac label; 13C(6) Silac label	40600	II_1583106|TX=6239 OS=Roundworm GN=gsa-1 TA=R06A10.2b PA=II_1583106	NA	NA	NA	NA	NA	NA	NA	NA	NA	Isoform
Meta analysis;timsTOF Pro	Adult;NA	II_1583525	8;NA;NA;1;5	8;3;6;1;5	N-ethylamide; Pyro-glu from Q; Deamidation (NQ); 13C(6) 15N(4) Silac label; 13C(6) 15N(2) Silac label; 13C(6) Silac label	65139	II_1583525|TX=6239 OS=Roundworm GN=deps-1 TA=Y65B4BL.2b.2 PA=II_1583525	NA;MSFragger;MSFragger;PEAKS;PEAKS	NA;WLChT;WLT;WMChT;WMT	NA;583	NA;8;15;3.26;13.55	NA;5;27;NA;NA	NA;5;27;NA;NA	NA;5;27;NA;NA	NA;Y65B4BL.2a.1, Y65B4BL.2b.3	NA;Chymotrypsin;Trypsin;Chymotrypsin;Trypsin	Isoform
Meta analysis	Larval;Adult	II_1583695	3;4	3;4	Carbamidomethylation; 13C(6) 15N(2) Silac label;Oxidation (M); 13C(6) 15N(4) Silac label; 13C(6) 15N(2) Silac label; 13C(6) Silac label	22655	II_1583695|TX=6239 OS=Roundworm GN=dnc-6 TA=Y54E10A.5.2 PA=II_1583695	NA	NA	NA	NA	NA	NA	NA	NA	NA	Isoform
timsTOF Pro	NA	IP_1542507	NA	1	NA	NA	IP_1542507_TX=6239	MSFragger	WLT	280	7	9	9	9	Y48A6C.4.1	Trypsin	Isoform
Meta analysis	Adult	IP_1569192	2	2	13C(6) 15N(4) Silac label; 13C(6) 15N(2) Silac label; 13C(6) Silac label	10771	IP_1569192|TX=6239 OS=Roundworm GN=mnat-1 TA=F53G2.7.1 PA=IP_1569192	NA	NA	90	NA	NA	NA	NA	NA	NA	Isoform
timsTOF Pro	NA	IP_1569584	NA	1	NA	NA	IP_1569584_TX=6239	MSFragger	2DRP	76	30	1	1	1	Y71A12B.12a.2, Y71A12B.12b.1	Undigested	Isoform
timsTOF Pro	NA	IP_1569595	NA;2	2;2	NA	NA	IP_1569595_TX=6239	MSFragger;PEAKS	WLT;WMT	267	14;14.23	7;NA	7;NA	7;NA	W09G3.7a.2	Trypsin;Trypsin	Isoform
timsTOF Pro	NA	IP_1571268	NA	1	NA	NA	IP_1571268_TX=6239	MSFragger	WLT	440	2	1	1	1	K08F11.5.1	Trypsin	Isoform

## Sheet: novel candidates
General						Extra info								manual	Blastp all					Blastp C.elegans
Experiment	Protein	Protein ID	Description	Cleavage	Indistinguishable Proteins	gene_name	transcript_Id	protein names	protein accession	length_aa_seq	length_annotated_protein	biotype_gene	biotype_transcript	annotation	hits	species	e-value	% query cover	% identity	hits	species	e-value	% query cover	% identity
Meta analysis	chrI_-1_1913681_1913890	\N	NA	NA	NA	CELE_Y51F10.7 Y51F10.7	Y51F10.7.1	Uncharacterized protein	Q8TA47	69	189	protein_coding	protein_coding	sORF	no significant hits	0	0	0	0
Meta analysis	chrI_1_2313593_2313901	Eukaryotic Initiation Factor [Source:UniProtKB/TrEMBL				eif-2gamma CELE_Y39G10AR.8 Y39G10AR.8	Y39G10AR.8.1	Eukaryotic Initiation Factor [Source:UniProtKB/TrEMBL;Acc:Q95XR0]	Q95XR0	83	469	protein_coding	protein_coding	sORF	no significant hits	0	0	0	0
timsTOF Pro	chrI_-1_4138335_4138412	NA	chrI_-1_4138335_4138412	Chymotrypsin	NA	akir-1 E01A2.6	E01A2.6.1	AKIRin (Conserved nuclear protein family) homolog [Source:UniProtKB/TrEMBL;Acc:Q966L3]	Q966L3	25	218	protein_coding	protein_coding	sORF	no significant hits	0	0	0	0
timsTOF Pro	chrII_1_1412425_1412655	NA	ALKylated DNA repair protein AlkB homolog [Source:UniProtKB/TrEMBL			alkb-1 CELE_Y51H7C.5 Y51H7C.5	Y51H7C.5.1	Fe2OG dioxygenase domain-containing protein	E0DBL0	76	359	protein_coding	protein_coding	uORF	hypothetical protein WR25_13409	Diploscapter pachys	2e-23	94	52.78	no significant hits	0	0	0	0
timsTOF Pro	chrII_-1_7693390_7693425	NA	Na(+)/H(+) exchanger protein 2 [Source:UniProtKB/Swiss-Prot			nhx-2 B0495.4	B0495.4.1	Na(+)/H(+) exchanger protein 2 [Source:UniProtKB/Swiss-Prot;Acc:Q8T5S1]	Q8T5S1	11	644	protein_coding	protein_coding	sORF	no significant hits	0	0	0	0
timsTOF Pro	chrIII_-1_4897979_4898023	NA	chrIII_-1_4897979_4898023	Trypsin	NA	nhl-2 CELE_F26F4.7 F26F4.7	F26F4.7.1	NHL (Ring finger b-box coiled coil) domain containing [Source:UniProtKB/TrEMBL;Acc:Q19818]	Q19818	14	1032	protein_coding	protein_coding	sORF	no significant hits	0	0	0	0
Meta analysis	chrIII_-1_730571_730630	\N	NA	NA	NA	pat-12 CELE_T17H7.4 T17H7.4	T17H7.4m.1	Protein pat-12	A0A2K5ATV2	19	21	protein_coding	protein_coding	sORF	no significant hits	0	0	0	0
timsTOF Pro	chrIV_1_15475969_15476055	NA	chrIV_1_15475969_15476055	Trypsin	NA	CELE_Y73F8A.26 Y73F8A.26	Y73F8A.26a.1	Uncharacterized protein	Q9NA33	28	476	protein_coding	protein_coding	sORF	no significant hits	0	0	0	0
timsTOF Pro	chrIV_-1_6030985_6031591	NA	chrIV_-1_6030985_6031591	Trypsin	NA	pqn-22 C46G7.4 CELE_C46G7.4	C46G7.4a.1	Prion-like-(Q/N-rich)-domain-bearing protein [Source:UniProtKB/TrEMBL;Acc:V6CKH6]	V6CKH6	65	1165	protein_coding	protein_coding	sORF	no significant hits	0	0	0	0
timsTOF Pro	chrIV_1_7006004_7006087	NA	chrIV_1_7006004_7006087	Trypsin	NA	cht-3 C25A8.4	C25A8.4.1	Chitinase-like protein C25A8.4 [Source:UniProtKB/Swiss-Prot;Acc:Q18143]	Q18143	27	1067	protein_coding	protein_coding	sORF	no significant hits	0	0	0	0
timsTOF Pro	chrIV_1_7583118_7583335	NA	chrIV_1_7583118_7583335	Undigested	NA	nol-10 CELE_F32E10.1 F32E10.1	F32E10.1.1	NUC153 domain-containing protein	Q19974	57	754	protein_coding	protein_coding	sORF	no significant hits	0	0	0	0
Meta analysis	chrIV_-1_7902288_7902482	Dwarfin sma [Source:UniProtKB/TrEMBL				daf-3	F25E2.5c.1	Dwarfin sma [Source:UniProtKB/TrEMBL;Acc:A0A0K3AYJ4]	A0A0K3AYJ4	64	796	protein_coding	protein_coding	sORF	hypothetical protein CRE_10812	C.remanei	6e-16	90	74.58	no significant hits	0	0	0	0
Meta analysis	chrV_-1_20594741_20594809	\N	NA	NA	NA	CELE_F26F2.10 F26F2.10	F26F2.10a.1	Uncharacterized protein	B6EU67	22	119	protein_coding	protein_coding	sORF	no significant hits	0	0	0	0
Meta analysis	chrV_1_7981547_7981907	Gluconokinase [Source:UniProtKB/TrEMBL				CELE_F26D11.1 F26D11.1	F26D11.1.1	Gluconokinase [Source:UniProtKB/TrEMBL;Acc:O61968]	O61968	84	174	protein_coding	protein_coding	sORF	hypothetical protein B9Z55_018716	C.nigoni	3e-49	98	90.36	no significant hits	0	0	0	0
Meta analysis	chrX_1_5259812_5260078	A disintegrin and metalloproteinase with thrombospondin motifs adt-2 [Source:UniProtKB/Swiss-Prot				adt-2 CELE_F08C6.1 F08C6.1	F08C6.1c.1	Peptidase M12B domain-containing protein	Q7Z291	88	975	protein_coding	protein_coding	sORF	hypothetical protein CRE_00743	C.remanei	5e-49	100	82.95	no significant hits	0	0	0	0
timsTOF Pro	chrX_1_6845810_6845839	NA	\N	Trypsin	NA	C53B7.3 CELE_C53B7.3	C53B7.3a.1	Uncharacterized protein	H2KZE2	9	243	protein_coding	protein_coding	sORF	no significant hits	0	0	0	0
Meta analysis	IP_1493927	IP_1493927|TX=6239 OS=Roundworm GN=pgp-15 TA=F22E10.4 PA=IP_1493927	NA	NA	NA	pgp-15	F22E10.4	no protein	/	933	/	pseudogene	pseudogene	ncRNA	hypothetical protein CAEBREN_19106	C.brenneri	0	97	92.43	P-GlycoProtein related	C.elegans	0	97	75.96
Meta analysis	IP_1493930	IP_1493930|TX=6239 OS=Roundworm GN=pgp-15 TA=F22E10.4 PA=IP_1493930	NA	NA	NA	pgp-15	F22E10.4	no protein	/	402	/	pseudogene	pseudogene	ncRNA	hypothetical protein GCK72_024955	C.remanei	0	100	96.27	P-GlycoProtein related	C.elegans	0	100	85.57
timsTOF Pro	IP_1494291	NA	IP_1494291_TX=6239	Chymotrypsin	NA	AC8.5	AC8.5	no protein	/	51	/	pseudogene	pseudogene	ncRNA	no significant hits	0	0	0	0
Meta analysis	IP_1494317	IP_1494317|TX=6239 OS=Roundworm GN=Y73B3A.2 TA=Y73B3A.2 PA=IP_1494317	NA	NA	NA	Y73B3A.2	Y73B3A.2	no protein	/	43	/	pseudogene	pseudogene	ncRNA	Transaldolase	C.elegans	2e-17	100	93.02
Meta analysis	IP_1494336	IP_1494336|TX=6239 OS=Roundworm GN=Y35H6.3 CE7X_3.4 TA=Y35H6.3 CE7X_3.4 PA=IP_1494336	NA	NA	NA	Y35H6.3,CE7X_3.4	Y35H6.3,CE7X_3.4	no protein	/	104	/	pseudogene	pseudogene	ncRNA	hypothetical protein FL_83_15584	C.latens	3e-28	69	78.08	Transcription Factor ThreeC subunit (GTF3C homolog)	C.elegans	2e-22	44	93.48
Meta analysis	IP_1494339	IP_1494339|TX=6239 OS=Roundworm GN=Y35H6.3 TA=Y35H6.3 PA=IP_1494339	NA	NA	NA	Y35H6.3	Y35H6.3	no protein	/	86	/	pseudogene	pseudogene	ncRNA	hypothetical protein GCK72_016085	C.remanei	5e-34	100	70.79	Transcription Factor ThreeC subunit (GTF3C homolog)	C.elegans	7e-10	27	100
Meta analysis	IP_1495431	IP_1495431|TX=6239 OS=Roundworm GN=K09A9.6 TA=K09A9.6a K09A9.6b K09A9.6c PA=IP_1495431	NA	NA	NA	CELE_K09A9.6	K09A9.6a,K09A9.6b,K09A9.6c	TPR_REGION domain-containing protein	A8WHT8	71	920	protein_coding	protein_coding	AltORF	no significant hits	0	0	0	0
timsTOF Pro	IP_1496854	NA	IP_1496854_TX=6239	Trypsin	NA	CELE_Y62H9A.7	Y62H9A.7	Uncharacterized protein	Q9XWT2	96	241	protein_coding	protein_coding	AltORF	no significant hits	0	0	0	0
timsTOF Pro	IP_1497244	NA	IP_1497244_TX=6239	Chymotrypsin	NA	dhhc-1	F09B12.2	Palmitoyltransferase	O62144	52	295	protein_coding	protein_coding	AltORF	no significant hits	0	0	0	0
timsTOF Pro	IP_1498386	NA	IP_1498386|TX=6239 OS=Roundworm GN=him-4 TA=F15G9.4b,F15G9.4a,F15G9.4d PA=IP_1498386	Chymotrypsin	NA	him-4	F15G9.4b,F15G9.4a,F15G9.4d	EGF-like domain-containing protein (Hemicentin)	G5EG33	74	5198	protein_coding	protein_coding	AltORF	no significant hits	0	0	0	0
Meta analysis	IP_1500737	IP_1500737|TX=6239 OS=Roundworm GN=sdn-1 TA=F57C7.3b F57C7.3a PA=IP_1500737	NA	NA	NA	sdn-1	F57C7.3b,F57C7.3a	Syndecan	Q8I4H9	39	287	protein_coding	protein_coding	AltORF	no significant hits	0	0	0	0
timsTOF Pro	IP_1501392	NA	IP_1501392_TX=6239__chrX_1_7591698_7591742	Undigested	NA	adt-2 sma-21 F08C6.1	F08C6.1a.1	A disintegrin and metalloproteinase with thrombospondin motifs adt-2 (ADAMTS adt-2) (EC 3.4.24.-)	Q19204	98	1020	protein_coding	protein_coding	AltORF	hypothetical protein	E.coli	5e-62	100	100	no significant hits	0	0	0	0
Meta analysis	IP_1504158	IP_1504158|TX=6239 OS=Roundworm GN=twk-16 TA=F52E4.4 PA=IP_1504158	NA	NA	NA	twk-16	F52E4.4	Potassium channel subunit n2P16 (TWiK family of potassium channels)	G5ED42	50	555	protein_coding	protein_coding	AltORF	no significant hits	0	0	0	0
timsTOF Pro	IP_1505576	NA	IP_1505576_TX=6239	Trypsin	NA	CELE_ZK402.5	ZK402.5	SPK domain-containing protein	Q23477	37	516	protein_coding	protein_coding	AltORF	no significant hits	0	0	0	0
Meta analysis	IP_1506965	IP_1506965|TX=6239 OS=Roundworm GN=srw-49 TA=T26E4.11 PA=IP_1506965	NA	NA	NA	srw-49	T26E4.11	no protein	/	320	/	pseudogene	pseudogene	ncRNA	hypothetical protein M01B2.5	C.elegans	4e-151	72	92.95
Meta analysis;timsTOF Pro	IP_1507406	IP_1507406|TX=6239 OS=Roundworm GN=B0250.3 TA=B0250.3 PA=IP_1507406	NA	NA	NA	B0250.3	B0250.3	no protein	/	179	/	pseudogene	pseudogene	ncRNA	60S ribosomal protein L8	C.elegans	6e-125	100	100
Meta analysis	IP_1507416	IP_1507416|TX=6239 OS=Roundworm GN=F48F5.2 TA=F48F5.2 PA=IP_1507416	NA	NA	NA	F48F5.2	F48F5.2	no protein	/	1460	/	pseudogene	pseudogene	ncRNA	Protein-tyrosine-phosphatase	C.elegans	0	97	48.18
timsTOF Pro	IP_1508055	NA	IP_1508055_TX=6239	Trypsin	NA	F40G12.3	F40G12.3	no protein	/	941	/	pseudogene	pseudogene	ncRNA	hypothetical protein CBG00999	C.briggsae	1e-21	9	49.46	Uncharacterized protein CELE_F26C11.3	C.elegans	3e-20	7	51.31
timsTOF Pro	IP_1508637	NA	IP_1508637_TX=6239	Trypsin	NA	srj-17	R05D8.1	no protein	/	331	/	pseudogene	pseudogene	ncRNA	Serpentine Receptor, class J	C.elegans	3e-163	100	67.27
timsTOF Pro	IP_1510404	NA	IP_1510404_TX=6239	Chymotrypsin	NA	srh-132	T27C5.5	Serpentine Receptor, class H	O45849	45	349	protein_coding	protein_coding	AltORF	no significant hits	0	0	0	0
Meta analysis	IP_1512265	IP_1512265|TX=6239 OS=Roundworm GN=F35E8.6 TA=F35E8.6 PA=IP_1512265	NA	NA	NA	CELE_F35E8.6 F35E8.6	F35E8.6	Uncharacterized protein	O45452	56	272	protein_coding	protein_coding	AltORF	no significant hits	0	0	0	0
timsTOF Pro	IP_1514487	NA	IP_1514487_TX=6239	Chymotrypsin	NA	grl-2	T16G1.8	Ground-like domain-containing protein	Q9XUP5	40	365	protein_coding	protein_coding	AltORF	no significant hits	0	0	0	0
Meta analysis	IP_1515258	IP_1515258|TX=6239 OS=Roundworm GN=ZK863.4 TA=ZK863.4.2 ZK863.4.1 PA=IP_1515258	NA	NA	NA	usip-1 ZK863.4	ZK863.4.1	U6 snRNA-specific terminal uridylyltransferase (TUTase) (EC 2.7.7.52) (PAP-associated domain-containing protein) (U6 snRNA-interacting protein)	Q23652	54	662	protein_coding	protein_coding	AltORF	no significant hits	0	0	0	0
Meta analysis	IP_1521714	IP_1521714|TX=6239 OS=Roundworm GN=C04E6.11 TA=C04E6.11 PA=IP_1521714	NA	NA	NA	C04E6.11	C04E6.11	Uncharacterized protein	O01470	30	995	protein_coding	protein_coding	AltORF	no significant hits	0	0	0	0
Meta analysis	IP_1527076	IP_1527076|TX=6239 OS=Roundworm GN=sams-2 TA=Y105C5B.12 PA=IP_1527076	NA	NA	NA	sams-2	T13A10.11b, Y105C5B.12	Probable S-adenosylmethionine synthase 5	Q27522	353	404	protein_coding	ncRNA	ncRNA	putative S-adenosylmethionine synthase 3	C.elegans	0	100	99.15
Meta analysis;timsTOF Pro	IP_1527155	IP_1527155|TX=6239 OS=Roundworm GN=Y41E3.5 TA=Y41E3.5 PA=IP_1527155	NA	NA	NA	Y41E3.5	Y41E3.5	no protein	/	89	/	pseudogene	pseudogene	ncRNA	DUF4440 domain-containing protein	C.elegans	2e-40	80	93.06
Meta analysis	IP_1527293	IP_1527293|TX=6239 OS=Roundworm GN=abt-3 TA=F55G11.9 PA=IP_1527293	NA	NA	NA	abt-3	F55G11.9	no protein	/	475	/	pseudogene	pseudogene	ncRNA	ABC Transporter family	C.elegans	0	99	74.58
Meta analysis	IP_1527396	IP_1527396|TX=6239 OS=Roundworm GN=C08F11.14 TA=C08F11.14 PA=IP_1527396	NA	NA	NA	C08F11.14	C08F11.14	no protein	/	405	/	pseudogene	pseudogene	ncRNA	Malate synthase	C.elegans	0	95	91.75
Meta analysis	IP_1527605	IP_1527605|TX=6239 OS=Roundworm GN=D2096.16 TA=D2096.16 PA=IP_1527605	NA	NA	NA	D2096.16	D2096.16	no protein	/	92	/	pseudogene	pseudogene	ncRNA	hypothetical protein CAEBREN_04470	C.brenneri	1e-11	40	81008	Mitochondrial Rho GTPase 1	C.elegans	7e-18	40	91.89
Meta analysis	IP_1527698	IP_1527698|TX=6239 OS=Roundworm GN=klp-10 TA=C33H5.4 PA=IP_1527698	NA	NA	NA	klp-10	C33H5.4	Kinesin like protein	G5EE85	378	690	pseudogene	pseudogene	ncRNA	kinesin motor domain-containing protein	C.elegans	0	93	97.21
timsTOF Pro	IP_1527823	NA	IP_1527823|TX=6239 OS=Roundworm GN=F36H12.14 TA=F36H12.14 PA=IP_1527823	Trypsin	NA	F36H12.14	F36H12.14	no protein	/	272	/	pseudogene	pseudogene	ncRNA	Uncharacterized protein CELE_B0457.4	C.elegans	2e-14	38	36.19
Meta analysis	IP_1527937	IP_1527937|TX=6239 OS=Roundworm GN=F42A6.3 TA=F42A6.3 PA=IP_1527937	NA	NA	NA	F42A6.3	F42A6.3	no protein	/	490	/	pseudogene	pseudogene	ncRNA	Microtubule-Associated Protein Homolog	C.elegans	0	88	80.48
Meta analysis	IP_1527963	IP_1527963|TX=6239 OS=Roundworm GN=T23E1.2 TA=T23E1.2 PA=IP_1527963	NA	NA	NA	T23E1.2	T23E1.2	no protein	/	499	/	pseudogene	pseudogene	ncRNA	Inappropriate Vulval cell Proliferation Homolog	C.elegans	0	100	95.6
Meta analysis	IP_1528432	IP_1528432|TX=6239 OS=Roundworm GN=Y116A8C.10 TA=Y116A8C.10b.1 Y116A8C.10a PA=IP_1528432	NA	NA	NA	CELE_Y116A8C.10 Y116A8C.10	Y116A8C.10b.1,Y116A8C.10a	Uncharacterized protein	D0FK02	145	248	protein_coding	protein_coding	uORF	hypothetical protein CBG00333	C.briggsae	1e-73	90	81.68	J-domain of dnj-12 from Caenorhabditis elegans	C.elegans	2e-06	46	34.78
timsTOF Pro	IP_1533624	NA	IP_1533624_TX=6239	Undigested	NA	CELE_ZK792.5 ZK792.5	ZK792.5	Uncharacterized protein	Q23591	96	645	protein_coding	protein_coding	AltORF	no significant hits	0	0	0	0
Meta analysis	IP_1535214	IP_1535214|TX=6239 OS=Roundworm GN=F57H12.5 TA=F57H12.5c PA=IP_1535214	NA	NA	NA	CELE_F57H12.5	F57H12.5c	Uncharacterized protein	O45095	49	543	protein_coding	ncRNA	ncRNA	no significant hits	0	0	0	0
timsTOF Pro	IP_1541381	NA	IP_1541381_TX=6239	Undigested	NA	col-109	Y38C1BA.3.2,Y38C1BA.3.1	Col_cuticle_N domain-containing protein	Q9N527	197	291	protein_coding	protein_coding	AltORF	no significant hits	0	0	0	0
Meta analysis;timsTOF Pro	IP_1542768	IP_1542768|TX=6239 OS=Roundworm GN=ttr-4 TA=F40F12.1 PA=IP_1542768	NA	NA	NA	ttr-4	F40F12.1	no protein	/	115	/	pseudogene	pseudogene	ncRNA	Transthyretin-like protein 3	C.elegans	3e-80	100	100
Meta analysis	IP_1542896	IP_1542896|TX=6239 OS=Roundworm GN=gln-4 TA=T25C8.3 PA=IP_1542896	NA	NA	NA	gln-4	T25C8.3	no protein	/	290	/	pseudogene	pseudogene	ncRNA	protein T25C8.3	C.elegans	0	100	98.62
Meta analysis	IP_1542957	IP_1542957|TX=6239 OS=Roundworm GN=F27B3.7 TA=F27B3.7 PA=IP_1542957	NA	NA	NA	F27B3.7	F27B3.7	no protein	/	825	/	pseudogene	pseudogene	ncRNA	Uncharacterized protein CELE_C09E7.7	C.elegans	0	98	91.84
Meta analysis	IP_1545896	IP_1545896|TX=6239 OS=Roundworm GN=Y56A3A.30 TA=Y56A3A.30 PA=IP_1545896	NA	NA	NA	CELE_Y56A3A.30 Y56A3A.30	Y56A3A.30	Uncharacterized protein	Q9U234	73	767	protein_coding	protein_coding	AltORF	no significant hits	0	0	0	0
timsTOF Pro	IP_1552675	NA	IP_1552675_TX=6239	Trypsin	IP_1552685_TX=6239, IP_1552687_TX=6239	tir-1	F13B10.1e.2,F13B10.1c	ADP-ribosyl cyclase/cyclic ADP-ribose hydrolase (EC 3.2.2.6)	Q5I9W0	53	984	protein_coding	protein_coding	AltORF	no significant hits	0	0	0	0
Meta analysis	IP_1553084	IP_1553084|TX=6239 OS=Roundworm GN=Y71H2AM.1 TA=Y71H2AM.1.2 Y71H2AM.1.1 PA=IP_1553084	NA	NA	NA	CELE_Y71H2AM.1 Y71H2AM.1	Y71H2AM.1.2,Y71H2AM.1.1	Probable tRNA N6-adenosine threonylcarbamoyltransferase (EC 2.3.1.234) (t(6)A37 threonylcarbamoyladenosine biosynthesis protein) (tRNA threonylcarbamoyladenosine biosynthesis protein)	Q9BL28	64	337	protein_coding	protein_coding	uORF	hypothetical protein FL81_18599	C.remanei	6e-08	92	43.33	no significant hits	0	0	0	0
Meta analysis	IP_1555430	IP_1555430|TX=6239 OS=Roundworm GN=F32A11.4 TA=F32A11.4 PA=IP_1555430	NA	NA	NA	F32A11.4	F32A11.4	no protein	/	654	/	pseudogene	pseudogene	ncRNA	hypothetical protein CAEBREN_03194	C.brenneri	0	99	72.19	DNA topoisomerase 2 top-2	C.elegans	0	100	78.37
Meta analysis	IP_1555511	IP_1555511|TX=6239 OS=Roundworm GN=C06A1.4 TA=C06A1.4 PA=IP_1555511	NA	NA	NA	C06A1.4	C06A1.4	no protein	/	860	0	pseudogene	pseudogene	ncRNA	hypothetical protein C06A1.4	C.elegans	0	95	100
timsTOF Pro	IP_1555761	NA	IP_1555761_TX=6239	Chymotrypsin	NA	sra-16	AH6.13	no protein	/	216	/	pseudogene	pseudogene	ncRNA	Serpentine receptor class alpha-2	C.elegans	4e-47	99	63.11
Meta analysis;timsTOF Pro	IP_1555866	IP_1555866|TX=6239 OS=Roundworm GN=T02G5.4 TA=T02G5.4 PA=IP_1555866	NA	NA	NA	T02G5.4	T02G5.4	no protein	/	295	/	pseudogene	pseudogene	ncRNA	Acetyl-CoA acetyltransferase homolog, mitochondrial	C.elegans	6e-91	69	73.3
Meta analysis	IP_1556019	IP_1556019|TX=6239 OS=Roundworm GN=bath-11 TA=F52C6.7 PA=IP_1556019	NA	NA	NA	bath-11	F52C6.7	no protein	/	307	/	pseudogene	pseudogene	ncRNA	BTB and MATH domain containing	C.elegans	6e-127	97	62.13
Meta analysis;timsTOF Pro	IP_1559020	IP_1559020|TX=6239 OS=Roundworm GN=zyx-1 TA=F42G4.3a.2 F42G4.3e.2 PA=IP_1559020	NA	NA	NA	zyx-1	F42G4.3a.1,F42G4.3a.2,F42G4.3e.2	Zyxin	Q9U3F4	166	603	protein_coding	protein_coding	uORF	Protein ZYX-1	Haemonchus contortus	2e-59	87	67.81	no significant hits	0	0	0	0
timsTOF Pro	IP_1563962	NA	IP_1563962_TX=6239	Trypsin	NA	CELE_T05C12.8	T05C12.8	Uncharacterized protein	Q22229	38	370	protein_coding	protein_coding	AltORF	no significant hits	0	0	0	0
Meta analysis;timsTOF Pro	IP_1564534	IP_1564534|TX=6239 OS=Roundworm GN=moa-2 TA=B0495.6 PA=IP_1564534	NA	NA	NA	moa-2	B0495.6.1	Protein moa-2	Q09215	63	87	protein_coding	protein_coding	AltORF	hypothetical protein FL83_06919	C.latens	2e-39	100	96.83	no significant hits	0	0	0	0
Meta analysis	IP_1566035	IP_1566035|TX=6239 OS=Roundworm GN=col-17 TA=F11G11.10 PA=IP_1566035	NA	NA	NA	col-17	F11G11.10	COLlagen	P91248	283	277	protein_coding	protein_coding	uORF	Col_cuticle_N domain containing protein	C.elegans	3e-143	99	93.97
timsTOF Pro	IP_1567227	NA	IP_1567227_TX=6239	Trypsin	NA	scl-15	F02E11.5	SCP domain-containing protein	O16575	34	207	protein_coding	protein_coding	AltORF	no significant hits	0	0	0	0
timsTOF Pro	IP_1568114	NA	IP_1568114_TX=6239	Trypsin	NA	math-18	C40A11.1	MATH domain-containing protein	Q9TZA4	30	273	protein_coding	protein_coding	3UTR	no significant hits	0	0	0	0
Meta analysis	IP_1568284	IP_1568284|TX=6239 OS=Roundworm GN=F52C6.13 TA=F52C6.13 PA=IP_1568284	NA	NA	NA	F52C6.13	F52C6.13	entry obsolete	/	32	/	protein_coding	protein_coding	AltORF	40S ribosomal protein S13	C.elegans	1e-08	100	81.25
timsTOF Pro	IP_1568693	NA	IP_1568693_TX=6239__chrII_1_1412464_1412655	Trypsin	chrII_1_1412425_1412655	alkb-1	Y51H7C.5.1	Fe2OG dioxygenase domain-containing protein	E0DBL0	74	359	protein_coding	protein_coding	uORF	hypothetical protein WR25_13409	Diploscapter pachys	2e-23	97	52.78	no significant hits	0	0	0	0
Meta analysis	IP_1569596	IP_1569596|TX=6239 OS=Roundworm GN=Y71A12B.13 TA=Y71A12B.13b Y71A12B.13a PA=IP_1569596	NA	NA	NA	Y71A12B.13	Y71A12B.13b,Y71A12B.13a	no protein	/	57	/	pseudogene	pseudogene	ncRNA	Uncharacterized protein CELE_W04A8.1	C.elegans	3e-18	75	91.3
Meta analysis	IP_1569611	IP_1569611|TX=6239 OS=Roundworm GN=Y37H9A.4 TA=Y37H9A.4 PA=IP_1569611	NA	NA	NA	Y37H9A.4	Y37H9A.4	no protein	/	56	/	pseudogene	pseudogene	ncRNA	proteasome 26s subunit ATPase 5	Phyllostomus discolor	6e-17	100	61.84	AAA domain-containing protein	C.elegans	2e-20	100	50.5
Meta analysis	IP_1569672	IP_1569672|TX=6239 OS=Roundworm GN=T06G6.11 TA=T06G6.11 PA=IP_1569672	NA	NA	NA	T06G6.11	T06G6.11	no protein	/	293	/	pseudogene	pseudogene	ncRNA	WD repeat and FYVE domain-containing protein 2	C.elegans	6e-89	48	89.36
Meta analysis	IP_1570713	IP_1570713|TX=6239 OS=Roundworm GN=Y48G1BL.5 TA=Y48G1BL.5 PA=IP_1570713	NA	NA	NA	Y48G1BL.5	Y48G1BL.5	no protein	/	123	/	pseudogene	pseudogene	ncRNA	Uncharacterized protein CELE_F42G4.7	C.elegans	1e-78	100	98.39
Meta analysis	IP_1570723	IP_1570723|TX=6239 OS=Roundworm GN=Y74C9A.9 TA=Y74C9A.9 PA=IP_1570723	NA	NA	NA	Y74C9A.9	Y74C9A.9	no protein	/	72	/	pseudogene	pseudogene	ncRNA	Brix domain-containing protein	C.elegans	8e-30	94	92.65
timsTOF Pro	IP_1571167	NA	IP_1571167_TX=6239	Chymotrypsin	NA	Y71A12B.10	Y71A12B.10b	PB1 domain-containing protein	Q9GRV1	100	342	protein_coding	ncRNA	ncRNA	hypothetical protein W03G1.9	C.elegans	8e-08	30	86.67
timsTOF Pro	IP_1572089	NA	IP_1572089_TX=6239	Chymotrypsin	NA	pole-1	F33H2.5	DNA polymerase epsilon catalytic subunit	O62218	76	2144	protein_coding	protein_coding	AltORF	no significant hits	0	0	0	0
timsTOF Pro	IP_1578052	NA	IP_1578052_TX=6239	Chymotrypsin	NA	lim-7	C04F1.3	LIM/homeobox protein lim-7	G5EC36	53	452	protein_coding	protein_coding	AltORF	no significant hits	0	0	0	0
Meta analysis	IP_1581634	IP_1581634|TX=6239 OS=Roundworm GN=W03F11.1 TA=W03F11.1a W03F11.1b PA=IP_1581634	NA	NA	NA	ule-1 CELE_W03F11.1 W03F11.1	W03F11.1a.1	Uterine Lumin Expressed/locailized	O01780	145	235	protein_coding	protein_coding	uORF	no significant hits	0	0	0	0
Meta analysis	IP_1581977	IP_1581977|TX=6239 OS=Roundworm GN=dhod-1 TA=W02D3.2 PA=IP_1581977	NA	NA	NA	dhod-1	W02D3.2	Dihydroorotate dehydrogenase (quinone), mitochondrial (DHOdehase) (EC 1.3.5.2)	O01815	71	411	protein_coding	protein_coding	uORF	hypothetical protein B9Z55_001145	C.nigoni	2e-26	85	77.05	no significant hits	0	0	0	0
timsTOF Pro	IP_1582529	NA	IP_1582529|TX=6239 OS=Roundworm GN=Y37E3.1 TA=Y37E3.1 PA=IP_1582529	Trypsin	NA	CELE_Y37E3.1 Y37E3.1	Y37E3.1	Uncharacterized protein	Q9BKU9	56	402	protein_coding	protein_coding	AltORF	no significant hits	0	0	0	0
timsTOF Pro	IP_1582829	NA	IP_1582829_TX=6239	Chymotrypsin	NA	CELE_Y73E7A.8 Y73E7A.8	Y73E7A.8	Uncharacterized protein	Q95XL6	53	680	protein_coding	protein_coding	AltORF	no significant hits	0	0	0	0
timsTOF Pro	IP_1583300	NA	IP_1583300_TX=6239__chrI_-1_750624_752333	Undigested	NA	CELE_Y18H1A.9 Y18H1A.9	Y18H1A.9.1	ShKT domain-containing protein	Q9BL88	104	488	protein_coding	protein_coding	AltORF	no significant hits	0	0	0	0

## Sheet: blastp_model_organisms
Candidates	OpenProt									Mackowiak									sORFs.org
	sorf_id	hits	e_values	pos_matches	identity	species	Protein names	Gene names	Length (annotated protein)	sorf_id	hits	e_values	pos_matches	identity	species	Protein names	Gene names	Length	sorf_id	hits	e_values	pos_matches	identity	species	transcript_id	biotype	sorf_length	gene_id	Protein names	Gene names	Length
IP_1493927_TX=6239	IP_1493927_TX=6239	Q5BI62|TX=7227	0	54.97	35959	fruitfly	LP14331p (Multi drug resistance 50) (EC 3.6.1.3)	Mdr50 Dm2 Dm3 Dmel\CG8523 MDR50 mdr50 CG8523 Dmel_CG8523	1313
	IP_1493927_TX=6239	P08183|TX=9606	0	58.09	38435	human	ATP-dependent translocase ABCB1 (ATP-binding cassette sub-family B member 1) (Multidrug resistance protein 1) (EC 7.6.2.2) (P-glycoprotein 1) (Phospholipid transporter ABCB1) (EC 7.6.2.1) (CD antigen CD243)	ABCB1 MDR1 PGY1	1280	IP_1493927_TX=6239	ENST00000477094_chr7:20691046-20691	0.0000000000000152	64.62	44615	human	ATP-binding cassette sub-family B member 5	ABCB5	1257
	IP_1493927_TX=6239	P21447|TX=10090	0	58.49	37128	mouse	ATP-dependent translocase ABCB1 (ATP-binding cassette sub-family B member 1A) (MDR1A) (Multidrug resistance protein 1A) (EC 7.6.2.2) (Multidrug resistance protein 3) (P-glycoprotein 3) (Phospholipid transporter ABCB1) (EC 7.6.2.1)	Abcb1a Abcb4 Mdr1a Mdr3 Pgy-3 Pgy3	1276										IP_1493927_TX=6239	cho_2015:131242,janich_2015:61613,you_2015:79469	0.000000000000595	66.20	46479	mouse	ENSMUST00000185727	processed_transcript	94	ENSMUSG00000099519	no protein associated
	IP_1493927_TX=6239	E7F1E3|TX=7955	0	59.02	38004	zebrafish	ATP-binding cassette, sub-family B (MDR/TAP), member 4	abcb4	1275
IP_1493930_TX=6239	IP_1493930_TX=6239	Q5BI62|TX=7227	0	63.54	45052	fruitfly	LP14331p (Multi drug resistance 50) (EC 3.6.1.3)	Mdr50 Dm2 Dm3 Dmel\CG8523 MDR50 mdr50 CG8523 Dmel_CG8523	1313
	IP_1493930_TX=6239	XP_011514611.2|TX=9606	0	67.01	47273	human	predicted: phosphatidylcholine translocator ABCB4 isoform X2	ABCB4	1287	IP_1493930_TX=6239	ENST00000504586_chr17:48764874-4876	0.00000000000159	69.70	43939	human	ATP-binding cassette sub-family C member 3	ABCC3	1527
	IP_1493930_TX=6239	XP_006503617.1|TX=10090	0	67.45	46615	mouse	phosphatidylcholine translocator ABCB4 isoform X4	Abcb4	1052										IP_1493930_TX=6239	cho_2015:131242,janich_2015:61613,you_2015:79469	1.41e-18	72.86	55714	mouse	ENSMUST00000185727	processed_transcript	94	ENSMUSG00000099519	no protein associated
	IP_1493930_TX=6239	F1R7A8|TX=7955	0	64.75	47258	zebrafish	ABC transporter B family member 5 (ATP-binding cassette, sub-family B (MDR/TAP), member 5)	abcb5	1338
IP_1507406_TX=6239	IP_1507406_TX=6239	Q9V3G1|TX=7227	0	89.94	78698	fruitfly	60S ribosomal protein L8	RpL8 CG1263	256
	IP_1507406_TX=6239	P62917|TX=9606	0	90.70	76163	human	60S ribosomal protein L8 (Large ribosomal subunit protein uL2)	RPL8	257	IP_1507406_TX=6239	ENST00000525232_chr8:146016633-1460	1.17e-35	89.19	68919	human	60S ribosomal protein L8	RPL8	257
	IP_1507406_TX=6239	P62918|TX=10090	0	90.70	76163	mouse	60S ribosomal protein L8	Rpl8	257
	IP_1507406_TX=6239	A0A0R4IBP7|TX=7955	0	90.70	76163	zebrafish	Deleted.
IP_1507416_TX=6239	IP_1507416_TX=6239	Q8IRM6|TX=7227	1.42e-23	45.52	29391	fruitfly	Protein tyrosine phosphatase Meg2, isoform D (Protein tyrosine phosphatase Meg2, isoform E) (Protein tyrosine phosphatase Meg2, isoform H) (Protein tyrosine phosphatase Meg2, isoform I) (EC 3.1.3.48)	Ptpmeg2 CG3101 CG3102 dMeg2 Dmel\CG32697 L(1)G0232 l(1)G0232 lG0232 MEG2 PTP-Meg2 CG32697 Dmel_CG32697	498
	IP_1507416_TX=6239	A0A0A0MR09|TX=9606	1.1e-26	48.39	29839	human	Tyrosine-protein phosphatase non-receptor type 9	PTPN9	583
	IP_1507416_TX=6239	O35239|TX=10090	1.66e-26	48.39	29839	mouse	Tyrosine-protein phosphatase non-receptor type 9 (EC 3.1.3.48) (Protein-tyrosine phosphatase MEG2) (PTPase MEG2)	Ptpn9	593
	IP_1507416_TX=6239	II_534754|TX=7955	3.7e-23	48.58	27530	zebrafish	Protein tyrosine phosphatase non-receptor type 9a	ptpn9a	560
IP_1527076	IP_1527076	P40320|TX=7227	0	84.08	70571	fruitfly	S-adenosylmethionine synthase (AdoMet synthase) (EC 2.5.1.6) (Methionine adenosyltransferase) (MAT)	Sam-S M(2)21AB SamS CG2674	408
	IP_1527076	P31153-2|TX=9606	0	85.62	72575	human	S-adenosylmethionine synthase isoform type-2 (AdoMet synthase 2) (EC 2.5.1.6) (Methionine adenosyltransferase 2) (MAT 2) (Methionine adenosyltransferase II) (MAT-II)	MAT2A AMS2 MATA2	395	IP_1527076	ENST00000465151_chr2:85768398-85768	0.0000000000305	82.86	71429	human	S-adenosylmethionine synthase isoform type-2	NAT2A	395	IP_1527076	andreev_2015:416758,eichorn_2014:216186,gonzalez_2014:531044,guo_2010:346575,loayza_puch_2013:767271,park_2016:962956,rubio_2014:1083526,rutkowski_2015:591375,sidrauski_2015:813509,zur_2016:639596	7.41e-23	74.29	54286	human	ENST00000481412	retained_intron	83	ENSG00000168906	5-demethoxyubiquinone hydroxylase, mitochondrial (Coenzyme Q7 homolog, ubiquinone (Yeast), isoform CRA_b)	COQ7 hCG_1743024	136
	IP_1527076	A0A0U1RNK6|TX=10090	0	85.38	72425	mouse	S-adenosylmethionine synthase (EC 2.5.1.6)	Mat2a	365
	IP_1527076	Q7ZW04|TX=7955	0	84.64	71687	zebrafish	S-adenosylmethionine synthase (EC 2.5.1.6)	mat1a	390										IP_1527076	bazinni_2014:82657,chew_2013:76410,lee_2013:23443	0.0000000000000197	82.22	64444	zebrafish	ENSDART00000133051	retained_intron	46	ENSDARG00000040334	S-adenosylmethionine synthase	mat2aa	395
IP_1527293_TX=6239	IP_1527293_TX=6239	M9PFD0|TX=7227	0	55.28	33417	fruitfly	ATP binding cassette subfamily A, isoform C (EC 3.6.1.3)	Abca3 ABCA dABCA Dmel\CG1718 CG1718 Dmel_CG1718	1709
	IP_1527293_TX=6239	II_732249|TX=9606	0	55.61	35459	human	Phospholipi-transporting ATPase ABCA3	ABCA3	1704
	IP_1527293_TX=6239	XP_006497678.1|TX=10090	0	58.77	40058	mouse	ATP-binding cassette, sub-family A member 2 isoform X7	Abca2	2416										IP_1527293_TX=6239	gonzalez_2014_mmu:430131	0.000000000000135	63.51	47297	mouse	ENSMUST00000149385	processed_transcript	98	ENSMUSG00000026944	ATP-binding cassette sub-family A member 2	Abca2	2433
	IP_1527293_TX=6239	A2BI69|TX=7955	0	58.33	39881	zebrafish	ATP-binding cassette, sub-family A (ABC1), member 2 (Fragment)	abca2	2418
IP_1527698_TX=6239	IP_1527698_TX=6239	Q9VRK9|TX=7227	0	57.23	39595	fruitfly	Kinesin-like protein	Klp64D Dmel\CG10642 DmKlp64D KIF 3A KIF3A Kif3A kif3A Klp 64D KLP4 Klp4 KLP64D klp64D KLP64Ddm CG10642 Dmel_CG10642	677
	IP_1527698_TX=6239	Q9NS87-4|TX=9606	0	61.14	44286	human	Kinesin-like protein KIF15 (Kinesin-like protein 2) (hKLP2) (Kinesin-like protein 7) (Serologically defined breast cancer antigen NY-BR-62)	KIF15 KLP2 KNSL7	1388										IP_1527698_TX=6239	park_2016:605514	4.57e-17	70.89	49367	human	ENST00000565753	retained_intron	81	ENSG00000140859	Kinesin-like protein KIFC3	KIFC3	826
	IP_1527698_TX=6239	Q6P9L6|TX=10090	0	61.14	44000	mouse	Kinesin-like protein KIF15 (Kinesin-like protein 2) (Kinesin-like protein 7)	Kif15 Klp2 Knsl7	1387
	IP_1527698_TX=6239	F1QWH5|TX=7955	0	61.65	43182	zebrafish	Kinesin family member 15 (Fragment)	kif15	1010
IP_1542896_TX=6239	IP_1542896_TX=6239	P20478-3|TX=7227	0	70.75	54545	fruitfly	Glutamine synthetase 2 cytoplasmic (EC 6.3.1.2) (Glutamate--ammonia ligase 2)	Gs2 CG1743	369
	IP_1542896_TX=6239	P15104|TX=9606	0	69.76	57258	human	Glutamine synthetase (GS) (EC 6.3.1.2) (Glutamate--ammonia ligase) (Palmitoyltransferase GLUL) (EC 2.3.1.225)	GLUL GLNS	373	IP_1542896_TX=6239	ENST00000491322_chr1:182354488-1823	0.00000000000000152	72.34	61702	human	Glutamine synthetase	GLUL	373	IP_1542896_TX=6239	fritsch_2012:9051	2.72e-27	68.24	54118	human	ENST00000491322	processed_transcript	100	ENSG00000135821	Glutamine synthetase	GLUL	373
	IP_1542896_TX=6239	P15105|TX=10090	0	68.56	54924	mouse	Glutamine synthetase (GS) (EC 6.3.1.2) (Glutamate--ammonia ligase) (Palmitoyltransferase GLUL) (EC 2.3.1.225)	Glul Glns	373	IP_1542896_TX=6239	ENSDART00000147472_chr2:19461795-19	7.3e-36	74.07	62963	zebrafish	Retired transcript			IP_1542896_TX=6239	bazinni_2014:697300,chew_2013:648859	0.0000000000537	60.00	49091	zebrafish	ENSDART00000172148	retained_intron	74	ENSDARG00000099776	glutamine synthetase	glula	371
	IP_1542896_TX=6239	Q7ZVF2|TX=7955	0	72.33	57708	zebrafish	Glutamine synthetase (EC 6.3.1.2)	glulb	372
IP_1553084										IP_1553084	FBtr0299971_chr2R:12179050-12179317	0.0000000000899	62.71	37288	fruitfly	Uncharacterized protein, isoform A	Dmel\CG42372	68
IP_1555430_TX=6239	IP_1555430_TX=6239	P15348|TX=7227	0	76.32	59272	fruitfly	DNA topoisomerase 2 (EC 5.6.2.2) (DNA topoisomerase II)	Top2 CG10223	1447
	IP_1555430_TX=6239	P11388|TX=9606	0	76.27	59411	human	DNA topoisomerase 2-alpha (EC 5.6.2.2) (DNA topoisomerase II, alpha isozyme)	TOP2A TOP2	1531
	IP_1555430_TX=6239	Q64511|TX=10090	0	76.48	59046	mouse	DNA topoisomerase 2-beta (EC 5.6.2.2) (DNA topoisomerase II, beta isozyme)	Top2b	1612	IP_1555430_TX=6239	ENSMUST00000129777_chr11:99022332-9	4.42e-22	71.43	49451	mouse	DNA topoisomerase 2-alpha	Top2a	1528	IP_1555430_TX=6239	ingolia_2011:67537	3.9e-20	82.35	58824	mouse	ENSMUST00000129777	processed_transcript	73	ENSMUSG00000020914	DNA topoisomerase 2-alpha	Top2a	1528
	IP_1555430_TX=6239	A0A0R4IUF0|TX=7955	0	75.16	58007	zebrafish	DNA topoisomerase 2 (EC 5.6.2.2)	top2a	1570
IP_1555511_TX=6239	IP_1555511_TX=6239	Q7KY08|TX=7227	1.06e-34	40.45	23762	fruitfly	Argonaute protein (Argonaute-1, isoform B) (SD07515p)	AGO1 Ago AGO-1 Ago-1 Ago1 ago1 ago1-1 AGO1-RB Agp1 anon-WO0257455.29 argonaute1 dAGO1 dAgo1 Dm Ago1 DmAgo1 dmAgo1 Dmel\CG6671 l(2)04845 l(2)4845 l(2)k00208 l(2)k08121 MRE20 CG6671 Dmel_CG6671	950
	IP_1555511_TX=6239	XP_016856508.1|TX=9606	5.15e-34	40.34	24930	human	protein Argonaute-1 isoform X5	AGO1	706
	IP_1555511_TX=6239	NP_001304103.1|TX=10090	3.69e-34	40.34	24930	mouse	protein argonaute-1 isoform 2	Ago1	706
	IP_1555511_TX=6239	X1WG39|TX=7955	1.38e-33	40.58	24748	zebrafish	Argonaute RISC component 1	ago1	858
IP_1555866_TX=6239	IP_1555866_TX=6239	Q9W3N9|TX=7227	2.98e-39	61.33	42541	fruitfly	LD24105p (Uncharacterized protein, isoform A) (Uncharacterized protein, isoform B) (EC 2.3.1.16) (EC 2.3.1.9)	154229_at Dmel\CG10932 CG10932 Dmel_CG10932	410
	IP_1555866_TX=6239	P24752|TX=9606	1.41994e-26	62.35	43529	human	Acetyl-CoA acetyltransferase, mitochondrial (EC 2.3.1.9) (Acetoacetyl-CoA thiolase) (T2)	ACAT1 ACAT MAT	427
	IP_1555866_TX=6239	Q8QZT1|TX=10090	1.76999e-30	62.50	44048	mouse	Acetyl-CoA acetyltransferase, mitochondrial (EC 2.3.1.9) (Acetoacetyl-CoA thiolase)	Acat1	424
	IP_1555866_TX=6239	Q6AZA0|TX=7955	0	61.58	43350	zebrafish	Acetyl-CoA acetyltransferase, mitochondrial (EC 2.3.1.9) (Acetoacetyl-CoA thiolase)	acat1	420
IP_1556019_TX=6239	IP_1556019_TX=6239	E9QDY6|TX=7955	0.00000000000201	54.84	29839	zebrafish	Kelch-like family member 35 (Fragment)	klhl35 si:ch73-211p17.3	498
IP_1564534	IP_1564534	Q9VHI4|TX=7227	1.05e-21	74.55	60000	fruitfly	Splicing factor 3B subunit 5 (Pre-mRNA-splicing factor SF3b 10 kDa subunit)	Sf3b5 CG11985	85	IP_1564534	FBtr0082006_chr3R:4840729-4840986:-	4.17e-24	74.55	60000	fruitfly	Splicing factor 3b subunit 5	Sf3b5	85
	IP_1564534	Q9BWJ5|TX=9606	5.67e-19	73.58	56604	human	Splicing factor 3B subunit 5 (SF3b5) (Pre-mRNA-splicing factor SF3b 10 kDa subunit)	SF3B5 SF3B10	86	IP_1564534	ENST00000367569_chr6:144416374-1444	6.37e-21	73.58	56604	human	Splicing factor 3B subunit 5 (SF3b5) (Pre-mRNA-splicing factor SF3b 10 kDa subunit)	SF3B5 SF3B10	86	IP_1564534	andreev_2015:607874,calviello_2016:721125,eichorn_2014:304928,elkon_2015:1075820,fritsch_2012:62320,gawron_2016:388678,gonzalez_2014:792880,grow_2015:360878,guo_2010:502296,ingolia_2012:532961,ingolia_2014:394601,iwasaki_2016:793291,jan_2014:277862,lee_2012:18526,liu_2013:803770,loayza_puch_2013:1144219,park_2016:1382014,rooijers_2013:447389,rubio_2014:1618074,rutkowski_2015:864807,sidrauski_2015…	9.28e-20	73.58	56604	human	ENST00000367569	protein_coding	87	ENSG00000169976	Splicing factor 3b subunit 5	SF3B5	86
	IP_1564534	Q923D4|TX=10090	1.43e-17	71.70	54717	mouse	Splicing factor 3B subunit 5 (SF3b5) (Pre-mRNA-splicing factor SF3b 10 kDa subunit)	Sf3b5 Sf3b10	86	IP_1564534	ENSMUST00000105139_chr10:13008623-1	9.92e-20	71.70	54717	mouse	Splicing factor 3B subunit 5 (SF3b5) (Pre-mRNA-splicing factor SF3b 10 kDa subunit)	Sf3b5 Sf3b10	86	IP_1564534	castaneda_2014:74369,cho_2015:156234,diaz_munoz_2015:80148,eichorn_3t3_2014:137540,eichorn_bcell_2014:78850,eichorn_liver_2014:32632,fields_2015:14592,gao_mef_2014:990,gonzalez_2014_mmu:68549,guo_2010_mmu:60353,hurt_2013:119080,ingolia_2014_mmu:107009,janich_2015:85913,jovanovic_2015:57850,laguesse_2015:80775,reid_2014:88649,reid_er_2016:59054,thoreen_2012:70219,you_2015:130558	2.94e-18	71.70	54717	mouse	ENSMUST00000105139	protein_coding	87	ENSMUSG00000078348	Splicing factor 3B subunit 5	Sf3b5	86
	IP_1564534	Q6ZM78|TX=7955	3.59e-19	73.21	53571	zebrafish	Splicing factor 3B subunit 5 (SF3b5)	sf3b5	86	IP_1564534	ENSDART00000002244_chr13:24125183-2	9e-22	73.21	53571	zebrafish	Splicing factor 3B subunit 5 (SF3b5)	sf3b5	86	IP_1564534	bazinni_2014:290152,chew_2013:271510,lee_2013:65694	1.47e-20	73.21	53571	zebrafish	ENSDART00000002244	protein_coding	87	ENSDARG00000016855	Splicing factor 3B subunit 5	sf3b5	86
IP_1566035_TX=6239	IP_1566035_TX=6239	P08120|TX=7227	0.000000000000007	48.60	40782	fruitfly	Collagen alpha-1(IV) chain (Collagen type IV alpha 1)	Col4a1 Cg25C DCg1 CG4145	1779
	IP_1566035_TX=6239	Q07092|TX=9606	0.00000000000000863	44.71	42308	human	Collagen alpha-1(XVI) chain	COL16A1 FP1572	1604
	IP_1566035_TX=6239	Q64739-3|TX=10090	0.000000000000228	47.90	43713	mouse	Collagen alpha-2(XI) chain	Col11a2	1736
	IP_1566035_TX=6239	E7FA40|TX=7955	9.54e-17	46.53	38614	zebrafish	Collagen, type VII, alpha 1	col7a1	3093
IP_1568284
																			IP_1568284_TX=6239	guo_2010:99801	0.0000000000279	84.38	68750	human	ENST00000525828	retained_intron	57	ENSG00000110700	40S ribosomal protein S13	RPS13	151
																			IP_1568284_TX=6239	lee_2013:340225	0.00000000000495	84.38	68750	zebrafish	ENSDART00000173822	retained_intron	59	ENSDARG00000036298	40S ribosomal protein S13	rps13	151
IP_1569611_TX=6239	IP_1569611_TX=6239	Q9VA54|TX=7227	8.1e-18	51.49	45545	fruitfly	Regulatory particle triple-A ATPase 6-related (EC 3.-.-.-) (EC 3.6.1.3) (SD17676p)	Rpt6R Dm_Rpt6b DmCG2241 Dmel\CG2241 Rpt6 Rpt6b S8 CG2241 Dmel_CG2241	399
	IP_1569611_TX=6239	P62195|TX=9606	8.7e-17	51.49	46535	human	26S proteasome regulatory subunit 8 (26S proteasome AAA-ATPase subunit RPT6) (Proteasome 26S subunit ATPase 5) (Proteasome subunit p45) (Thyroid hormone receptor-interacting protein 1) (TRIP1) (p45/SUG)	PSMC5 SUG1	406
	IP_1569611_TX=6239	P62196|TX=10090	6.23e-17	51.49	46535	mouse	26S proteasome regulatory subunit 8 (26S proteasome AAA-ATPase subunit RPT6) (Proteasome 26S subunit ATPase 5) (Proteasome subunit p45) (p45/SUG) (mSUG1)	Psmc5 Sug1	406
	IP_1569611_TX=6239	Q6AZC1|TX=7955	3.91e-17	51.49	46535	zebrafish	Proteasome (Prosome, macropain) 26S subunit, ATPase, 5 (Proteasome 26S subunit, ATPase 5) (Psmc5 protein)	psmc5 wu:fa14g03 wu:fb23a11 zgc:92464	406
IP_1569672_TX=6239	IP_1569672_TX=6239	Q9VKW1|TX=7227	2.75e-21	51.80	35252	fruitfly	LD41958p (WD repeat and FYVE domain containing 2, isoform A) (WD repeat and FYVE domain containing 2, isoform B)	Wdfy2 Dmel\CG5168 WDFY2 CG5168 Dmel_CG5168	408
	IP_1569672_TX=6239	XP_016875875.1|TX=9606	1.48e-31	58.27	39568	human	WD repeat and FYVE domain-containing protein 2 isoform X3	WDFY2	311
	IP_1569672_TX=6239	XP_006519127.1|TX=10090	1.03e-31	58.27	39568	mouse	WD repeat and FYVE domain-containing protein 2 isoform X2	Wdfy2	311
	IP_1569672_TX=6239	Q4VBV0|TX=7955	1.07e-31	57.34	40559	zebrafish	WD repeat and FYVE domain-containing 1 (Wdfy1 protein)	wdfy1	410
