# Supplementary material for: Identification of Non-Canonical Translation Products in C. elegans Using Tandem Mass Spectrometry
Source: Front Genet. 2021 Oct 25;12:728900. doi: 10.3389/fgene.2021.728900 (PMC8575065; doi:10.3389/fgene.2021.728900)
Supplement: Supplementary file 4 [file DataSheet2.csv]

Engine	Method	Protein	Description	Protein.Length	Coverage	Indistinguishable.Proteins	Unique.Stripped.Peptides	Cleavage	Replicates	Average.Mass
MSFragger	1DRP	B0041.4.1	B0041.4.1	345	9	NA	4	Undigested	4	NA
MSFragger	1DRP	B0205.3.2	B0205.3.2	346	4	NA	2	Undigested	4	NA
MSFragger	1DRP	B0213.2.1	B0213.2.1__chrV_1_3989418_3989713	72	20	NA	1	Undigested	2	NA
MSFragger	1DRP	B0250.1.1	B0250.1.1	260	6	NA	1	Undigested	1	NA
MSFragger	1DRP	B0272.3.1	B0272.3.1	309	8	NA	3	Undigested	4	NA
MSFragger	1DRP	B0280.9.1	B0280.9.1	429	3	NA	1	Undigested	3	NA
MSFragger	1DRP	B0336.10.3	B0336.10.3	140	25	NA	3	Undigested	3	NA
MSFragger	1DRP	B0350.2a.1	B0350.2a.1	317	5	B0350.2c.2, B0350.2e.2, B0350.2i.1, II_1539507_TX=6239	1	Undigested	3	NA
MSFragger	1DRP	B0393.1.2	B0393.1.2	276	18	NA	8	Undigested	4	NA
MSFragger	1DRP	B0393.4.1	B0393.4.1	803	2	NA	1	Undigested	2	NA
MSFragger	1DRP	B0491.5.3	B0491.5.3	327	4	NA	1	Undigested	1	NA
MSFragger	1DRP	C01G10.8.2	C01G10.8.2	342	3	NA	1	Undigested	3	NA
MSFragger	1DRP	C02B10.1.2	C02B10.1.2	419	5	NA	1	Undigested	3	NA
MSFragger	1DRP	C03G5.7.1	C03G5.7.1__chrX_1_8528322_8530840	92	39	II_1499886_TX=6239__chrX_1_8528322_8530840	2	Undigested	3	NA
MSFragger	1DRP	C04F12.4.2	C04F12.4.2	135	9	NA	1	Undigested	4	NA
MSFragger	1DRP	C04F6.1.1	C04F6.1.1	1603	7	NA	15	Undigested	4	NA
MSFragger	1DRP	C05E4.9a.1	C05E4.9a.1__chrV_-1_724457_724747	968	20	II_1526840_TX=6239	1	Undigested	3	NA
MSFragger	1DRP	C05G5.4.2	C05G5.4.2	322	7	NA	1	Undigested	1	NA
MSFragger	1DRP	C06A1.1.1	C06A1.1.1	809	3	NA	1	Undigested	1	NA
MSFragger	1DRP	C06A8.3.1	C06A8.3.1	151	18	NA	2	Undigested	2	NA
MSFragger	1DRP	C06B8.8.1	C06B8.8.1__chrV_1_15512195_15512679	70	18	NA	1	Undigested	4	NA
MSFragger	1DRP	C06H2.1.2	C06H2.1.2	191	11	NA	1	Undigested	1	NA
MSFragger	1DRP	C07A12.4a.2	C07A12.4a.2	493	9	C07A12.4b.2, C07A12.4c.2	2	Undigested	3	NA
MSFragger	1DRP	C07H6.5.1	C07H6.5.1	430	7	NA	3	Undigested	3	NA
MSFragger	1DRP	C08H9.2a.1	C08H9.2a.1	1220	5	NA	4	Undigested	3	NA
MSFragger	1DRP	C14A4.1.1	C14A4.1.1	298	4	NA	1	Undigested	1	NA
MSFragger	1DRP	C14B9.7.1	C14B9.7.1	161	19	NA	3	Undigested	3	NA
MSFragger	1DRP	C16A3.10.3	C16A3.10.3	422	12	II_1549215_TX=6239	1	Undigested	3	NA
MSFragger	1DRP	C16A3.5.2	C16A3.5.2	163	8	NA	3	Undigested	4	NA
MSFragger	1DRP	C16D2.2.1	C16D2.2.1	69	49	NA	2	Undigested	4	NA
MSFragger	1DRP	C17G1.6a.1	C17G1.6a.1	765	2	C17G1.6b.1	2	Undigested	3	NA
MSFragger	1DRP	C17G10.8.1	C17G10.8.1	418	3	NA	1	Undigested	2	NA
MSFragger	1DRP	C17H12.14.1	C17H12.14.1	226	18	NA	6	Undigested	4	NA
MSFragger	1DRP	C18B2.3.2	C18B2.3.2	236	6	NA	2	Undigested	4	NA
MSFragger	1DRP	C23G10.3.1	C23G10.3.1	247	17	NA	3	Undigested	2	NA
MSFragger	1DRP	C24A1.1.1	C24A1.1.1__chrIII_1_725156_725956	69	34	II_1554738_TX=6239__chrIII_1_725156_725956	2	Undigested	4	NA
MSFragger	1DRP	C26D10.2a.1	C26D10.2a.1	425	8	NA	1	Undigested	1	NA
MSFragger	1DRP	C29E4.8.2	C29E4.8.2	251	9	NA	1	Undigested	2	NA
MSFragger	1DRP	C30H6.10.1	C30H6.10.1__chrIV_1_17368668_17370443	96	17	NA	1	Undigested	2	NA
MSFragger	1DRP	C32F10.8a.1	C32F10.8a.1__chrI_-1_5823138_5823409	504	5	C32F10.8b.4	1	Undigested	2	NA
MSFragger	1DRP	C33A12.2.1	C33A12.2.1__chrIV_-1_9518558_9518900	71	23	NA	1	Undigested	3	NA
MSFragger	1DRP	C34E10.6.3	C34E10.6.3	538	2	NA	1	Undigested	2	NA
MSFragger	1DRP	C35A5.8.1	C35A5.8.1	1096	1	NA	1	Undigested	1	NA
MSFragger	1DRP	C36E6.3.1	C36E6.3.1	170	13	C36E6.5.1	3	Undigested	4	NA
MSFragger	1DRP	C36H8.3.1	C36H8.3.1	102	14	II_1530828_TX=6239	1	Undigested	4	NA
MSFragger	1DRP	C37A2.7.1	C37A2.7.1	107	38	NA	7	Undigested	4	NA
MSFragger	1DRP	C37C3.6a.3	C37C3.6a.3	1558	1	C37C3.6b.2, C37C3.6c.2	2	Undigested	4	NA
MSFragger	1DRP	C37E2.1.2	C37E2.1.2	379	4	NA	2	Undigested	2	NA
MSFragger	1DRP	C37H5.8.1	C37H5.8.1	657	2	NA	1	Undigested	1	NA
MSFragger	1DRP	C38C10.6.1	C38C10.6.1__chrIII_-1_9400645_9401067	68	23	NA	1	Undigested	2	NA
MSFragger	1DRP	C40H1.6.1	C40H1.6.1	162	13	NA	1	Undigested	2	NA
MSFragger	1DRP	C42D8.2a.2	C42D8.2a.2	1613	3	C42D8.2b.2	3	Undigested	2	NA
MSFragger	1DRP	C44B12.5.1	C44B12.5.1	331	7	NA	2	Undigested	1	NA
MSFragger	1DRP	C44E4.6.1	C44E4.6.1__chrI_-1_4635815_4636341	86	32	NA	4	Undigested	4	NA
MSFragger	1DRP	C45G9.13.1	C45G9.13.1	105	35	NA	2	Undigested	3	NA
MSFragger	1DRP	C47E8.5.4	C47E8.5.4	702	4	NA	2	Undigested	3	NA
MSFragger	1DRP	C49C3.9.1	C49C3.9.1	491	4	NA	1	Undigested	1	NA
MSFragger	1DRP	C49F5.1.3	C49F5.1.3	403	5	NA	1	Undigested	4	NA
MSFragger	1DRP	C49F5.7.1	C49F5.7.1__chrX_1_11994849_11995782	88	21	NA	2	Undigested	1	NA
MSFragger	1DRP	C52E4.3.2	C52E4.3.2	118	13	NA	1	Undigested	2	NA
MSFragger	1DRP	C55B7.4a.1	C55B7.4a.1__chrI_1_6499414_6499464	427	25	II_1579839_TX=6239__chrI_1_6499414_6499464	1	Undigested	3	NA
MSFragger	1DRP	C56A3.2a.1	C56A3.2a.1	156	12	C56A3.2b.1	1	Undigested	3	NA
MSFragger	1DRP	C56C10.8.2	C56C10.8.2	161	18	NA	2	Undigested	3	NA
MSFragger	1DRP	CC4.2.1	CC4.2.1	143	30	NA	3	Undigested	4	NA
MSFragger	1DRP	D1007.18.1	D1007.18.1__chrI_-1_4578818_4579686	82	26	NA	1	Undigested	1	NA
MSFragger	1DRP	D1007.6.1	D1007.6.1	149	26	NA	3	Undigested	1	NA
MSFragger	1DRP	D2005.2.1	D2005.2.1	172	23	NA	3	Undigested	3	NA
MSFragger	1DRP	D2013.9.2	D2013.9.2	662	2	NA	1	Undigested	2	NA
MSFragger	1DRP	DY3.1.1	DY3.1.1	108	25	NA	2	Undigested	3	NA
MSFragger	1DRP	E03D2.1.1	E03D2.1.1	137	26	NA	3	Undigested	3	NA
MSFragger	1DRP	E04A4.8.1	E04A4.8.1	180	14	NA	2	Undigested	2	NA
MSFragger	1DRP	E04F6.12.1	E04F6.12.1	112	6	II_1561782_TX=6239	1	Undigested	1	NA
MSFragger	1DRP	E04F6.3.1	E04F6.3.1	298	7	NA	1	Undigested	3	NA
MSFragger	1DRP	EGAP2.3.2	EGAP2.3.2	449	4	NA	1	Undigested	4	NA
MSFragger	1DRP	F01F1.12a.2	F01F1.12a.2	366	6	NA	2	Undigested	2	NA
MSFragger	1DRP	F01F1.6.2	F01F1.6.2	531	2	NA	1	Undigested	1	NA
MSFragger	1DRP	F01G4.6a.3	F01G4.6a.3	340	5	NA	3	Undigested	4	NA
MSFragger	1DRP	F02A9.10.1	F02A9.10.1	608	3	NA	1	Undigested	2	NA
MSFragger	1DRP	F02A9.2a.1	F02A9.2a.1__chrIII_-1_9080699_9080752	182	20	NA	4	Undigested	4	NA
MSFragger	1DRP	F02A9.3.2	F02A9.3.2	182	22	NA	8	Undigested	4	NA
MSFragger	1DRP	F02E8.1.3	F02E8.1.3	305	4	NA	1	Undigested	1	NA
MSFragger	1DRP	F07D10.1.1	F07D10.1.1	196	7	T22F3.4a.1__chrV_-1_3585369_3585557	1	Undigested	4	NA
MSFragger	1DRP	F07D3.2.1	F07D3.2.1	170	35	NA	5	Undigested	4	NA
MSFragger	1DRP	F08B6.2.1	F08B6.2.1__chrI_1_6757768_6758007	62	22	NA	1	Undigested	1	NA
MSFragger	1DRP	F08B6.4b.1	F08B6.4b.1	374	8	NA	2	Undigested	3	NA
MSFragger	1DRP	F08F3.3.2	F08F3.3.2	463	3	NA	1	Undigested	1	NA
MSFragger	1DRP	F08G12.8.1	F08G12.8.1	66	22	NA	1	Undigested	1	NA
MSFragger	1DRP	F09E5.14.1	F09E5.14.1__chrII_-1_5342858_5344852	79	22	NA	1	Undigested	3	NA
MSFragger	1DRP	F09F7.2a.1	F09F7.2a.1__chrIII_1_5566929_5566958	153	20	F09F7.2b.1	2	Undigested	3	NA
MSFragger	1DRP	F10B5.1.2	F10B5.1.2	214	10	NA	2	Undigested	4	NA
MSFragger	1DRP	F10C1.2a.2	F10C1.2a.2	558	3	NA	1	Undigested	3	NA
MSFragger	1DRP	F11C3.3.3	F11C3.3.3	1963	4	NA	6	Undigested	4	NA
MSFragger	1DRP	F13B10.2a.2	F13B10.2a.2	401	10	F13B10.2c.1	5	Undigested	4	NA
MSFragger	1DRP	F13D12.4a.1	F13D12.4a.1__chrII_1_11730848_11731033	523	18	II_1560169_TX=6239__chrII_1_11730848_11731033	2	Undigested	3	NA
MSFragger	1DRP	F13D12.6.2	F13D12.6.2	454	5	NA	1	Undigested	2	NA
MSFragger	1DRP	F14F11.2.1	F14F11.2.1__chrII_-1_8295063_8295352	77	20	NA	1	Undigested	3	NA
MSFragger	1DRP	F16B4.4.1	F16B4.4.1__chrV_1_1594135_1594559	91	18	NA	1	Undigested	1	NA
MSFragger	1DRP	F18E9.2b.1	F18E9.2b.1	118	39	NA	3	Undigested	4	NA
MSFragger	1DRP	F20B6.2.1	F20B6.2.1	491	4	NA	1	Undigested	1	NA
MSFragger	1DRP	F20H11.3.1	F20H11.3.1	341	9	NA	6	Undigested	4	NA
MSFragger	1DRP	F21F8.3.2	F21F8.3.2	393	4	NA	1	Undigested	3	NA
MSFragger	1DRP	F23B2.11.2	F23B2.11.2	1080	1	NA	1	Undigested	3	NA
MSFragger	1DRP	F23H12.2.1	F23H12.2.1	188	10	NA	2	Undigested	3	NA
MSFragger	1DRP	F25B4.1.2	F25B4.1.2	402	5	NA	2	Undigested	3	NA
MSFragger	1DRP	F25H2.11.1	F25H2.11.1	181	20	NA	4	Undigested	3	NA
MSFragger	1DRP	F25H2.5.4	F25H2.5.4	153	23	II_1575694_TX=6239	4	Undigested	3	NA
MSFragger	1DRP	F25H5.4a.3	F25H5.4a.3	852	8	NA	12	Undigested	4	NA
MSFragger	1DRP	F25H8.5b.1	F25H8.5b.1	369	4	F25H8.5g.1	1	Undigested	2	NA
MSFragger	1DRP	F26A10.1.1	F26A10.1.1__chrX_1_7627681_7627958	75	33	NA	1	Undigested	3	NA
MSFragger	1DRP	F26D10.3.2	F26D10.3.2	640	6	NA	4	Undigested	4	NA
MSFragger	1DRP	F26E4.9.3	F26E4.9.3	132	13	NA	1	Undigested	4	NA
MSFragger	1DRP	F27C1.7a.5	F27C1.7a.5	207	16	F27C1.7b.1	2	Undigested	3	NA
MSFragger	1DRP	F28H1.2.1	F28H1.2.1	142	37	chrI_1_3988221_3988554	5	Undigested	4	NA
MSFragger	1DRP	F29G6.3a.2	F29G6.3a.2	772	2	F29G6.3b.1, F29G6.3c.2, F29G6.3f.1, II_1497676_TX=6239	3	Undigested	3	NA
MSFragger	1DRP	F29G9.3.1	F29G9.3.1	157	15	NA	1	Undigested	3	NA
MSFragger	1DRP	F31C3.1.2	F31C3.1.2	204	9	NA	2	Undigested	4	NA
MSFragger	1DRP	F31D4.3.2	F31D4.3.2	431	7	NA	1	Undigested	1	NA
MSFragger	1DRP	F31F6.4b.2	F31F6.4b.2	134	11	NA	1	Undigested	1	NA
MSFragger	1DRP	F32A5.3.1	F32A5.3.1	574	2	NA	2	Undigested	3	NA
MSFragger	1DRP	F32B5.8a.1	F32B5.8a.1__chrI_-1_2689266_2689403	306	18	II_1581241_TX=6239__chrI_-1_2689266_2689403	1	Undigested	3	NA
MSFragger	1DRP	F32B6.3.2	F32B6.3.2	352	13	NA	2	Undigested	1	NA
MSFragger	1DRP	F32D1.2.1	F32D1.2.1__chrV_-1_4346209_4346420	54	40	NA	3	Undigested	4	NA
MSFragger	1DRP	F32D1.5a.1	F32D1.5a.1__chrV_-1_4369469_4369738	358	27	F32D1.5b.1__chrV_-1_4369469_4369738, chrV_-1_4369469_4370507	2	Undigested	2	NA
MSFragger	1DRP	F32D8.6.1	F32D8.6.1__chrV_-1_10896880_10897135	68	29	NA	1	Undigested	3	NA
MSFragger	1DRP	F33A8.2.1	F33A8.2.1__chrII_-1_11028176_11030374	99	16	NA	1	Undigested	3	NA
MSFragger	1DRP	F35B12.7.1	F35B12.7.1__chrV_1_11616377_11616695	80	25	NA	2	Undigested	4	NA
MSFragger	1DRP	F35D11.4.2	F35D11.4.2	174	10	NA	2	Undigested	3	NA
MSFragger	1DRP	F35G12.2.3	F35G12.2.3	396	2	NA	1	Undigested	1	NA
MSFragger	1DRP	F35H10.5.1	F35H10.5.1__chrIV_1_8300778_8301099	79	19	NA	1	Undigested	1	NA
MSFragger	1DRP	F37A8.4.1	F37A8.4.1	131	10	NA	1	Undigested	2	NA
MSFragger	1DRP	F37C12.11.1	F37C12.11.1__chrIII_-1_7189211_7189625	88	72	NA	3	Undigested	4	NA
MSFragger	1DRP	F39B2.6.3	F39B2.6.3	117	23	NA	3	Undigested	2	NA
MSFragger	1DRP	F39H2.1.1	F39H2.1.1__chrI_1_8658912_8659768	93	26	NA	1	Undigested	1	NA
MSFragger	1DRP	F40A3.3a.1	F40A3.3a.1	221	11	F40A3.3b.1, F40A3.3c.1	3	Undigested	3	NA
MSFragger	1DRP	F40F8.5a.2	F40F8.5a.2	448	7	F40F8.5b.2, F40F8.5c.2, F40F8.5d.2, F40F8.5e.2, F40F8.5f.2, F40F8.5g.2, F40F8.5h.2, F40F8.5i.2, F40F8.5j.2	1	Undigested	4	NA
MSFragger	1DRP	F41C3.5.3	F41C3.5.3	469	29	NA	16	Undigested	4	NA
MSFragger	1DRP	F41G3.1.1	F41G3.1.1__chrII_1_6765093_6765751	74	23	NA	1	Undigested	4	NA
MSFragger	1DRP	F42A8.2.2	F42A8.2.2	298	12	NA	2	Undigested	3	NA
MSFragger	1DRP	F42C5.10.1	F42C5.10.1	1292	1	NA	1	Undigested	3	NA
MSFragger	1DRP	F42C5.8a.1	F42C5.8a.1	208	47	F42C5.8b.6, II_1538490_TX=6239	9	Undigested	4	NA
MSFragger	1DRP	F46H5.3a.4	F46H5.3a.4	396	4	F46H5.3b.4, II_1503317_TX=6239	2	Undigested	3	NA
MSFragger	1DRP	F49E10.3.1	F49E10.3.1	177	9	NA	1	Undigested	3	NA
MSFragger	1DRP	F52B5.6.5	F52B5.6.5	146	12	NA	5	Undigested	4	NA
MSFragger	1DRP	F53F4.10.1	F53F4.10.1	239	10	NA	2	Undigested	2	NA
MSFragger	1DRP	F53G12.10.3	F53G12.10.3	244	8	NA	2	Undigested	2	NA
MSFragger	1DRP	F54C8.7a.1	F54C8.7a.1	288	9	F54C8.7b.1, F54C8.7c.1, F54C8.7d.1, F54C8.7e.1, F54C8.7f.1, II_1548170_TX=6239	2	Undigested	2	NA
MSFragger	1DRP	F54C9.5.1	F54C9.5.1	293	25	NA	7	Undigested	4	NA
MSFragger	1DRP	F54D11.1.1	F54D11.1.1	437	3	NA	1	Undigested	1	NA
MSFragger	1DRP	F54D5.12.1	F54D5.12.1	487	3	NA	1	Undigested	1	NA
MSFragger	1DRP	F54D8.2.5	F54D8.2.5	128	11	NA	1	Undigested	3	NA
MSFragger	1DRP	F54E12.5b.1	F54E12.5b.1	147	50	F54E12.5c.1	6	Undigested	4	NA
MSFragger	1DRP	F54E7.2.4	F54E7.2.4	140	18	NA	4	Undigested	3	NA
MSFragger	1DRP	F54F11.2a.1	F54F11.2a.1__chrII_1_13508886_13508972	1589	2	F54F11.2b.1	2	Undigested	2	NA
MSFragger	1DRP	F54H12.6.1	F54H12.6.1	213	20	NA	7	Undigested	4	NA
MSFragger	1DRP	F55C5.8.1	F55C5.8.1	622	3	NA	1	Undigested	2	NA
MSFragger	1DRP	F55D10.2.1	F55D10.2.1	147	11	NA	2	Undigested	4	NA
MSFragger	1DRP	F56A8.3a.1	F56A8.3a.1__chrIII_1_13256925_13257101	444	5	II_1543589_TX=6239__chrIII_1_13256925_13257101	1	Undigested	1	NA
MSFragger	1DRP	F56D1.7.1	F56D1.7.1	498	3	NA	1	Undigested	2	NA
MSFragger	1DRP	F56D2.1a.2	F56D2.1a.2	471	10	F56D2.1c.1	5	Undigested	4	NA
MSFragger	1DRP	F56E10.4.1	F56E10.4.1__chrV_-1_103470_104036	83	19	NA	1	Undigested	4	NA
MSFragger	1DRP	F56F3.5.2	F56F3.5.2	257	25	NA	5	Undigested	4	NA
MSFragger	1DRP	F58A4.10.1	F58A4.10.1	164	7	NA	1	Undigested	4	NA
MSFragger	1DRP	F58F12.1.1	F58F12.1.1	163	39	NA	7	Undigested	4	NA
MSFragger	1DRP	F59C6.18.1	F59C6.18.1	108	13	NA	1	Undigested	1	NA
MSFragger	1DRP	F59D8.1.1	F59D8.1.1	1603	7	F59D8.2.1	15	Undigested	4	NA
MSFragger	1DRP	H05L03.3.1	H05L03.3.1__chrX_1_5904670_5904981	72	61	NA	3	Undigested	3	NA
MSFragger	1DRP	H06O01.1.3	H06O01.1.3	488	5	II_1577896_TX=6239	5	Undigested	3	NA
MSFragger	1DRP	H14A12.2a.1	H14A12.2a.1__chrIII_1_7466155_7466292	501	6	H14A12.2b.6, II_1547858_TX=6239__chrIII_1_7466155_7466292, II_1547864_TX=6239__chrIII_1_7466155_7466292, II_1547865_TX=6239__chrIII_1_7466155_7466292, II_1547866_TX=6239__chrIII_1_7466155_7466292	1	Undigested	1	NA
MSFragger	1DRP	H22K11.1.1	H22K11.1.1	398	4	NA	1	Undigested	3	NA
MSFragger	1DRP	H28O16.1a.6	H28O16.1a.6	538	13	II_1575491_TX=6239	4	Undigested	4	NA
MSFragger	1DRP	II_1501208	II_1501208_TX=6239__chrX_1_7825068_7825337	286	30	R03G5.1a.4, R03G5.1d.4	7	Undigested	3	NA
MSFragger	1DRP	II_1509126	II_1509126_TX=6239	88	20	II_1509128_TX=6239, II_1509135_TX=6239, Y38H6C.1a.1__chrV_-1_20497983_20499008, chrV_-1_20497983_20498665	2	Undigested	3	NA
MSFragger	1DRP	II_1528351	II_1528351_TX=6239	242	7	Y116A8C.27a.2, Y116A8C.27b.1	1	Undigested	4	NA
MSFragger	1DRP	II_1528743	II_1528743_TX=6239	280	5	II_1528744_TX=6239, Y105C5B.28a.1, Y105C5B.28b.1, Y105C5B.28c.3	1	Undigested	2	NA
MSFragger	1DRP	II_1530361	II_1530361_TX=6239__chrIV_-1_13240079_13240327	118	18	II_1530365_TX=6239__chrIV_-1_13239931_13240327, JC8.3a.1__chrIV_-1_13239931_13240327	1	Undigested	1	NA
MSFragger	1DRP	II_1537448	II_1537448_TX=6239__chrIV_-1_8449744_8449887	302	4	T01B11.2a.1__chrIV_-1_8449744_8449887	1	Undigested	3	NA
MSFragger	1DRP	II_1541027	II_1541027_TX=6239	276	12	II_1541028_TX=6239, Y24D9A.8a.2, Y24D9A.8b.3	1	Undigested	2	NA
MSFragger	1DRP	II_1543344	II_1543344_TX=6239__chrIII_1_13464304_13464339	299	12	II_1543347_TX=6239__chrIII_1_13464304_13464339, K01H12.2.1__chrIII_1_13464304_13464339, T01B11.4.1__chrIII_1_13464304_13464339, T27E9.1a.1__chrIII_1_13464304_13464339	3	Undigested	3	NA
MSFragger	1DRP	II_1562997	II_1562997_TX=6239__chrII_-1_9056534_9056829	84	35	T24B8.1a.1__chrII_-1_9056534_9056829, T24B8.1b.1__chrII_-1_9056534_9056829	4	Undigested	4	NA
MSFragger	1DRP	II_1563924	II_1563924_TX=6239__chrII_1_8217398_8217442	1134	1	M110.4a.1__chrII_1_8217398_8217442, M110.4b.1__chrII_1_8217398_8217442, M110.4c.3	1	Undigested	2	NA
MSFragger	1DRP	II_1567632	II_1567632_TX=6239	326	5	NA	1	Undigested	2	NA
MSFragger	1DRP	II_1568049	II_1568049_TX=6239	544	2	NA	2	Undigested	2	NA
MSFragger	1DRP	II_1569379	II_1569379_TX=6239	467	3	T07D3.9a.1__chrII_-1_898196_898264	2	Undigested	4	NA
MSFragger	1DRP	II_1571173	II_1571173_TX=6239	83	33	Y71A12B.1a.1, Y71A12B.1b.1	2	Undigested	4	NA
MSFragger	1DRP	II_1571365	II_1571365_TX=6239	180	12	W09C5.8.1	2	Undigested	1	NA
MSFragger	1DRP	IP_1541381	IP_1541381_TX=6239	197	10	NA	1	Undigested	1	NA
MSFragger	1DRP	IP_1583300	IP_1583300_TX=6239__chrI_-1_750624_752333	104	27	NA	1	Undigested	1	NA
MSFragger	1DRP	K02B2.5.2	K02B2.5.2	117	29	NA	4	Undigested	4	NA
MSFragger	1DRP	K02F2.2.2	K02F2.2.2	437	14	NA	7	Undigested	3	NA
MSFragger	1DRP	K02G10.4a.1	K02G10.4a.1	110	17	K02G10.4b.1, K02G10.4c.1__chrX_-1_4677751_4678066	1	Undigested	4	NA
MSFragger	1DRP	K03A1.2a.1	K03A1.2a.1	586	6	K03A1.2b.1	4	Undigested	3	NA
MSFragger	1DRP	K03E6.6.1	K03E6.6.1	126	12	NA	1	Undigested	1	NA
MSFragger	1DRP	K04D7.1.3	K04D7.1.3	325	19	NA	4	Undigested	3	NA
MSFragger	1DRP	K04D7.3a.1	K04D7.3a.1	483	3	K04D7.3b.2	1	Undigested	1	NA
MSFragger	1DRP	K06A5.6.2	K06A5.6.2	419	6	NA	2	Undigested	3	NA
MSFragger	1DRP	K07A1.12.1	K07A1.12.1	417	2	NA	1	Undigested	3	NA
MSFragger	1DRP	K07A3.1a.2	K07A3.1a.2	341	5	NA	1	Undigested	3	NA
MSFragger	1DRP	K07C5.1.1	K07C5.1.1	395	4	NA	1	Undigested	2	NA
MSFragger	1DRP	K07H8.6a.1	K07H8.6a.1	1650	7	K07H8.6c.1	12	Undigested	4	NA
MSFragger	1DRP	K10B3.7.2	K10B3.7.2	341	4	K10B3.8.2	1	Undigested	1	NA
MSFragger	1DRP	K10C9.3.1	K10C9.3.1	279	5	NA	1	Undigested	1	NA
MSFragger	1DRP	K11H12.2.1	K11H12.2.1	204	8	NA	1	Undigested	3	NA
MSFragger	1DRP	LLC1.3a.1	LLC1.3a.1	495	4	NA	2	Undigested	4	NA
MSFragger	1DRP	M01D7.5.1	M01D7.5.1__chrI_1_1843407_1843785	80	21	NA	1	Undigested	4	NA
MSFragger	1DRP	M01D7.6.2	M01D7.6.2	166	16	NA	3	Undigested	3	NA
MSFragger	1DRP	M01F1.2.2	M01F1.2.2	202	21	NA	6	Undigested	4	NA
MSFragger	1DRP	M03A8.1.1	M03A8.1.1	436	4	NA	1	Undigested	1	NA
MSFragger	1DRP	M03F4.2a.1	M03F4.2a.1	376	35	M03F4.2c.1, T04C12.4.3, T04C12.5.3	10	Undigested	4	NA
MSFragger	1DRP	M03F4.7a.2	M03F4.7a.2	314	5	NA	1	Undigested	2	NA
MSFragger	1DRP	M142.6a.1	M142.6a.1	952	15	M142.6b.1, M142.6c.1	1	Undigested	1	NA
MSFragger	1DRP	M28.5.1	M28.5.1	128	15	NA	2	Undigested	2	NA
MSFragger	1DRP	R03A10.2.1	R03A10.2.1__chrX_1_15433798_15434803	81	11	NA	1	Undigested	1	NA
MSFragger	1DRP	R04F11.2.3	R04F11.2.3	107	22	NA	4	Undigested	3	NA
MSFragger	1DRP	R05G6.7.1	R05G6.7.1	283	15	NA	3	Undigested	2	NA
MSFragger	1DRP	R07B1.10.2	R07B1.10.2	180	12	NA	3	Undigested	3	NA
MSFragger	1DRP	R08D7.4b.1	R08D7.4b.1__chrIII_1_8972154_8972348	121	15	NA	1	Undigested	2	NA
MSFragger	1DRP	R09B3.3.1	R09B3.3.1	85	17	NA	1	Undigested	1	NA
MSFragger	1DRP	R11D1.8.2	R11D1.8.2	126	13	NA	3	Undigested	4	NA
MSFragger	1DRP	R12H7.2.1	R12H7.2.1	444	15	NA	6	Undigested	4	NA
MSFragger	1DRP	R13A5.8.1	R13A5.8.1	189	28	NA	7	Undigested	4	NA
MSFragger	1DRP	R151.3.4	R151.3.4	217	15	NA	5	Undigested	4	NA
MSFragger	1DRP	R173.4.1	R173.4.1__chrX_1_7029175_7029512	84	44	NA	2	Undigested	3	NA
MSFragger	1DRP	T01C3.7.2	T01C3.7.2	352	6	NA	3	Undigested	3	NA
MSFragger	1DRP	T03E6.7a.1	T03E6.7a.1	337	36	NA	16	Undigested	4	NA
MSFragger	1DRP	T03F1.3.1	T03F1.3.1	417	7	NA	2	Undigested	3	NA
MSFragger	1DRP	T03F1.8a.1	T03F1.8a.1	216	7	T03F1.8b.1	1	Undigested	1	NA
MSFragger	1DRP	T05A8.3.1	T05A8.3.1__chrII_-1_2715013_2717352	76	25	NA	1	Undigested	2	NA
MSFragger	1DRP	T05D4.1.2	T05D4.1.2	365	7	NA	2	Undigested	2	NA
MSFragger	1DRP	T05E11.1.1	T05E11.1.1	210	9	NA	1	Undigested	1	NA
MSFragger	1DRP	T05E11.3a.2	T05E11.3a.2	760	2	T05E11.3b.6	1	Undigested	3	NA
MSFragger	1DRP	T05F1.3.1	T05F1.3.1	146	15	NA	8	Undigested	3	NA
MSFragger	1DRP	T07C12.15.1	T07C12.15.1__chrV_-1_9946641_9948885	94	18	NA	1	Undigested	3	NA
MSFragger	1DRP	T07D10.6.1	T07D10.6.1__chrI_-1_12624429_12625224	86	29	NA	1	Undigested	3	NA
MSFragger	1DRP	T07E3.6a.1	T07E3.6a.1__chrIII_-1_6910087_6912199	88	67	NA	6	Undigested	4	NA
MSFragger	1DRP	T07E3.6b.2	T07E3.6b.2	86	66	NA	4	Undigested	4	NA
MSFragger	1DRP	T08B2.10.2	T08B2.10.2	130	25	NA	3	Undigested	4	NA
MSFragger	1DRP	T10B10.2.1	T10B10.2.1	422	4	NA	1	Undigested	3	NA
MSFragger	1DRP	T10B5.5a.2	T10B5.5a.2	535	4	NA	2	Undigested	4	NA
MSFragger	1DRP	T10E9.7.1	T10E9.7.1	268	11	NA	1	Undigested	1	NA
MSFragger	1DRP	T10H9.5a.1	T10H9.5a.1	598	2	T10H9.5c.1	2	Undigested	2	NA
MSFragger	1DRP	T11F8.3a.2	T11F8.3a.2	925	2	T11F8.3b.2	1	Undigested	1	NA
MSFragger	1DRP	T12D8.8.2	T12D8.8.2	422	2	NA	2	Undigested	4	NA
MSFragger	1DRP	T14F9.1.2	T14F9.1.2	470	3	NA	1	Undigested	1	NA
MSFragger	1DRP	T18D3.4.1	T18D3.4.1	1947	0	NA	1	Undigested	1	NA
MSFragger	1DRP	T20G5.1.1	T20G5.1.1	1681	1	NA	1	Undigested	3	NA
MSFragger	1DRP	T20G5.2.1	T20G5.2.1	468	3	NA	1	Undigested	2	NA
MSFragger	1DRP	T20H4.5.1	T20H4.5.1	212	5	NA	1	Undigested	1	NA
MSFragger	1DRP	T21B10.2a.3	T21B10.2a.3	434	4	T21B10.2c.2	1	Undigested	2	NA
MSFragger	1DRP	T21B10.7.3	T21B10.7.3	529	7	NA	3	Undigested	2	NA
MSFragger	1DRP	T22E5.5.2	T22E5.5.2	405	8	NA	1	Undigested	1	NA
MSFragger	1DRP	T23E7.2e.1	T23E7.2e.1__chrX_1_17676278_17676496	908	31	T23E7.2f.1__chrX_1_17676278_17676496, chrX_1_17679296_17680032	1	Undigested	2	NA
MSFragger	1DRP	T24C4.1.1	T24C4.1.1	427	4	NA	1	Undigested	3	NA
MSFragger	1DRP	T24F1.5.1	T24F1.5.1__chrII_-1_11319434_11319677	64	21	NA	1	Undigested	3	NA
MSFragger	1DRP	T24H7.1.2	T24H7.1.2	294	5	NA	1	Undigested	3	NA
MSFragger	1DRP	T27E9.7.2	T27E9.7.2	622	4	NA	2	Undigested	1	NA
MSFragger	1DRP	VC5.3a.1	VC5.3a.1	1440	2	NA	2	Undigested	1	NA
MSFragger	1DRP	W01A11.4.1	W01A11.4.1	192	17	NA	4	Undigested	3	NA
MSFragger	1DRP	W01B11.3.1	W01B11.3.1	487	3	NA	1	Undigested	1	NA
MSFragger	1DRP	W03D2.4.1	W03D2.4.1	263	4	NA	1	Undigested	2	NA
MSFragger	1DRP	W04C9.1a.1	W04C9.1a.1	787	1	W04C9.1b.1	2	Undigested	3	NA
MSFragger	1DRP	W05E7.1.1	W05E7.1.1	181	13	NA	2	Undigested	3	NA
MSFragger	1DRP	W05H9.1a.1	W05H9.1a.1	414	4	W05H9.1b.1	1	Undigested	2	NA
MSFragger	1DRP	W07E11.2.1	W07E11.2.1	184	14	NA	2	Undigested	1	NA
MSFragger	1DRP	W08E12.7.2	W08E12.7.2	391	6	NA	1	Undigested	1	NA
MSFragger	1DRP	W08E3.1.1	W08E3.1.1	160	16	NA	2	Undigested	2	NA
MSFragger	1DRP	W09C5.6a.1	W09C5.6a.1__chrI_-1_13652992_13653204	122	30	W09C5.6b.1__chrI_-1_13652992_13653204	5	Undigested	4	NA
MSFragger	1DRP	W10D9.5a.1	W10D9.5a.1__chrII_-1_468510_468557	109	86	W10D9.5b.1__chrII_-1_468510_468557	1	Undigested	1	NA
MSFragger	1DRP	Y105E8A.16.2	Y105E8A.16.2	117	16	NA	5	Undigested	4	NA
MSFragger	1DRP	Y105E8A.4.1	Y105E8A.4.1	256	9	NA	3	Undigested	3	NA
MSFragger	1DRP	Y106G6H.2a.5	Y106G6H.2a.5	646	10	Y106G6H.2b.2	4	Undigested	3	NA
MSFragger	1DRP	Y119C1B.6.1	Y119C1B.6.1__chrI_-1_4517391_4518465	80	22	NA	1	Undigested	3	NA
MSFragger	1DRP	Y12A6A.2.1	Y12A6A.2.1__chrX_1_13618882_13619478	75	26	NA	1	Undigested	3	NA
MSFragger	1DRP	Y18D10A.17.1	Y18D10A.17.1	340	5	NA	1	Undigested	1	NA
MSFragger	1DRP	Y18D10A.19.1	Y18D10A.19.1	108	41	NA	2	Undigested	4	NA
MSFragger	1DRP	Y22D7AL.10.2	Y22D7AL.10.2	108	25	NA	2	Undigested	4	NA
MSFragger	1DRP	Y22D7AL.15.1	Y22D7AL.15.1	152	12	NA	1	Undigested	3	NA
MSFragger	1DRP	Y22D7AL.5a.2	Y22D7AL.5a.2	568	16	Y22D7AL.5b.2	5	Undigested	3	NA
MSFragger	1DRP	Y24D9A.4a.1	Y24D9A.4a.1	265	11	Y24D9A.4c.1	2	Undigested	1	NA
MSFragger	1DRP	Y37E3.7.3	Y37E3.7.3	111	64	NA	7	Undigested	3	NA
MSFragger	1DRP	Y37E3.8a.1	Y37E3.8a.1	145	13	Y37E3.8b.2	1	Undigested	3	NA
MSFragger	1DRP	Y37E3.9.1	Y37E3.9.1	275	16	NA	2	Undigested	2	NA
MSFragger	1DRP	Y38F1A.6.7	Y38F1A.6.7	465	7	NA	2	Undigested	3	NA
MSFragger	1DRP	Y41D4B.5.1	Y41D4B.5.1	65	50	NA	4	Undigested	4	NA
MSFragger	1DRP	Y43B11AR.4.1	Y43B11AR.4.1	259	10	NA	2	Undigested	2	NA
MSFragger	1DRP	Y45F10A.5.1	Y45F10A.5.1__chrIV_-1_13505400_13505710	83	20	NA	1	Undigested	2	NA
MSFragger	1DRP	Y45F10D.12.2	Y45F10D.12.2	188	20	NA	3	Undigested	3	NA
MSFragger	1DRP	Y47D3B.2a.1	Y47D3B.2a.1	164	17	Y47D3B.2b.1	2	Undigested	3	NA
MSFragger	1DRP	Y47G6A.20a.1	Y47G6A.20a.1	339	4	Y47G6A.20b.1, Y47G6A.20c.1	1	Undigested	3	NA
MSFragger	1DRP	Y47G6A.21.1	Y47G6A.21.1	255	7	NA	3	Undigested	4	NA
MSFragger	1DRP	Y47G6A.22.1	Y47G6A.22.1	254	8	NA	5	Undigested	4	NA
MSFragger	1DRP	Y47H9A.1.1	Y47H9A.1.1	418	4	NA	1	Undigested	1	NA
MSFragger	1DRP	Y48B6A.2.1	Y48B6A.2.1__chrII_1_14155294_14155569	91	19	NA	1	Undigested	2	NA
MSFragger	1DRP	Y48D7A.2.2	Y48D7A.2.2	208	5	NA	1	Undigested	4	NA
MSFragger	1DRP	Y48G1A.3.1	Y48G1A.3.1	388	4	NA	1	Undigested	3	NA
MSFragger	1DRP	Y49E10.15.1	Y49E10.15.1__chrIII_-1_12429295_12429614	90	15	NA	1	Undigested	3	NA
MSFragger	1DRP	Y54E10A.9a.2	Y54E10A.9a.2	641	2	Y54E10A.9b.3, Y54E10A.9c.2	1	Undigested	3	NA
MSFragger	1DRP	Y54G2A.17a.2	Y54G2A.17a.2	542	3	Y54G2A.17b.2	1	Undigested	1	NA
MSFragger	1DRP	Y55B1AR.1.1	Y55B1AR.1.1	146	13	NA	1	Undigested	1	NA
MSFragger	1DRP	Y57A10A.19.1	Y57A10A.19.1	425	6	NA	1	Undigested	2	NA
MSFragger	1DRP	Y57A10C.6.1	Y57A10C.6.1	412	3	NA	1	Undigested	1	NA
MSFragger	1DRP	Y57G11C.16.1	Y57G11C.16.1	154	10	NA	3	Undigested	3	NA
MSFragger	1DRP	Y57G11C.45a.1	Y57G11C.45a.1	115	15	Y57G11C.45b.1, Y57G11C.45c.1	1	Undigested	3	NA
MSFragger	1DRP	Y59A8B.7.1	Y59A8B.7.1	316	9	Y59A8B.9.1	1	Undigested	1	NA
MSFragger	1DRP	Y62E10A.1.2	Y62E10A.1.2	110	71	NA	5	Undigested	3	NA
MSFragger	1DRP	Y63D3A.5.2	Y63D3A.5.2	486	5	NA	1	Undigested	2	NA
MSFragger	1DRP	Y66D12A.22.1	Y66D12A.22.1__chrIII_-1_11501007_11502834	86	18	NA	1	Undigested	4	NA
MSFragger	1DRP	Y69A2AR.18a.1	Y69A2AR.18a.1__chrIV_1_2496665_2497417	299	8	Y69A2AR.18b.1	2	Undigested	3	NA
MSFragger	1DRP	Y71F9AL.9.1	Y71F9AL.9.1	314	6	NA	4	Undigested	4	NA
MSFragger	1DRP	Y71F9AM.6.1	Y71F9AM.6.1	257	6	NA	1	Undigested	1	NA
MSFragger	1DRP	Y71H2AM.19a.1	Y71H2AM.19a.1	643	5	Y71H2AM.19b.1	2	Undigested	2	NA
MSFragger	1DRP	Y73B6BL.6a.8	Y73B6BL.6a.8	305	4	Y73B6BL.6b.7	1	Undigested	1	NA
MSFragger	1DRP	Y76A2B.5.2	Y76A2B.5.2	283	5	NA	1	Undigested	1	NA
MSFragger	1DRP	Y94H6A.10.1	Y94H6A.10.1	181	9	NA	3	Undigested	4	NA
MSFragger	1DRP	Y97E10AR.7.2	Y97E10AR.7.2	124	29	NA	2	Undigested	4	NA
MSFragger	1DRP	ZC101.2a.1	ZC101.2a.1	2482	0	ZC101.2c.1, ZC101.2d.1, ZC101.2e.1, ZC101.2f.1, ZC101.2i.1, ZC101.2j.1, ZC101.2k.1, ZC101.2l.1, ZC101.2m.1, ZC101.2n.1, ZC101.2o.1, ZC101.2r.1	1	Undigested	2	NA
MSFragger	1DRP	ZC434.2.1	ZC434.2.1	194	44	NA	12	Undigested	4	NA
MSFragger	1DRP	ZK1010.1.1	ZK1010.1.1	128	32	NA	4	Undigested	3	NA
MSFragger	1DRP	ZK1320.10.1	ZK1320.10.1	134	59	NA	3	Undigested	3	NA
MSFragger	1DRP	ZK180.4.1	ZK180.4.1	193	9	NA	1	Undigested	3	NA
MSFragger	1DRP	ZK287.3.1	ZK287.3.1	102	18	NA	1	Undigested	1	NA
MSFragger	1DRP	ZK525.1.1	ZK525.1.1__chrIII_-1_13663548_13667803	87	29	NA	2	Undigested	4	NA
MSFragger	1DRP	ZK813.7.1	ZK813.7.1	127	14	NA	1	Undigested	3	NA
MSFragger	1DRP	ZK829.4.2	ZK829.4.2	536	2	NA	1	Undigested	1	NA
MSFragger	1DRP	ZK945.2.2	ZK945.2.2	250	4	NA	1	Undigested	4	NA
MSFragger	2DRP	B0041.4.1	B0041.4.1	345	4	NA	1	Undigested	3	NA
MSFragger	2DRP	B0205.3.2	B0205.3.2	346	5	NA	3	Undigested	3	NA
MSFragger	2DRP	B0213.2.1	B0213.2.1__chrV_1_3989418_3989713	72	20	NA	1	Undigested	3	NA
MSFragger	2DRP	B0250.1.1	B0250.1.1	260	15	NA	3	Undigested	3	NA
MSFragger	2DRP	B0272.1.1	B0272.1.1	444	3	C36E8.5.4, K01G5.7.2	1	Undigested	1	NA
MSFragger	2DRP	B0272.3.1	B0272.3.1	309	6	NA	1	Undigested	4	NA
MSFragger	2DRP	B0336.10.3	B0336.10.3	140	25	NA	3	Undigested	3	NA
MSFragger	2DRP	B0350.2a.1	B0350.2a.1	317	5	B0350.2c.2, B0350.2e.2, B0350.2i.1, II_1539507_TX=6239	1	Undigested	4	NA
MSFragger	2DRP	B0393.1.2	B0393.1.2	276	22	NA	12	Undigested	4	NA
MSFragger	2DRP	B0412.4.1	B0412.4.1__chrIII_1_794309_794946	56	21	NA	1	Undigested	3	NA
MSFragger	2DRP	B0464.3.1	B0464.3.1__chrIII_1_9488733_9489085	82	15	II_1546418_TX=6239__chrIII_1_9488733_9489085	2	Undigested	2	NA
MSFragger	2DRP	C01G10.8.2	C01G10.8.2	342	3	NA	1	Undigested	3	NA
MSFragger	2DRP	C01G12.10.2	C01G12.10.2	79	45	C01G12.11.1, C01G12.2.1, C01G12.6.1	1	Undigested	3	NA
MSFragger	2DRP	C02B10.1.2	C02B10.1.2	419	5	NA	1	Undigested	1	NA
MSFragger	2DRP	C03G5.7.1	C03G5.7.1__chrX_1_8528322_8530840	92	39	II_1499886_TX=6239__chrX_1_8528322_8530840	2	Undigested	3	NA
MSFragger	2DRP	C04F12.4.2	C04F12.4.2	135	9	NA	1	Undigested	4	NA
MSFragger	2DRP	C04F6.1.1	C04F6.1.1	1603	7	NA	16	Undigested	4	NA
MSFragger	2DRP	C05E4.9a.1	C05E4.9a.1__chrV_-1_724457_724747	968	20	II_1526840_TX=6239	1	Undigested	4	NA
MSFragger	2DRP	C06A1.1.1	C06A1.1.1	809	3	NA	1	Undigested	4	NA
MSFragger	2DRP	C06A8.3.1	C06A8.3.1	151	29	NA	3	Undigested	3	NA
MSFragger	2DRP	C06B8.8.1	C06B8.8.1__chrV_1_15512195_15512679	70	58	NA	5	Undigested	4	NA
MSFragger	2DRP	C06G3.9.1	C06G3.9.1__chrIII_-1_10594170_10594199	735	2	NA	1	Undigested	1	NA
MSFragger	2DRP	C07A12.4a.2	C07A12.4a.2	493	10	NA	3	Undigested	2	NA
MSFragger	2DRP	C08H9.2a.1	C08H9.2a.1	1220	7	C08H9.2b.1	7	Undigested	4	NA
MSFragger	2DRP	C09D4.5.4	C09D4.5.4	198	11	NA	2	Undigested	4	NA
MSFragger	2DRP	C09G4.3.1	C09G4.3.1__chrIV_1_8513950_8514348	94	21	NA	1	Undigested	1	NA
MSFragger	2DRP	C09H6.2a.1	C09H6.2a.1	982	3	C09H6.2b.1, R08A2.1.1, rev_F21C10.4.1, rev_Y38E10A.17.1	1	Undigested	1	NA
MSFragger	2DRP	C14A4.1.1	C14A4.1.1	298	4	NA	1	Undigested	1	NA
MSFragger	2DRP	C14B1.1.2	C14B1.1.2	485	5	NA	1	Undigested	3	NA
MSFragger	2DRP	C14B9.2.1	C14B9.2.1	618	6	NA	1	Undigested	3	NA
MSFragger	2DRP	C14B9.7.1	C14B9.7.1	161	19	NA	2	Undigested	4	NA
MSFragger	2DRP	C16A3.10.3	C16A3.10.3	422	12	II_1549215_TX=6239	1	Undigested	2	NA
MSFragger	2DRP	C16A3.4.2	C16A3.4.2	375	4	NA	1	Undigested	2	NA
MSFragger	2DRP	C16A3.5.2	C16A3.5.2	163	7	NA	1	Undigested	2	NA
MSFragger	2DRP	C16A3.9.1	C16A3.9.1	151	9	IP_1506890_TX=6239	1	Undigested	1	NA
MSFragger	2DRP	C16B8.3.1	C16B8.3.1	164	28	NA	1	Undigested	1	NA
MSFragger	2DRP	C16D2.2.1	C16D2.2.1	69	20	NA	1	Undigested	4	NA
MSFragger	2DRP	C17G1.6a.1	C17G1.6a.1	765	2	C17G1.6b.1	1	Undigested	3	NA
MSFragger	2DRP	C17H12.14.1	C17H12.14.1	226	18	NA	7	Undigested	4	NA
MSFragger	2DRP	C18B2.3.2	C18B2.3.2	236	6	NA	1	Undigested	4	NA
MSFragger	2DRP	C18B2.5a.1	C18B2.5a.1	673	3	C18B2.5b.1	1	Undigested	1	NA
MSFragger	2DRP	C18E9.3c.3	C18E9.3c.3	560	2	C18E9.3d.1, C18E9.3e.3, C18E9.3f.3, C18E9.3g.1	1	Undigested	2	NA
MSFragger	2DRP	C23G10.3.1	C23G10.3.1	247	23	NA	4	Undigested	3	NA
MSFragger	2DRP	C23H4.1.4	C23H4.1.4	425	4	NA	2	Undigested	4	NA
MSFragger	2DRP	C24A1.1.1	C24A1.1.1__chrIII_1_725156_725956	69	53	II_1554738_TX=6239__chrIII_1_725156_725956	4	Undigested	4	NA
MSFragger	2DRP	C24H11.7a.1	C24H11.7a.1	1975	1	NA	1	Undigested	1	NA
MSFragger	2DRP	C25A1.6.1	C25A1.6.1__chrI_1_10179042_10179236	64	25	NA	1	Undigested	1	NA
MSFragger	2DRP	C25H3.5.1	C25H3.5.1__chrII_1_5681036_5682426	89	28	NA	1	Undigested	2	NA
MSFragger	2DRP	C26F1.4.3	C26F1.4.3	130	13	NA	1	Undigested	2	NA
MSFragger	2DRP	C29E4.8.2	C29E4.8.2	251	9	NA	1	Undigested	4	NA
MSFragger	2DRP	C32F10.8a.1	C32F10.8a.1__chrI_-1_5823138_5823409	504	5	C32F10.8b.4	1	Undigested	4	NA
MSFragger	2DRP	C33A12.2.1	C33A12.2.1__chrIV_-1_9518558_9518900	71	23	NA	1	Undigested	3	NA
MSFragger	2DRP	C34E10.6.3	C34E10.6.3	538	21	NA	5	Undigested	3	NA
MSFragger	2DRP	C34F11.6.1	C34F11.6.1	127	17	F26G1.7.1, IP_1555837_TX=6239, K05F1.2.1, K05F1.7.1, K08F4.8.1, R05F9.3.1, R05F9.8.1, R13H9.2.1, T13F2.10.1, Y59E9AR.7.1, Y59H11AM.1.1, ZK1248.4.1, ZK1251.6.1, ZK354.10.1, ZK546.6.1	1	Undigested	1	NA
MSFragger	2DRP	C35A5.8.1	C35A5.8.1	1096	1	NA	1	Undigested	1	NA
MSFragger	2DRP	C35B1.5.1	C35B1.5.1	151	9	NA	1	Undigested	2	NA
MSFragger	2DRP	C36E6.3.1	C36E6.3.1	170	10	C36E6.5.1	2	Undigested	4	NA
MSFragger	2DRP	C36E8.3.1	C36E8.3.1	498	3	NA	1	Undigested	1	NA
MSFragger	2DRP	C36H8.3.1	C36H8.3.1	102	14	II_1530828_TX=6239	1	Undigested	4	NA
MSFragger	2DRP	C37A2.7.1	C37A2.7.1	107	27	NA	6	Undigested	4	NA
MSFragger	2DRP	C37C3.6a.3	C37C3.6a.3	1558	1	C37C3.6b.2, C37C3.6c.2	3	Undigested	4	NA
MSFragger	2DRP	C38C10.6.1	C38C10.6.1__chrIII_-1_9400645_9401067	68	23	NA	1	Undigested	2	NA
MSFragger	2DRP	C38C3.5.1	C38C3.5.1	152	22	NA	1	Undigested	2	NA
MSFragger	2DRP	C40H1.6.1	C40H1.6.1	162	13	NA	1	Undigested	4	NA
MSFragger	2DRP	C42D8.2a.2	C42D8.2a.2	1613	6	C42D8.2b.2	8	Undigested	4	NA
MSFragger	2DRP	C44E4.4.2	C44E4.4.2	396	4	NA	1	Undigested	1	NA
MSFragger	2DRP	C44E4.6.1	C44E4.6.1__chrI_-1_4635815_4636341	86	46	NA	4	Undigested	4	NA
MSFragger	2DRP	C45B2.1.1	C45B2.1.1	101	17	NA	1	Undigested	2	NA
MSFragger	2DRP	C45G9.13.1	C45G9.13.1	105	35	NA	2	Undigested	2	NA
MSFragger	2DRP	C47E8.5.4	C47E8.5.4	702	4	NA	2	Undigested	3	NA
MSFragger	2DRP	C47G2.5a.1	C47G2.5a.1	776	2	C47G2.5b.1, C47G2.5c.1	1	Undigested	4	NA
MSFragger	2DRP	C49F5.1.3	C49F5.1.3	403	5	NA	3	Undigested	4	NA
MSFragger	2DRP	C49F5.7.1	C49F5.7.1__chrX_1_11994849_11995782	88	23	NA	1	Undigested	1	NA
MSFragger	2DRP	C49H3.11.2	C49H3.11.2	272	11	NA	2	Undigested	4	NA
MSFragger	2DRP	C53D5.6.1	C53D5.6.1	1092	3	NA	1	Undigested	1	NA
MSFragger	2DRP	C55B7.4a.1	C55B7.4a.1__chrI_1_6499414_6499464	427	25	II_1579839_TX=6239__chrI_1_6499414_6499464	1	Undigested	2	NA
MSFragger	2DRP	C56C10.8.2	C56C10.8.2	161	18	NA	2	Undigested	4	NA
MSFragger	2DRP	CC4.2.1	CC4.2.1	143	21	NA	2	Undigested	4	NA
MSFragger	2DRP	CD4.6.1	CD4.6.1	260	10	NA	1	Undigested	1	NA
MSFragger	2DRP	chrIV_1_7583118_7583335	chrIV_1_7583118_7583335	57	49	NA	1	Undigested	1	NA
MSFragger	2DRP	D1005.6.1	D1005.6.1	107	6	NA	1	Undigested	1	NA
MSFragger	2DRP	D1007.6.1	D1007.6.1	149	26	NA	4	Undigested	3	NA
MSFragger	2DRP	D1081.8.1	D1081.8.1	755	2	NA	1	Undigested	1	NA
MSFragger	2DRP	D2005.2.1	D2005.2.1	172	23	NA	3	Undigested	2	NA
MSFragger	2DRP	D2013.9.2	D2013.9.2	662	2	NA	1	Undigested	3	NA
MSFragger	2DRP	E03D2.1.1	E03D2.1.1	137	27	NA	3	Undigested	3	NA
MSFragger	2DRP	E03D2.2a.1	E03D2.2a.1	129	42	NA	3	Undigested	4	NA
MSFragger	2DRP	E04A4.8.1	E04A4.8.1	180	35	NA	6	Undigested	4	NA
MSFragger	2DRP	EGAP2.3.2	EGAP2.3.2	449	4	NA	1	Undigested	2	NA
MSFragger	2DRP	F01F1.12a.2	F01F1.12a.2	366	23	NA	7	Undigested	4	NA
MSFragger	2DRP	F01G4.5.1	F01G4.5.1	269	3	NA	1	Undigested	2	NA
MSFragger	2DRP	F01G4.6a.3	F01G4.6a.3	340	5	NA	3	Undigested	4	NA
MSFragger	2DRP	F02A9.2a.1	F02A9.2a.1__chrIII_-1_9080699_9080752	182	20	NA	5	Undigested	4	NA
MSFragger	2DRP	F02A9.3.2	F02A9.3.2	182	32	NA	9	Undigested	4	NA
MSFragger	2DRP	F02E8.1.3	F02E8.1.3	305	10	NA	2	Undigested	2	NA
MSFragger	2DRP	F07A5.7a.4	F07A5.7a.4	872	2	F07A5.7b.4	1	Undigested	3	NA
MSFragger	2DRP	F07D10.1.1	F07D10.1.1	196	7	T22F3.4a.1__chrV_-1_3585369_3585557	1	Undigested	4	NA
MSFragger	2DRP	F07D3.2.1	F07D3.2.1	170	11	NA	1	Undigested	4	NA
MSFragger	2DRP	F08B6.2.1	F08B6.2.1__chrI_1_6757768_6758007	62	22	NA	2	Undigested	2	NA
MSFragger	2DRP	F08B6.4b.1	F08B6.4b.1	374	10	NA	2	Undigested	4	NA
MSFragger	2DRP	F08F3.3.2	F08F3.3.2	463	3	NA	1	Undigested	3	NA
MSFragger	2DRP	F09F7.2a.1	F09F7.2a.1__chrIII_1_5566929_5566958	153	40	F09F7.2b.1	5	Undigested	4	NA
MSFragger	2DRP	F09F7.4a.2	F09F7.4a.2	386	4	F09F7.4b.3	1	Undigested	2	NA
MSFragger	2DRP	F09F7.8.1	F09F7.8.1	86	44	NA	1	Undigested	2	NA
MSFragger	2DRP	F10B5.1.2	F10B5.1.2	214	10	NA	4	Undigested	4	NA
MSFragger	2DRP	F10C1.2a.2	F10C1.2a.2	558	3	NA	1	Undigested	2	NA
MSFragger	2DRP	F10C1.7a.1	F10C1.7a.1	543	2	F10C1.7c.1, F10C1.7e.1	1	Undigested	1	NA
MSFragger	2DRP	F10G7.8.2	F10G7.8.2	490	3	NA	1	Undigested	4	NA
MSFragger	2DRP	F11C3.3.3	F11C3.3.3	1963	4	NA	4	Undigested	4	NA
MSFragger	2DRP	F11E6.3.2	F11E6.3.2	345	28	NA	2	Undigested	4	NA
MSFragger	2DRP	F13B10.2a.2	F13B10.2a.2	401	17	NA	9	Undigested	4	NA
MSFragger	2DRP	F13E6.1.1	F13E6.1.1	195	10	NA	1	Undigested	1	NA
MSFragger	2DRP	F15D4.3.1	F15D4.3.1__chrII_-1_13237527_13237906	82	24	NA	1	Undigested	1	NA
MSFragger	2DRP	F18E9.2a.1	F18E9.2a.1	121	12	F18E9.2b.1	1	Undigested	3	NA
MSFragger	2DRP	F20H11.3.1	F20H11.3.1	341	9	NA	5	Undigested	4	NA
MSFragger	2DRP	F21D5.7.1	F21D5.7.1	496	2	NA	1	Undigested	1	NA
MSFragger	2DRP	F21F8.3.2	F21F8.3.2	393	4	NA	1	Undigested	3	NA
MSFragger	2DRP	F23B2.11.2	F23B2.11.2	1080	3	NA	3	Undigested	2	NA
MSFragger	2DRP	F25H2.10.1	F25H2.10.1	312	6	NA	1	Undigested	1	NA
MSFragger	2DRP	F25H2.11.1	F25H2.11.1	181	26	NA	5	Undigested	4	NA
MSFragger	2DRP	F25H2.5.4	F25H2.5.4	153	34	II_1575694_TX=6239	5	Undigested	4	NA
MSFragger	2DRP	F25H5.4a.3	F25H5.4a.3	852	12	NA	13	Undigested	4	NA
MSFragger	2DRP	F25H8.5a.1	F25H8.5a.1__chrIV_-1_9922051_9922089	780	4	F25H8.5b.1, F25H8.5c.1__chrIV_-1_9922051_9922089	1	Undigested	4	NA
MSFragger	2DRP	F26D10.3.2	F26D10.3.2	640	6	NA	5	Undigested	4	NA
MSFragger	2DRP	F26E4.9.3	F26E4.9.3	132	13	NA	1	Undigested	4	NA
MSFragger	2DRP	F26H9.5.1	F26H9.5.1	370	7	NA	1	Undigested	1	NA
MSFragger	2DRP	F27C1.7a.5	F27C1.7a.5	207	9	F27C1.7b.1	2	Undigested	4	NA
MSFragger	2DRP	F27D4.1.1	F27D4.1.1	332	5	NA	1	Undigested	1	NA
MSFragger	2DRP	F28C6.7a.1	F28C6.7a.1__chrII_1_8603440_8603547	142	10	NA	2	Undigested	4	NA
MSFragger	2DRP	F28H1.2.1	F28H1.2.1	142	21	chrI_1_3988221_3988554	5	Undigested	4	NA
MSFragger	2DRP	F29G9.3.1	F29G9.3.1	157	15	NA	1	Undigested	2	NA
MSFragger	2DRP	F31C3.1.2	F31C3.1.2	204	9	NA	1	Undigested	1	NA
MSFragger	2DRP	F31D4.3.2	F31D4.3.2	431	7	NA	2	Undigested	4	NA
MSFragger	2DRP	F32B5.8a.1	F32B5.8a.1__chrI_-1_2689266_2689403	306	18	II_1581241_TX=6239__chrI_-1_2689266_2689403	1	Undigested	3	NA
MSFragger	2DRP	F32D1.2.1	F32D1.2.1__chrV_-1_4346209_4346420	54	46	NA	3	Undigested	4	NA
MSFragger	2DRP	F32D8.6.1	F32D8.6.1__chrV_-1_10896880_10897135	68	33	NA	2	Undigested	3	NA
MSFragger	2DRP	F33D4.3.1	F33D4.3.1	160	28	NA	2	Undigested	3	NA
MSFragger	2DRP	F35B12.7.1	F35B12.7.1__chrV_1_11616377_11616695	80	25	NA	2	Undigested	4	NA
MSFragger	2DRP	F35C11.1.2	F35C11.1.2	123	15	II_1563892_TX=6239	1	Undigested	1	NA
MSFragger	2DRP	F35D11.4.2	F35D11.4.2	174	10	NA	1	Undigested	1	NA
MSFragger	2DRP	F36A2.6.1	F36A2.6.1	151	22	NA	2	Undigested	2	NA
MSFragger	2DRP	F37C12.11.1	F37C12.11.1__chrIII_-1_7189211_7189625	88	54	NA	4	Undigested	4	NA
MSFragger	2DRP	F37C12.4.2	F37C12.4.2	104	23	NA	1	Undigested	1	NA
MSFragger	2DRP	F37C12.9.2	F37C12.9.2	152	12	NA	1	Undigested	3	NA
MSFragger	2DRP	F38A5.10.1	F38A5.10.1	82	52	F38A5.12.1, F38A5.14.1, F38A5.5.1	1	Undigested	1	NA
MSFragger	2DRP	F38B2.4a.1	F38B2.4a.1__chrX_-1_11287080_11287151	210	7	NA	1	Undigested	3	NA
MSFragger	2DRP	F39B2.6.3	F39B2.6.3	117	28	NA	2	Undigested	2	NA
MSFragger	2DRP	F39H2.1.1	F39H2.1.1__chrI_1_8658912_8659768	93	55	NA	2	Undigested	3	NA
MSFragger	2DRP	F40A3.3a.1	F40A3.3a.1	221	10	F40A3.3b.1, F40A3.3c.1	1	Undigested	4	NA
MSFragger	2DRP	F40F4.2.2	F40F4.2.2	161	15	NA	2	Undigested	2	NA
MSFragger	2DRP	F40F8.5a.2	F40F8.5a.2	448	12	F40F8.5c.2, F40F8.5e.2, F40F8.5f.2, F40F8.5g.2, F40F8.5h.2, F40F8.5i.2	2	Undigested	4	NA
MSFragger	2DRP	F41C3.5.3	F41C3.5.3	469	28	NA	14	Undigested	4	NA
MSFragger	2DRP	F41G3.1.1	F41G3.1.1__chrII_1_6765093_6765751	74	23	NA	1	Undigested	4	NA
MSFragger	2DRP	F42A8.2.2	F42A8.2.2	298	12	NA	2	Undigested	4	NA
MSFragger	2DRP	F42C5.8a.1	F42C5.8a.1	208	42	II_1538490_TX=6239	10	Undigested	4	NA
MSFragger	2DRP	F43D9.4.1	F43D9.4.1	159	15	NA	1	Undigested	3	NA
MSFragger	2DRP	F43G9.1.2	F43G9.1.2	358	4	NA	1	Undigested	1	NA
MSFragger	2DRP	F43G9.9.3	F43G9.9.3	192	10	NA	1	Undigested	4	NA
MSFragger	2DRP	F44D12.1a.1	F44D12.1a.1	1084	1	F44D12.1b.1	1	Undigested	1	NA
MSFragger	2DRP	F44E5.1.2	F44E5.1.2	78	17	NA	3	Undigested	2	NA
MSFragger	2DRP	F45E4.8.1	F45E4.8.1__chrIV_-1_7642219_7643059	99	23	NA	1	Undigested	1	NA
MSFragger	2DRP	F46G10.1a.1	F46G10.1a.1__chrX_-1_13310300_13311106	178	9	II_1498825_TX=6239	1	Undigested	1	NA
MSFragger	2DRP	F46H5.3a.4	F46H5.3a.4	396	7	F46H5.3b.4, II_1503317_TX=6239	3	Undigested	2	NA
MSFragger	2DRP	F48C11.3.1	F48C11.3.1__chrX_-1_13178072_13178417	90	13	NA	1	Undigested	1	NA
MSFragger	2DRP	F52B5.6.5	F52B5.6.5	146	13	NA	5	Undigested	4	NA
MSFragger	2DRP	F53A2.6a.2	F53A2.6a.2	231	8	F53A2.6b.2	2	Undigested	4	NA
MSFragger	2DRP	F53F4.10.1	F53F4.10.1	239	7	NA	1	Undigested	2	NA
MSFragger	2DRP	F53G12.10.3	F53G12.10.3	244	14	NA	3	Undigested	4	NA
MSFragger	2DRP	F54C8.7a.1	F54C8.7a.1	288	8	F54C8.7b.1, F54C8.7c.1, F54C8.7d.1, F54C8.7e.1, F54C8.7f.1, II_1548170_TX=6239	1	Undigested	1	NA
MSFragger	2DRP	F54C9.5.1	F54C9.5.1	293	22	NA	6	Undigested	4	NA
MSFragger	2DRP	F54D1.6.2	F54D1.6.2	1423	2	NA	1	Undigested	1	NA
MSFragger	2DRP	F54D11.1.1	F54D11.1.1	437	3	NA	1	Undigested	1	NA
MSFragger	2DRP	F54D8.2.5	F54D8.2.5	128	26	NA	3	Undigested	2	NA
MSFragger	2DRP	F54E12.5b.1	F54E12.5b.1	147	44	F54E12.5c.1	10	Undigested	4	NA
MSFragger	2DRP	F54E7.2.4	F54E7.2.4	140	18	NA	2	Undigested	3	NA
MSFragger	2DRP	F54F11.2a.1	F54F11.2a.1__chrII_1_13508886_13508972	1589	1	F54F11.2b.1	1	Undigested	2	NA
MSFragger	2DRP	F54H12.1a.1	F54H12.1a.1	777	2	NA	1	Undigested	2	NA
MSFragger	2DRP	F54H12.6.1	F54H12.6.1	213	27	NA	7	Undigested	4	NA
MSFragger	2DRP	F55D10.2.1	F55D10.2.1	147	20	NA	3	Undigested	4	NA
MSFragger	2DRP	F55H2.2.3	F55H2.2.3	257	11	NA	1	Undigested	1	NA
MSFragger	2DRP	F56B3.5.1	F56B3.5.1	287	5	NA	1	Undigested	3	NA
MSFragger	2DRP	F56D1.7.1	F56D1.7.1	498	3	NA	1	Undigested	2	NA
MSFragger	2DRP	F56D2.1a.2	F56D2.1a.2	471	10	F56D2.1c.1	5	Undigested	4	NA
MSFragger	2DRP	F56E10.4.1	F56E10.4.1__chrV_-1_103470_104036	83	19	NA	1	Undigested	4	NA
MSFragger	2DRP	F56F3.5.2	F56F3.5.2	257	25	NA	5	Undigested	4	NA
MSFragger	2DRP	F58A4.10.1	F58A4.10.1	164	7	NA	1	Undigested	4	NA
MSFragger	2DRP	F58E6.1.1	F58E6.1.1	567	3	NA	1	Undigested	1	NA
MSFragger	2DRP	F58F12.1.1	F58F12.1.1	163	34	NA	9	Undigested	4	NA
MSFragger	2DRP	F59B1.2.1	F59B1.2.1	161	19	NA	2	Undigested	4	NA
MSFragger	2DRP	F59D8.1.1	F59D8.1.1	1603	8	F59D8.2.1	16	Undigested	4	NA
MSFragger	2DRP	H05L03.3.1	H05L03.3.1__chrX_1_5904670_5904981	72	61	NA	3	Undigested	4	NA
MSFragger	2DRP	H06O01.1.3	H06O01.1.3	488	5	II_1577896_TX=6239	5	Undigested	4	NA
MSFragger	2DRP	H22K11.1.1	H22K11.1.1	398	4	NA	1	Undigested	2	NA
MSFragger	2DRP	H28O16.1a.6	H28O16.1a.6	538	13	II_1575491_TX=6239	4	Undigested	4	NA
MSFragger	2DRP	II_1509126	II_1509126_TX=6239	88	20	II_1509128_TX=6239, II_1509135_TX=6239, Y38H6C.1a.1__chrV_-1_20497983_20499008, Y38H6C.1b.9, chrV_-1_20497983_20498665	1	Undigested	1	NA
MSFragger	2DRP	II_1528351	II_1528351_TX=6239	242	7	Y116A8C.27a.2, Y116A8C.27b.1	1	Undigested	4	NA
MSFragger	2DRP	II_1530361	II_1530361_TX=6239__chrIV_-1_13240079_13240327	118	18	II_1530365_TX=6239__chrIV_-1_13239931_13240327, JC8.3a.1__chrIV_-1_13239931_13240327	1	Undigested	2	NA
MSFragger	2DRP	II_1537448	II_1537448_TX=6239__chrIV_-1_8449744_8449887	302	4	T01B11.2a.1__chrIV_-1_8449744_8449887	1	Undigested	2	NA
MSFragger	2DRP	II_1541423	II_1541423_TX=6239__chrIV_1_1751174_1751317	547	3	Y41D4A.4a.1__chrIV_1_1746021_1746089, Y41D4A.4b.1__chrIV_1_1746021_1746089, Y41D4A.4c.1__chrIV_1_1751174_1751317, Y41D4A.4e.1__chrIV_1_1746021_1746089	1	Undigested	1	NA
MSFragger	2DRP	II_1543344	II_1543344_TX=6239__chrIII_1_13464304_13464339	299	12	II_1543347_TX=6239__chrIII_1_13464304_13464339, K01H12.2.1__chrIII_1_13464304_13464339, T01B11.4.1__chrIII_1_13464304_13464339, T27E9.1a.1__chrIII_1_13464304_13464339	3	Undigested	4	NA
MSFragger	2DRP	II_1562997	II_1562997_TX=6239__chrII_-1_9056534_9056829	84	55	T24B8.1a.1__chrII_-1_9056534_9056829, T24B8.1b.1__chrII_-1_9056534_9056829	6	Undigested	4	NA
MSFragger	2DRP	II_1568049	II_1568049_TX=6239	544	2	NA	1	Undigested	2	NA
MSFragger	2DRP	II_1569379	II_1569379_TX=6239	467	3	T07D3.9a.1__chrII_-1_898196_898264	2	Undigested	3	NA
MSFragger	2DRP	II_1571365	II_1571365_TX=6239	180	12	W09C5.8.1	2	Undigested	3	NA
MSFragger	2DRP	II_1573106	II_1573106_TX=6239	412	6	K10C3.6a.3, K10C3.6b.2, K10C3.6c.2, K10C3.6d.2, K10C3.6e.1	1	Undigested	1	NA
MSFragger	2DRP	II_1581071	II_1581071_TX=6239__chrI_-1_2875967_2876274	207	9	Y71F9AL.13a.2, Y71F9AL.13b.7	2	Undigested	4	NA
MSFragger	2DRP	IP_1501392	IP_1501392_TX=6239__chrX_1_7591698_7591742	98	20	NA	1	Undigested	2	NA
MSFragger	2DRP	IP_1533624	IP_1533624_TX=6239	96	21	NA	1	Undigested	1	NA
MSFragger	2DRP	IP_1569584	IP_1569584_TX=6239	76	30	Y71A12B.12a.2, Y71A12B.12b.1	1	Undigested	1	NA
MSFragger	2DRP	K01C8.10.2	K01C8.10.2	540	2	NA	1	Undigested	1	NA
MSFragger	2DRP	K02B2.5.2	K02B2.5.2	117	23	NA	4	Undigested	4	NA
MSFragger	2DRP	K02F2.2.2	K02F2.2.2	437	14	NA	8	Undigested	4	NA
MSFragger	2DRP	K02G10.4a.1	K02G10.4a.1	110	17	K02G10.4b.1, K02G10.4c.1__chrX_-1_4677751_4678066	1	Undigested	2	NA
MSFragger	2DRP	K03A1.2a.1	K03A1.2a.1	586	3	K03A1.2b.1	2	Undigested	4	NA
MSFragger	2DRP	K04D7.1.3	K04D7.1.3	325	17	NA	3	Undigested	2	NA
MSFragger	2DRP	K04D7.3a.1	K04D7.3a.1	483	5	NA	1	Undigested	4	NA
MSFragger	2DRP	K06A5.6.2	K06A5.6.2	419	5	NA	1	Undigested	3	NA
MSFragger	2DRP	K07A3.1a.2	K07A3.1a.2	341	5	NA	1	Undigested	1	NA
MSFragger	2DRP	K07C5.1.1	K07C5.1.1	395	4	NA	1	Undigested	4	NA
MSFragger	2DRP	K07D4.3.1	K07D4.3.1	312	13	NA	2	Undigested	1	NA
MSFragger	2DRP	K07F5.11.1	K07F5.11.1	290	6	T28H11.5.1	1	Undigested	4	NA
MSFragger	2DRP	K07H8.6a.1	K07H8.6a.1	1650	10	K07H8.6c.1	18	Undigested	4	NA
MSFragger	2DRP	K08F4.9.1	K08F4.9.1	255	6	NA	1	Undigested	2	NA
MSFragger	2DRP	K09E2.3.1	K09E2.3.1	210	14	NA	1	Undigested	3	NA
MSFragger	2DRP	K10C3.2.1	K10C3.2.1	174	20	NA	1	Undigested	4	NA
MSFragger	2DRP	K10C9.3.1	K10C9.3.1	279	5	NA	1	Undigested	1	NA
MSFragger	2DRP	K11H12.2.1	K11H12.2.1	204	8	NA	2	Undigested	3	NA
MSFragger	2DRP	LLC1.3a.1	LLC1.3a.1	495	4	NA	2	Undigested	3	NA
MSFragger	2DRP	M01D7.5.1	M01D7.5.1__chrI_1_1843407_1843785	80	21	NA	1	Undigested	2	NA
MSFragger	2DRP	M01D7.6.2	M01D7.6.2	166	16	NA	2	Undigested	3	NA
MSFragger	2DRP	M01F1.2.2	M01F1.2.2	202	17	NA	6	Undigested	4	NA
MSFragger	2DRP	M03A8.1.1	M03A8.1.1	436	4	NA	1	Undigested	1	NA
MSFragger	2DRP	M03F4.2a.1	M03F4.2a.1	376	34	M03F4.2c.1, T04C12.4.3, T04C12.5.3	6	Undigested	4	NA
MSFragger	2DRP	M03F4.7a.2	M03F4.7a.2	314	5	NA	1	Undigested	4	NA
MSFragger	2DRP	M28.5.1	M28.5.1	128	14	NA	1	Undigested	1	NA
MSFragger	2DRP	R03G5.1a.4	R03G5.1a.4	463	24	R03G5.1d.4	9	Undigested	3	NA
MSFragger	2DRP	R04F11.2.3	R04F11.2.3	107	22	NA	4	Undigested	4	NA
MSFragger	2DRP	R05F9.6.1	R05F9.6.1	568	3	NA	1	Undigested	4	NA
MSFragger	2DRP	R05G6.7.1	R05G6.7.1	283	14	NA	4	Undigested	3	NA
MSFragger	2DRP	R06C1.4.1	R06C1.4.1__chrI_1_11930807_11931635	95	26	NA	2	Undigested	2	NA
MSFragger	2DRP	R06C7.4.3	R06C7.4.3	292	2	NA	1	Undigested	2	NA
MSFragger	2DRP	R07B1.10.2	R07B1.10.2	180	12	NA	3	Undigested	4	NA
MSFragger	2DRP	R09B3.2.1	R09B3.2.1__chrI_-1_11909450_11909974	83	44	NA	5	Undigested	3	NA
MSFragger	2DRP	R09B3.3.1	R09B3.3.1	85	17	NA	1	Undigested	3	NA
MSFragger	2DRP	R11D1.8.2	R11D1.8.2	126	13	NA	3	Undigested	4	NA
MSFragger	2DRP	R12H7.2.1	R12H7.2.1	444	23	NA	8	Undigested	4	NA
MSFragger	2DRP	R13A5.8.1	R13A5.8.1	189	24	NA	8	Undigested	4	NA
MSFragger	2DRP	R151.3.4	R151.3.4	217	24	NA	12	Undigested	4	NA
MSFragger	2DRP	R151.5a.1	R151.5a.1__chrIII_1_7207361_7207429	592	6	NA	1	Undigested	1	NA
MSFragger	2DRP	R173.4.1	R173.4.1__chrX_1_7029175_7029512	84	44	NA	2	Undigested	4	NA
MSFragger	2DRP	T01C3.6.2	T01C3.6.2	144	11	NA	1	Undigested	3	NA
MSFragger	2DRP	T01C3.7.2	T01C3.7.2	352	6	NA	3	Undigested	4	NA
MSFragger	2DRP	T03E6.7a.1	T03E6.7a.1	337	30	NA	15	Undigested	4	NA
MSFragger	2DRP	T03F1.3.1	T03F1.3.1	417	8	NA	3	Undigested	4	NA
MSFragger	2DRP	T04C9.4b.1	T04C9.4b.1__chrIII_-1_5972558_5973662	113	9	T04C9.4d.1	1	Undigested	1	NA
MSFragger	2DRP	T05A8.3.1	T05A8.3.1__chrII_-1_2715013_2717352	76	28	NA	2	Undigested	3	NA
MSFragger	2DRP	T05C12.7.1	T05C12.7.1	549	2	NA	1	Undigested	1	NA
MSFragger	2DRP	T05D4.1.2	T05D4.1.2	365	7	NA	3	Undigested	2	NA
MSFragger	2DRP	T05E11.1.1	T05E11.1.1	210	9	NA	1	Undigested	1	NA
MSFragger	2DRP	T05F1.3.1	T05F1.3.1	146	23	NA	7	Undigested	4	NA
MSFragger	2DRP	T05G5.6.2	T05G5.6.2	288	8	NA	1	Undigested	4	NA
MSFragger	2DRP	T07C12.15.1	T07C12.15.1__chrV_-1_9946641_9948885	94	18	NA	1	Undigested	4	NA
MSFragger	2DRP	T07E3.6a.1	T07E3.6a.1__chrIII_-1_6910087_6912199	88	67	NA	5	Undigested	4	NA
MSFragger	2DRP	T08B2.10.2	T08B2.10.2	130	25	NA	7	Undigested	4	NA
MSFragger	2DRP	T08G2.3.2	T08G2.3.2	417	2	NA	1	Undigested	1	NA
MSFragger	2DRP	T10B10.2.1	T10B10.2.1	422	4	NA	1	Undigested	2	NA
MSFragger	2DRP	T10E9.7.1	T10E9.7.1	268	6	NA	1	Undigested	4	NA
MSFragger	2DRP	T10H9.4.1	T10H9.4.1	109	22	NA	1	Undigested	4	NA
MSFragger	2DRP	T10H9.5a.1	T10H9.5a.1	598	2	T10H9.5c.1	2	Undigested	3	NA
MSFragger	2DRP	T12D8.8.2	T12D8.8.2	422	2	NA	2	Undigested	4	NA
MSFragger	2DRP	T14F9.1.2	T14F9.1.2	470	3	NA	2	Undigested	4	NA
MSFragger	2DRP	T18D3.4.1	T18D3.4.1	1947	0	NA	1	Undigested	2	NA
MSFragger	2DRP	T20B3.14.1	T20B3.14.1__chrV_-1_16820692_16821316	64	34	NA	1	Undigested	3	NA
MSFragger	2DRP	T20G5.1.1	T20G5.1.1	1681	1	NA	1	Undigested	4	NA
MSFragger	2DRP	T20G5.2.1	T20G5.2.1	468	3	NA	1	Undigested	4	NA
MSFragger	2DRP	T20H4.5.1	T20H4.5.1	212	5	NA	1	Undigested	2	NA
MSFragger	2DRP	T21B10.2a.3	T21B10.2a.3	434	4	T21B10.2c.2	3	Undigested	4	NA
MSFragger	2DRP	T21B10.7.3	T21B10.7.3	529	6	NA	1	Undigested	1	NA
MSFragger	2DRP	T22E5.5.2	T22E5.5.2	405	8	NA	1	Undigested	4	NA
MSFragger	2DRP	T22F3.3a.1	T22F3.3a.1	882	4	T22F3.3b.1, T22F3.3c.1, T22F3.3d.1	1	Undigested	1	NA
MSFragger	2DRP	T24C4.1.1	T24C4.1.1	427	7	NA	2	Undigested	1	NA
MSFragger	2DRP	T24H7.1.2	T24H7.1.2	294	5	NA	2	Undigested	4	NA
MSFragger	2DRP	T26C12.1.1	T26C12.1.1	640	3	NA	1	Undigested	1	NA
MSFragger	2DRP	VC5.3a.1	VC5.3a.1	1440	3	NA	2	Undigested	1	NA
MSFragger	2DRP	VF11C1L.1.1	VF11C1L.1.1	1497	1	NA	1	Undigested	1	NA
MSFragger	2DRP	W01A11.4.1	W01A11.4.1	192	17	NA	3	Undigested	4	NA
MSFragger	2DRP	W01B11.3.1	W01B11.3.1	487	3	NA	1	Undigested	1	NA
MSFragger	2DRP	W01D2.1.3	W01D2.1.3	92	18	NA	1	Undigested	2	NA
MSFragger	2DRP	W03D2.4.1	W03D2.4.1	263	10	NA	2	Undigested	4	NA
MSFragger	2DRP	W04C9.1a.1	W04C9.1a.1	787	6	W04C9.1b.1	3	Undigested	4	NA
MSFragger	2DRP	W05E7.1.1	W05E7.1.1	181	12	NA	1	Undigested	4	NA
MSFragger	2DRP	W05H9.1a.1	W05H9.1a.1	414	4	W05H9.1b.1	1	Undigested	3	NA
MSFragger	2DRP	W06H3.1.1	W06H3.1.1	654	1	NA	1	Undigested	1	NA
MSFragger	2DRP	W06H3.3.1	W06H3.3.1	672	2	NA	1	Undigested	1	NA
MSFragger	2DRP	W07E11.2.1	W07E11.2.1	184	13	NA	2	Undigested	4	NA
MSFragger	2DRP	W07E11.4.1	W07E11.4.1	71	50	NA	1	Undigested	3	NA
MSFragger	2DRP	W08E12.7.2	W08E12.7.2	391	6	NA	1	Undigested	1	NA
MSFragger	2DRP	W08E3.1.1	W08E3.1.1	160	16	NA	2	Undigested	4	NA
MSFragger	2DRP	W09C5.6a.1	W09C5.6a.1__chrI_-1_13652992_13653204	122	32	W09C5.6b.1__chrI_-1_13652992_13653204	6	Undigested	4	NA
MSFragger	2DRP	Y105E8A.16.2	Y105E8A.16.2	117	39	NA	8	Undigested	4	NA
MSFragger	2DRP	Y105E8A.4.1	Y105E8A.4.1	256	9	NA	3	Undigested	4	NA
MSFragger	2DRP	Y105E8B.5.1	Y105E8B.5.1	214	5	NA	2	Undigested	2	NA
MSFragger	2DRP	Y106G6H.2a.5	Y106G6H.2a.5	646	4	Y106G6H.2b.2, Y106G6H.2c.4	3	Undigested	3	NA
MSFragger	2DRP	Y106G6H.3a.1	Y106G6H.3a.1__chrI_1_10436773_10436844	115	50	NA	8	Undigested	4	NA
MSFragger	2DRP	Y12A6A.2.1	Y12A6A.2.1__chrX_1_13618882_13619478	75	26	NA	1	Undigested	2	NA
MSFragger	2DRP	Y17G7B.7.1	Y17G7B.7.1	247	6	NA	1	Undigested	1	NA
MSFragger	2DRP	Y18D10A.17.1	Y18D10A.17.1	340	5	NA	1	Undigested	1	NA
MSFragger	2DRP	Y18D10A.19.1	Y18D10A.19.1	108	21	NA	1	Undigested	4	NA
MSFragger	2DRP	Y22D7AL.10.2	Y22D7AL.10.2	108	37	NA	3	Undigested	3	NA
MSFragger	2DRP	Y22D7AL.15.1	Y22D7AL.15.1	152	12	NA	1	Undigested	4	NA
MSFragger	2DRP	Y22D7AL.5a.2	Y22D7AL.5a.2	568	9	NA	5	Undigested	4	NA
MSFragger	2DRP	Y37E3.7.3	Y37E3.7.3	111	19	NA	4	Undigested	4	NA
MSFragger	2DRP	Y37E3.8a.1	Y37E3.8a.1	145	13	Y37E3.8b.2	1	Undigested	3	NA
MSFragger	2DRP	Y37E3.9.1	Y37E3.9.1	275	16	NA	2	Undigested	2	NA
MSFragger	2DRP	Y38F1A.6.7	Y38F1A.6.7	465	3	NA	1	Undigested	1	NA
MSFragger	2DRP	Y39B6A.20.2	Y39B6A.20.2	396	6	NA	2	Undigested	2	NA
MSFragger	2DRP	Y40B1B.7.1	Y40B1B.7.1	123	9	NA	1	Undigested	2	NA
MSFragger	2DRP	Y41D4B.5.1	Y41D4B.5.1	65	16	NA	2	Undigested	4	NA
MSFragger	2DRP	Y43B11AR.4.1	Y43B11AR.4.1	259	10	NA	2	Undigested	2	NA
MSFragger	2DRP	Y45F10A.5.1	Y45F10A.5.1__chrIV_-1_13505400_13505710	83	20	NA	1	Undigested	3	NA
MSFragger	2DRP	Y45F10D.12.2	Y45F10D.12.2	188	14	NA	2	Undigested	2	NA
MSFragger	2DRP	Y47D3B.2a.1	Y47D3B.2a.1	164	17	Y47D3B.2b.1	2	Undigested	4	NA
MSFragger	2DRP	Y47G6A.21.1	Y47G6A.21.1	255	7	NA	3	Undigested	4	NA
MSFragger	2DRP	Y47G6A.22.1	Y47G6A.22.1	254	7	NA	2	Undigested	4	NA
MSFragger	2DRP	Y47H9A.1.1	Y47H9A.1.1	418	4	NA	1	Undigested	3	NA
MSFragger	2DRP	Y48B6A.2.1	Y48B6A.2.1__chrII_1_14155294_14155569	91	19	NA	1	Undigested	3	NA
MSFragger	2DRP	Y48D7A.2.2	Y48D7A.2.2	208	11	NA	2	Undigested	3	NA
MSFragger	2DRP	Y49A3A.2.5	Y49A3A.2.5	606	1	NA	1	Undigested	1	NA
MSFragger	2DRP	Y49E10.15.1	Y49E10.15.1__chrIII_-1_12429295_12429614	90	15	NA	1	Undigested	2	NA
MSFragger	2DRP	Y53H1C.1a.1	Y53H1C.1a.1	541	3	Y53H1C.1b.1	1	Undigested	3	NA
MSFragger	2DRP	Y54E10A.9a.2	Y54E10A.9a.2	641	2	Y54E10A.9b.3, Y54E10A.9c.2	1	Undigested	3	NA
MSFragger	2DRP	Y55B1AR.1.1	Y55B1AR.1.1	146	37	NA	2	Undigested	3	NA
MSFragger	2DRP	Y57A10C.6.1	Y57A10C.6.1	412	10	NA	3	Undigested	3	NA
MSFragger	2DRP	Y57G11C.45a.1	Y57G11C.45a.1	115	15	Y57G11C.45b.1, Y57G11C.45c.1	1	Undigested	2	NA
MSFragger	2DRP	Y62E10A.1.2	Y62E10A.1.2	110	47	NA	5	Undigested	3	NA
MSFragger	2DRP	Y63D3A.5.2	Y63D3A.5.2	486	7	NA	2	Undigested	1	NA
MSFragger	2DRP	Y66D12A.22.1	Y66D12A.22.1__chrIII_-1_11501007_11502834	86	18	NA	1	Undigested	3	NA
MSFragger	2DRP	Y69A2AR.18a.1	Y69A2AR.18a.1__chrIV_1_2496665_2497417	299	12	Y69A2AR.18b.1	4	Undigested	4	NA
MSFragger	2DRP	Y71A12B.1a.1	Y71A12B.1a.1	246	17	Y71A12B.1b.1	3	Undigested	4	NA
MSFragger	2DRP	Y71F9AL.9.1	Y71F9AL.9.1	314	6	NA	4	Undigested	4	NA
MSFragger	2DRP	Y71F9AM.6.1	Y71F9AM.6.1	257	6	NA	1	Undigested	1	NA
MSFragger	2DRP	Y71F9B.10a.1	Y71F9B.10a.1	1475	0	Y71F9B.10c.1, Y71F9B.10d.1, Y71F9B.10e.1	1	Undigested	1	NA
MSFragger	2DRP	Y71H2B.10a.1	Y71H2B.10a.1	955	2	Y71H2B.10c.1	1	Undigested	2	NA
MSFragger	2DRP	Y73B6BL.6a.8	Y73B6BL.6a.8	305	4	Y73B6BL.6b.7	1	Undigested	1	NA
MSFragger	2DRP	Y76A2B.5.2	Y76A2B.5.2	283	5	NA	1	Undigested	1	NA
MSFragger	2DRP	Y82E9BR.3.4	Y82E9BR.3.4	116	18	NA	1	Undigested	1	NA
MSFragger	2DRP	Y94H6A.10.1	Y94H6A.10.1	181	9	NA	2	Undigested	4	NA
MSFragger	2DRP	Y97E10AR.7.2	Y97E10AR.7.2	124	12	NA	1	Undigested	2	NA
MSFragger	2DRP	ZC262.5.1	ZC262.5.1	54	51	NA	3	Undigested	4	NA
MSFragger	2DRP	ZC434.2.1	ZC434.2.1	194	44	NA	10	Undigested	4	NA
MSFragger	2DRP	ZK1010.1.1	ZK1010.1.1	128	23	NA	3	Undigested	2	NA
MSFragger	2DRP	ZK1010.2.1	ZK1010.2.1	374	4	NA	1	Undigested	2	NA
MSFragger	2DRP	ZK1320.10.1	ZK1320.10.1	134	66	NA	4	Undigested	4	NA
MSFragger	2DRP	ZK1320.13.1	ZK1320.13.1	68	20	NA	2	Undigested	3	NA
MSFragger	2DRP	ZK180.4.1	ZK180.4.1	193	9	NA	1	Undigested	4	NA
MSFragger	2DRP	ZK287.3.1	ZK287.3.1	102	18	NA	1	Undigested	1	NA
MSFragger	2DRP	ZK525.1.1	ZK525.1.1__chrIII_-1_13663548_13667803	87	29	NA	2	Undigested	4	NA
MSFragger	2DRP	ZK813.7.1	ZK813.7.1	127	14	NA	1	Undigested	4	NA
MSFragger	2DRP	ZK892.2.2	ZK892.2.2	118	10	NA	1	Undigested	1	NA
MSFragger	C8ChT	B0035.4.2	B0035.4.2	126	10	NA	1	Chymotrypsin	4	NA
MSFragger	C8ChT	B0041.4.1	B0041.4.1	345	8	NA	3	Chymotrypsin	4	NA
MSFragger	C8ChT	B0250.5.1	B0250.5.1	299	9	NA	2	Chymotrypsin	2	NA
MSFragger	C8ChT	B0280.5.1	B0280.5.1	524	6	NA	3	Chymotrypsin	3	NA
MSFragger	C8ChT	B0365.6.4	B0365.6.4	545	27	NA	11	Chymotrypsin	4	NA
MSFragger	C8ChT	B0393.1.2	B0393.1.2	276	55	NA	15	Chymotrypsin	4	NA
MSFragger	C8ChT	B0403.4.1	B0403.4.1	440	8	NA	2	Chymotrypsin	4	NA
MSFragger	C8ChT	B0464.7.1	B0464.7.1__chrIII_1_9467469_9467793	89	55	NA	4	Chymotrypsin	4	NA
MSFragger	C8ChT	B0564.1b.2	B0564.1b.2	111	46	NA	2	Chymotrypsin	4	NA
MSFragger	C8ChT	C01F6.9a.1	C01F6.9a.1__chrIV_-1_9095905_9096229	73	57	C01F6.9c.1	1	Chymotrypsin	2	NA
MSFragger	C8ChT	C01G6.6a.1	C01G6.6a.1__chrII_1_9286556_9286664	682	5	NA	2	Chymotrypsin	2	NA
MSFragger	C8ChT	C02C6.1a.1	C02C6.1a.1	830	4	C02C6.1b.1	3	Chymotrypsin	4	NA
MSFragger	C8ChT	C02F5.9.1	C02F5.9.1	258	6	NA	1	Chymotrypsin	2	NA
MSFragger	C8ChT	C03G5.11.1	C03G5.11.1	101	43	C03G5.13.1, C03G5.2.1	4	Chymotrypsin	4	NA
MSFragger	C8ChT	C03G6.13.1	C03G6.13.1	250	5	C49G7.3.1, C49G7.4.1, F35E8.9.1, T05B4.12.1	1	Chymotrypsin	4	NA
MSFragger	C8ChT	C04F6.1.1	C04F6.1.1	1603	12	NA	18	Chymotrypsin	4	NA
MSFragger	C8ChT	C05C10.3.1	C05C10.3.1	521	5	NA	3	Chymotrypsin	4	NA
MSFragger	C8ChT	C05E4.9a.1	C05E4.9a.1__chrV_-1_724457_724747	968	14	II_1526840_TX=6239	1	Chymotrypsin	2	NA
MSFragger	C8ChT	C06A1.1.1	C06A1.1.1	809	8	NA	4	Chymotrypsin	3	NA
MSFragger	C8ChT	C06A8.1a.2	C06A8.1a.2	663	10	C06A8.1b.2	4	Chymotrypsin	4	NA
MSFragger	C8ChT	C06A8.3.1	C06A8.3.1	151	80	NA	18	Chymotrypsin	4	NA
MSFragger	C8ChT	C06B8.8.1	C06B8.8.1__chrV_1_15512195_15512679	70	40	NA	4	Chymotrypsin	4	NA
MSFragger	C8ChT	C06H2.1.2	C06H2.1.2	191	16	NA	2	Chymotrypsin	4	NA
MSFragger	C8ChT	C07A12.4a.2	C07A12.4a.2	493	33	NA	13	Chymotrypsin	4	NA
MSFragger	C8ChT	C07D8.6.1	C07D8.6.1	317	24	NA	7	Chymotrypsin	4	NA
MSFragger	C8ChT	C07E3.9.1	C07E3.9.1	153	7	NA	1	Chymotrypsin	1	NA
MSFragger	C8ChT	C07G2.1a.1	C07G2.1a.1	584	1	NA	1	Chymotrypsin	1	NA
MSFragger	C8ChT	C07H6.5.1	C07H6.5.1	430	8	NA	3	Chymotrypsin	4	NA
MSFragger	C8ChT	C08F11.11.3	C08F11.11.3	111	45	NA	4	Chymotrypsin	4	NA
MSFragger	C8ChT	C08F8.9.1	C08F8.9.1	55	25	II_1534174_TX=6239	1	Chymotrypsin	4	NA
MSFragger	C8ChT	C08H9.2a.1	C08H9.2a.1	1220	9	C08H9.2b.1	6	Chymotrypsin	4	NA
MSFragger	C8ChT	C09B8.6a.1	C09B8.6a.1	219	31	C09B8.6b.1, C09B8.6c.1	3	Chymotrypsin	4	NA
MSFragger	C8ChT	C10G8.4.1	C10G8.4.1	98	56	NA	5	Chymotrypsin	4	NA
MSFragger	C8ChT	C11D2.4.1	C11D2.4.1	344	4	NA	1	Chymotrypsin	4	NA
MSFragger	C8ChT	C11E4.1.1	C11E4.1.1	223	9	NA	2	Chymotrypsin	3	NA
MSFragger	C8ChT	C12D12.1a.1	C12D12.1a.1	769	2	C12D12.1b.1, C12D12.1c.1	1	Chymotrypsin	1	NA
MSFragger	C8ChT	C14A4.1.1	C14A4.1.1	298	6	NA	1	Chymotrypsin	2	NA
MSFragger	C8ChT	C14A6.1.1	C14A6.1.1	321	11	W04E12.6.1, W04E12.8.1	2	Chymotrypsin	3	NA
MSFragger	C8ChT	C14B1.1.2	C14B1.1.2	485	16	NA	6	Chymotrypsin	4	NA
MSFragger	C8ChT	C14F11.1a.1	C14F11.1a.1__chrX_1_6242304_6242516	414	10	C14F11.1b.1__chrX_1_6242077_6242286	2	Chymotrypsin	4	NA
MSFragger	C8ChT	C15C8.3a.1	C15C8.3a.1	428	20	II_1514873_TX=6239, chrV_1_12742259_12742531, chrV_1_12742280_12742531	1	Chymotrypsin	4	NA
MSFragger	C8ChT	C16B8.3.1	C16B8.3.1	164	45	NA	6	Chymotrypsin	4	NA
MSFragger	C8ChT	C16C10.11.2	C16C10.11.2	154	30	NA	2	Chymotrypsin	3	NA
MSFragger	C8ChT	C17F4.7.2	C17F4.7.2	186	22	NA	4	Chymotrypsin	4	NA
MSFragger	C8ChT	C17G1.7.1	C17G1.7.1	341	3	NA	1	Chymotrypsin	1	NA
MSFragger	C8ChT	C17H12.14.1	C17H12.14.1	226	21	NA	4	Chymotrypsin	4	NA
MSFragger	C8ChT	C18A11.7a.1	C18A11.7a.1	640	15	C18A11.7b.1	5	Chymotrypsin	4	NA
MSFragger	C8ChT	C18F3.2a.1	C18F3.2a.1	1144	1	C18F3.2b.1, C18F3.2c.1, C18F3.2d.1	1	Chymotrypsin	1	NA
MSFragger	C8ChT	C23G10.3.1	C23G10.3.1	247	10	NA	2	Chymotrypsin	2	NA
MSFragger	C8ChT	C25A1.6.1	C25A1.6.1__chrI_1_10179042_10179236	64	15	NA	2	Chymotrypsin	4	NA
MSFragger	C8ChT	C26D10.2a.1	C26D10.2a.1	425	3	NA	1	Chymotrypsin	3	NA
MSFragger	C8ChT	C27H6.4a.1	C27H6.4a.1	272	32	C27H6.4b.1, C27H6.4c.6, II_1519680_TX=6239	7	Chymotrypsin	4	NA
MSFragger	C8ChT	C29E4.5a.1	C29E4.5a.1	626	2	NA	1	Chymotrypsin	3	NA
MSFragger	C8ChT	C30C11.4.2	C30C11.4.2	776	6	NA	4	Chymotrypsin	4	NA
MSFragger	C8ChT	C30G12.2.1	C30G12.2.1	276	6	II_1561721_TX=6239	1	Chymotrypsin	1	NA
MSFragger	C8ChT	C30H6.7a.1	C30H6.7a.1__chrIV_1_17382088_17382147	337	4	NA	1	Chymotrypsin	1	NA
MSFragger	C8ChT	C31C9.2.1	C31C9.2.1	322	4	NA	1	Chymotrypsin	2	NA
MSFragger	C8ChT	C32F10.8a.1	C32F10.8a.1__chrI_-1_5823138_5823409	504	4	C32F10.8b.4	1	Chymotrypsin	4	NA
MSFragger	C8ChT	C33F10.14.1	C33F10.14.1	218	6	NA	1	Chymotrypsin	3	NA
MSFragger	C8ChT	C33H5.12a.1	C33H5.12a.1__chrIV_-1_7790987_7791046	179	16	II_1535408_TX=6239__chrIV_-1_7790773_7791046, II_1535411_TX=6239__chrIV_-1_7790987_7791046	1	Chymotrypsin	2	NA
MSFragger	C8ChT	C34E10.6.3	C34E10.6.3	538	28	NA	10	Chymotrypsin	4	NA
MSFragger	C8ChT	C34F11.6.1	C34F11.6.1	127	31	K05F1.2.1, K05F1.7.1, R05F9.3.1, R05F9.8.1, R13H9.2.1, T13F2.10.1, Y59E9AR.7.1, Y59H11AM.1.1, ZK1251.6.1, ZK546.6.1	4	Chymotrypsin	4	NA
MSFragger	C8ChT	C34G6.7a.2	C34G6.7a.2	457	3	C34G6.7b.1	1	Chymotrypsin	2	NA
MSFragger	C8ChT	C35B1.5.1	C35B1.5.1	151	23	NA	3	Chymotrypsin	3	NA
MSFragger	C8ChT	C36A4.4.1	C36A4.4.1	484	24	IP_1527856_TX=6239	1	Chymotrypsin	1	NA
MSFragger	C8ChT	C36B1.4.2	C36B1.4.2	253	6	NA	1	Chymotrypsin	2	NA
MSFragger	C8ChT	C36C5.5.1	C36C5.5.1	204	6	NA	1	Chymotrypsin	1	NA
MSFragger	C8ChT	C36E6.3.1	C36E6.3.1	170	36	NA	4	Chymotrypsin	4	NA
MSFragger	C8ChT	C36E6.5.1	C36E6.5.1	170	36	NA	4	Chymotrypsin	4	NA
MSFragger	C8ChT	C36E8.5.4	C36E8.5.4	450	10	K01G5.7.2	4	Chymotrypsin	4	NA
MSFragger	C8ChT	C37A2.7.1	C37A2.7.1	107	50	NA	8	Chymotrypsin	4	NA
MSFragger	C8ChT	C37C3.6a.3	C37C3.6a.3	1558	4	C37C3.6b.2, C37C3.6c.2	5	Chymotrypsin	4	NA
MSFragger	C8ChT	C37E2.1.2	C37E2.1.2	379	12	NA	4	Chymotrypsin	4	NA
MSFragger	C8ChT	C37H5.8.1	C37H5.8.1	657	9	NA	5	Chymotrypsin	4	NA
MSFragger	C8ChT	C39H7.1.1	C39H7.1.1	308	7	NA	2	Chymotrypsin	4	NA
MSFragger	C8ChT	C40H1.6.1	C40H1.6.1	162	8	NA	1	Chymotrypsin	2	NA
MSFragger	C8ChT	C41G7.9a.2	C41G7.9a.2	171	13	C41G7.9b.1	1	Chymotrypsin	3	NA
MSFragger	C8ChT	C42D4.3.1	C42D4.3.1	255	5	NA	1	Chymotrypsin	3	NA
MSFragger	C8ChT	C42D8.2a.2	C42D8.2a.2	1613	9	C42D8.2b.2	10	Chymotrypsin	4	NA
MSFragger	C8ChT	C43H6.7.1	C43H6.7.1	311	5	NA	1	Chymotrypsin	2	NA
MSFragger	C8ChT	C44B12.1.1	C44B12.1.1	203	8	NA	1	Chymotrypsin	1	NA
MSFragger	C8ChT	C44B12.2a.1	C44B12.2a.1	264	15	C44B12.2b.3, II_1541640_TX=6239	2	Chymotrypsin	3	NA
MSFragger	C8ChT	C44B7.10.2	C44B7.10.2	471	10	NA	4	Chymotrypsin	3	NA
MSFragger	C8ChT	C44E4.3.1	C44E4.3.1	419	4	NA	1	Chymotrypsin	1	NA
MSFragger	C8ChT	C44E4.4.2	C44E4.4.2	396	3	NA	2	Chymotrypsin	4	NA
MSFragger	C8ChT	C44E4.6.1	C44E4.6.1__chrI_-1_4635815_4636341	86	87	NA	6	Chymotrypsin	4	NA
MSFragger	C8ChT	C47B2.2.2	C47B2.2.2	231	6	NA	1	Chymotrypsin	4	NA
MSFragger	C8ChT	C47B2.3.3	C47B2.3.3	448	10	F26E4.8a.1, F26E4.8b.1	3	Chymotrypsin	4	NA
MSFragger	C8ChT	C47B2.5.2	C47B2.5.2	246	13	NA	2	Chymotrypsin	1	NA
MSFragger	C8ChT	C47E12.4a.1	C47E12.4a.1	338	31	C47E12.4c.4, C47E12.4d.4, II_1535735_TX=6239	7	Chymotrypsin	2	NA
MSFragger	C8ChT	C47E12.5a.2	C47E12.5a.2	1113	1	C47E12.5b.3, C47E12.5c.1	1	Chymotrypsin	3	NA
MSFragger	C8ChT	C47E8.5.4	C47E8.5.4	702	18	NA	9	Chymotrypsin	4	NA
MSFragger	C8ChT	C49F5.1.3	C49F5.1.3	403	33	NA	9	Chymotrypsin	4	NA
MSFragger	C8ChT	C49F5.7.1	C49F5.7.1__chrX_1_11994849_11995782	88	67	NA	7	Chymotrypsin	4	NA
MSFragger	C8ChT	C49H3.11.2	C49H3.11.2	272	19	NA	6	Chymotrypsin	4	NA
MSFragger	C8ChT	C52E4.4.2	C52E4.4.2	435	10	NA	4	Chymotrypsin	4	NA
MSFragger	C8ChT	C53C9.2.2	C53C9.2.2	397	2	NA	1	Chymotrypsin	1	NA
MSFragger	C8ChT	C53D5.6.1	C53D5.6.1	1092	6	NA	4	Chymotrypsin	4	NA
MSFragger	C8ChT	C54E4.2a.2	C54E4.2a.2	226	17	C54E4.2b.1, C54E4.2c.1, II_1541203_TX=6239	2	Chymotrypsin	2	NA
MSFragger	C8ChT	C54G6.5.2	C54G6.5.2	104	28	NA	2	Chymotrypsin	1	NA
MSFragger	C8ChT	C55B7.4a.1	C55B7.4a.1__chrI_1_6499414_6499464	427	7	NA	3	Chymotrypsin	3	NA
MSFragger	C8ChT	C55F2.1b.1	C55F2.1b.1	594	2	NA	1	Chymotrypsin	2	NA
MSFragger	C8ChT	C56C10.8.2	C56C10.8.2	161	60	NA	5	Chymotrypsin	4	NA
MSFragger	C8ChT	C56G2.7a.1	C56G2.7a.1	374	9	C56G2.7b.1	2	Chymotrypsin	4	NA
MSFragger	C8ChT	CD4.6.1	CD4.6.1	260	23	NA	4	Chymotrypsin	4	NA
MSFragger	C8ChT	chrI_-1_4138335_4138412	chrI_-1_4138335_4138412	25	44	NA	1	Chymotrypsin	1	NA
MSFragger	C8ChT	D1007.6.1	D1007.6.1	149	28	NA	3	Chymotrypsin	4	NA
MSFragger	C8ChT	D1025.2.1	D1025.2.1	148	16	NA	2	Chymotrypsin	2	NA
MSFragger	C8ChT	D1037.3.2	D1037.3.2	170	35	NA	5	Chymotrypsin	4	NA
MSFragger	C8ChT	D1053.1.1	D1053.1.1	214	15	NA	2	Chymotrypsin	4	NA
MSFragger	C8ChT	D1054.8.1	D1054.8.1	278	5	NA	1	Chymotrypsin	1	NA
MSFragger	C8ChT	D1086.10a.1	D1086.10a.1__chrV_1_14083307_14083486	177	30	D1086.10c.1__chrV_1_14083307_14083486	5	Chymotrypsin	4	NA
MSFragger	C8ChT	D1086.11b.2	D1086.11b.2	207	34	NA	4	Chymotrypsin	4	NA
MSFragger	C8ChT	D1086.6.1	D1086.6.1	291	10	NA	2	Chymotrypsin	3	NA
MSFragger	C8ChT	D1086.7.1	D1086.7.1	216	5	NA	1	Chymotrypsin	4	NA
MSFragger	C8ChT	D2096.6.1	D2096.6.1	171	31	NA	2	Chymotrypsin	4	NA
MSFragger	C8ChT	D2096.8.1	D2096.8.1	316	4	NA	1	Chymotrypsin	4	NA
MSFragger	C8ChT	DC2.7b.1	DC2.7b.1	318	5	NA	1	Chymotrypsin	1	NA
MSFragger	C8ChT	DY3.1.1	DY3.1.1	108	50	NA	4	Chymotrypsin	4	NA
MSFragger	C8ChT	E02D9.1b.1	E02D9.1b.1	315	5	E02D9.1c.1	1	Chymotrypsin	1	NA
MSFragger	C8ChT	E04A4.8.1	E04A4.8.1	180	22	NA	3	Chymotrypsin	4	NA
MSFragger	C8ChT	F01F1.12a.2	F01F1.12a.2	366	47	NA	16	Chymotrypsin	4	NA
MSFragger	C8ChT	F01F1.6.2	F01F1.6.2	531	2	NA	1	Chymotrypsin	2	NA
MSFragger	C8ChT	F01G10.1.2	F01G10.1.2	618	5	NA	2	Chymotrypsin	4	NA
MSFragger	C8ChT	F01G4.2a.1	F01G4.2a.1__chrIV_1_11133356_11133660	258	23	NA	5	Chymotrypsin	4	NA
MSFragger	C8ChT	F02A9.2a.1	F02A9.2a.1__chrIII_-1_9080699_9080752	182	40	NA	6	Chymotrypsin	4	NA
MSFragger	C8ChT	F02A9.3.2	F02A9.3.2	182	28	NA	6	Chymotrypsin	4	NA
MSFragger	C8ChT	F02E8.1.3	F02E8.1.3	305	15	NA	3	Chymotrypsin	4	NA
MSFragger	C8ChT	F07D10.1.1	F07D10.1.1	196	6	T22F3.4a.1__chrV_-1_3585369_3585557	2	Chymotrypsin	2	NA
MSFragger	C8ChT	F08B12.4a.1	F08B12.4a.1	118	75	F08B12.4b.2	4	Chymotrypsin	4	NA
MSFragger	C8ChT	F08B6.2.1	F08B6.2.1__chrI_1_6757768_6758007	62	74	NA	3	Chymotrypsin	4	NA
MSFragger	C8ChT	F08B6.4a.2	F08B6.4a.2	565	11	F08B6.4b.1	3	Chymotrypsin	4	NA
MSFragger	C8ChT	F09B12.3.1	F09B12.3.1	582	7	NA	5	Chymotrypsin	3	NA
MSFragger	C8ChT	F09E10.3.1	F09E10.3.1	248	8	NA	1	Chymotrypsin	3	NA
MSFragger	C8ChT	F09E5.15a.2	F09E5.15a.2	195	25	F09E5.15b.1, F09E5.15c.1	3	Chymotrypsin	4	NA
MSFragger	C8ChT	F09E5.3.1	F09E5.3.1	303	5	NA	1	Chymotrypsin	2	NA
MSFragger	C8ChT	F09F7.2a.1	F09F7.2a.1__chrIII_1_5566929_5566958	153	43	NA	9	Chymotrypsin	4	NA
MSFragger	C8ChT	F10B5.1.2	F10B5.1.2	214	8	NA	2	Chymotrypsin	4	NA
MSFragger	C8ChT	F10C1.2a.2	F10C1.2a.2	558	3	F10C1.2b.1	3	Chymotrypsin	2	NA
MSFragger	C8ChT	F10D2.5.1	F10D2.5.1	526	2	NA	1	Chymotrypsin	2	NA
MSFragger	C8ChT	F10G2.1.2	F10G2.1.2	201	9	NA	2	Chymotrypsin	4	NA
MSFragger	C8ChT	F10G7.2.1	F10G7.2.1	914	5	NA	3	Chymotrypsin	4	NA
MSFragger	C8ChT	F10G8.3.2	F10G8.3.2	373	14	NA	2	Chymotrypsin	1	NA
MSFragger	C8ChT	F11C3.3.3	F11C3.3.3	1963	4	NA	7	Chymotrypsin	4	NA
MSFragger	C8ChT	F11E6.3.2	F11E6.3.2	345	9	NA	1	Chymotrypsin	2	NA
MSFragger	C8ChT	F11G11.2.1	F11G11.2.1	206	17	NA	3	Chymotrypsin	3	NA
MSFragger	C8ChT	F13B10.2a.2	F13B10.2a.2	401	6	F13B10.2c.1	3	Chymotrypsin	4	NA
MSFragger	C8ChT	F13D12.4a.1	F13D12.4a.1__chrII_1_11730848_11731033	523	11	NA	5	Chymotrypsin	4	NA
MSFragger	C8ChT	F13G3.10a.1	F13G3.10a.1__chrI_-1_7313675_7314274	96	34	F13G3.10b.1, F13G3.10c.1	1	Chymotrypsin	4	NA
MSFragger	C8ChT	F14D7.12.1	F14D7.12.1	84	20	NA	1	Chymotrypsin	4	NA
MSFragger	C8ChT	F15A2.1a.1	F15A2.1a.1	291	6	F15A2.1b.2	2	Chymotrypsin	4	NA
MSFragger	C8ChT	F15C11.2a.2	F15C11.2a.2	502	20	F15C11.2b.2	6	Chymotrypsin	4	NA
MSFragger	C8ChT	F15E6.4.1	F15E6.4.1__chrIV_1_4291489_4291815	72	27	II_1538821_TX=6239__chrIV_1_4291489_4291815	2	Chymotrypsin	3	NA
MSFragger	C8ChT	F16B4.4.1	F16B4.4.1__chrV_1_1594135_1594559	91	73	NA	7	Chymotrypsin	4	NA
MSFragger	C8ChT	F17C11.9a.2	F17C11.9a.2	398	3	F17C11.9b.3, F17C11.9c.1	1	Chymotrypsin	2	NA
MSFragger	C8ChT	F18E2.2.1	F18E2.2.1	622	2	NA	1	Chymotrypsin	1	NA
MSFragger	C8ChT	F19C7.1.1	F19C7.1.1	266	15	NA	3	Chymotrypsin	2	NA
MSFragger	C8ChT	F20A1.10.1	F20A1.10.1	115	27	NA	2	Chymotrypsin	4	NA
MSFragger	C8ChT	F20B6.2.1	F20B6.2.1	491	16	NA	6	Chymotrypsin	4	NA
MSFragger	C8ChT	F20H11.3.1	F20H11.3.1	341	48	NA	12	Chymotrypsin	4	NA
MSFragger	C8ChT	F21C3.3.2	F21C3.3.2	130	19	NA	2	Chymotrypsin	3	NA
MSFragger	C8ChT	F21F8.3.2	F21F8.3.2	393	7	NA	3	Chymotrypsin	4	NA
MSFragger	C8ChT	F21F8.7.1	F21F8.7.1	389	32	NA	8	Chymotrypsin	4	NA
MSFragger	C8ChT	F22A3.2.1	F22A3.2.1	145	17	NA	2	Chymotrypsin	4	NA
MSFragger	C8ChT	F22D6.3a.1	F22D6.3a.1__chrI_-1_7089530_7089829	545	7	II_1577836_TX=6239	1	Chymotrypsin	4	NA
MSFragger	C8ChT	F23B12.5.2	F23B12.5.2	507	4	NA	1	Chymotrypsin	4	NA
MSFragger	C8ChT	F23D12.11.1	F23D12.11.1__chrX_-1_14423925_14424698	90	33	NA	2	Chymotrypsin	4	NA
MSFragger	C8ChT	F23H11.3.2	F23H11.3.2	321	4	NA	1	Chymotrypsin	1	NA
MSFragger	C8ChT	F23H11.5.1	F23H11.5.1__chrIII_-1_910118_910581	96	12	NA	1	Chymotrypsin	1	NA
MSFragger	C8ChT	F23H12.2.1	F23H12.2.1	188	14	NA	2	Chymotrypsin	3	NA
MSFragger	C8ChT	F25B5.4a.1	F25B5.4a.1__chrIII_1_5943448_5943708	838	28	F25B5.4c.2, II_1550123_TX=6239__chrIII_1_5943598_5943708, ZK1010.1.1, sp_RS27A_HUMAN_	3	Chymotrypsin	3	NA
MSFragger	C8ChT	F25H2.10.1	F25H2.10.1	312	20	NA	6	Chymotrypsin	4	NA
MSFragger	C8ChT	F25H2.11.1	F25H2.11.1	181	26	NA	3	Chymotrypsin	4	NA
MSFragger	C8ChT	F25H2.5.4	F25H2.5.4	153	28	II_1575694_TX=6239	7	Chymotrypsin	4	NA
MSFragger	C8ChT	F25H5.4a.3	F25H5.4a.3	852	24	F25H5.4b.5	21	Chymotrypsin	4	NA
MSFragger	C8ChT	F26D10.3.2	F26D10.3.2	640	18	NA	10	Chymotrypsin	4	NA
MSFragger	C8ChT	F26D2.13.1	F26D2.13.1	247	5	F26D2.14.1, ZK218.5.1	1	Chymotrypsin	1	NA
MSFragger	C8ChT	F26F4.7.1	F26F4.7.1	1032	1	NA	1	Chymotrypsin	1	NA
MSFragger	C8ChT	F26H11.5.2	F26H11.5.2	238	6	NA	1	Chymotrypsin	1	NA
MSFragger	C8ChT	F27C1.7a.5	F27C1.7a.5	207	6	F27C1.7b.1	1	Chymotrypsin	4	NA
MSFragger	C8ChT	F27D4.1.1	F27D4.1.1	332	11	NA	2	Chymotrypsin	4	NA
MSFragger	C8ChT	F27D9.5.2	F27D9.5.2	724	5	NA	2	Chymotrypsin	2	NA
MSFragger	C8ChT	F28B3.8.1	F28B3.8.1	896	4	NA	3	Chymotrypsin	4	NA
MSFragger	C8ChT	F28F8.3.1	F28F8.3.1__chrV_1_15570380_15570655	91	18	NA	1	Chymotrypsin	1	NA
MSFragger	C8ChT	F28H1.2.1	F28H1.2.1	142	43	NA	6	Chymotrypsin	4	NA
MSFragger	C8ChT	F29B9.6.2	F29B9.6.2	166	12	NA	1	Chymotrypsin	1	NA
MSFragger	C8ChT	F29F11.1.1	F29F11.1.1	481	3	NA	1	Chymotrypsin	2	NA
MSFragger	C8ChT	F29G6.3a.2	F29G6.3a.2	772	5	F29G6.3c.2, F29G6.3d.8, II_1497666_TX=6239, II_1497676_TX=6239, II_1497678_TX=6239, II_1497679_TX=6239, II_1497682_TX=6239	4	Chymotrypsin	4	NA
MSFragger	C8ChT	F31C3.1.2	F31C3.1.2	204	3	NA	1	Chymotrypsin	1	NA
MSFragger	C8ChT	F31D4.3.2	F31D4.3.2	431	10	NA	2	Chymotrypsin	4	NA
MSFragger	C8ChT	F32A5.4a.2	F32A5.4a.2	243	8	F32A5.4b.1	1	Chymotrypsin	4	NA
MSFragger	C8ChT	F32B5.8a.1	F32B5.8a.1__chrI_-1_2689266_2689403	306	11	NA	3	Chymotrypsin	4	NA
MSFragger	C8ChT	F32D1.5a.1	F32D1.5a.1__chrV_-1_4369469_4369738	358	10	NA	3	Chymotrypsin	2	NA
MSFragger	C8ChT	F32D8.12a.1	F32D8.12a.1__chrV_-1_10888763_10888930	474	4	F32D8.12b.1__chrV_-1_10888763_10888930	1	Chymotrypsin	2	NA
MSFragger	C8ChT	F32D8.6.1	F32D8.6.1__chrV_-1_10896880_10897135	68	32	NA	2	Chymotrypsin	4	NA
MSFragger	C8ChT	F35B12.7.1	F35B12.7.1__chrV_1_11616377_11616695	80	48	NA	4	Chymotrypsin	3	NA
MSFragger	C8ChT	F35C12.3a.2	F35C12.3a.2	368	9	F35C12.3b.2, F35C12.3c.1	1	Chymotrypsin	4	NA
MSFragger	C8ChT	F35C5.6.2	F35C5.6.2	411	8	NA	2	Chymotrypsin	1	NA
MSFragger	C8ChT	F35C8.6.2	F35C8.6.2	131	13	NA	1	Chymotrypsin	4	NA
MSFragger	C8ChT	F35G2.2.1	F35G2.2.1	199	6	NA	1	Chymotrypsin	2	NA
MSFragger	C8ChT	F36A2.6.1	F36A2.6.1	151	14	NA	3	Chymotrypsin	2	NA
MSFragger	C8ChT	F37C12.11.1	F37C12.11.1__chrIII_-1_7189211_7189625	88	33	NA	3	Chymotrypsin	4	NA
MSFragger	C8ChT	F37C12.9.2	F37C12.9.2	152	7	NA	1	Chymotrypsin	3	NA
MSFragger	C8ChT	F38B2.1a.1	F38B2.1a.1	575	6	F38B2.1b.1, F38B2.1c.3, F38B2.1d.1	3	Chymotrypsin	2	NA
MSFragger	C8ChT	F38B2.4a.1	F38B2.4a.1__chrX_-1_11287080_11287151	210	6	NA	1	Chymotrypsin	2	NA
MSFragger	C8ChT	F40A3.3a.1	F40A3.3a.1	221	10	F40A3.3b.1, F40A3.3c.1	1	Chymotrypsin	3	NA
MSFragger	C8ChT	F40F11.1.1	F40F11.1.1	155	11	NA	2	Chymotrypsin	2	NA
MSFragger	C8ChT	F40F4.2.2	F40F4.2.2	161	11	F40F4.3.2	2	Chymotrypsin	4	NA
MSFragger	C8ChT	F40F4.4a.1	F40F4.4a.1	165	7	F40F4.4b.1	1	Chymotrypsin	1	NA
MSFragger	C8ChT	F40F4.6a.1	F40F4.6a.1	2214	0	F40F4.6b.1	1	Chymotrypsin	1	NA
MSFragger	C8ChT	F41C3.5.3	F41C3.5.3	469	16	NA	6	Chymotrypsin	4	NA
MSFragger	C8ChT	F41E6.9.1	F41E6.9.1	217	5	NA	1	Chymotrypsin	1	NA
MSFragger	C8ChT	F42A10.1.3	F42A10.1.3	712	2	NA	1	Chymotrypsin	4	NA
MSFragger	C8ChT	F42A10.7.1	F42A10.7.1	187	15	NA	2	Chymotrypsin	4	NA
MSFragger	C8ChT	F42A8.2.2	F42A8.2.2	298	3	NA	1	Chymotrypsin	1	NA
MSFragger	C8ChT	F42C5.8a.1	F42C5.8a.1	208	12	F42C5.8b.6, II_1538490_TX=6239	1	Chymotrypsin	4	NA
MSFragger	C8ChT	F42G4.3a.2	F42G4.3a.2	603	6	F42G4.3b.1, F42G4.3c.1, F42G4.3d.1, F42G4.3e.2	1	Chymotrypsin	3	NA
MSFragger	C8ChT	F42G8.12.1	F42G8.12.1	276	14	NA	3	Chymotrypsin	3	NA
MSFragger	C8ChT	F43D9.4.1	F43D9.4.1	159	23	NA	4	Chymotrypsin	4	NA
MSFragger	C8ChT	F43G9.1.2	F43G9.1.2	358	30	NA	8	Chymotrypsin	4	NA
MSFragger	C8ChT	F43G9.9.3	F43G9.9.3	192	18	NA	4	Chymotrypsin	4	NA
MSFragger	C8ChT	F44A6.1a.1	F44A6.1a.1	453	2	F44A6.1b.2	1	Chymotrypsin	1	NA
MSFragger	C8ChT	F44E5.1.2	F44E5.1.2	78	9	NA	1	Chymotrypsin	1	NA
MSFragger	C8ChT	F45H10.3.1	F45H10.3.1	168	24	NA	2	Chymotrypsin	4	NA
MSFragger	C8ChT	F46E10.10a.1	F46E10.10a.1	336	18	NA	5	Chymotrypsin	4	NA
MSFragger	C8ChT	F46F11.5.2	F46F11.5.2	126	9	NA	1	Chymotrypsin	2	NA
MSFragger	C8ChT	F46F2.3.1	F46F2.3.1	137	24	NA	2	Chymotrypsin	4	NA
MSFragger	C8ChT	F46H5.3a.4	F46H5.3a.4	396	32	F46H5.3b.4, II_1503317_TX=6239	15	Chymotrypsin	4	NA
MSFragger	C8ChT	F46H5.7a.1	F46H5.7a.1__chrX_-1_7242545_7242682	572	40	F46H5.7b.1__chrX_-1_7242545_7242682, II_1503307_TX=6239__chrX_-1_7242545_7242682	2	Chymotrypsin	3	NA
MSFragger	C8ChT	F47B10.7.1	F47B10.7.1	116	64	NA	6	Chymotrypsin	4	NA
MSFragger	C8ChT	F49D11.8.1	F49D11.8.1	154	10	NA	1	Chymotrypsin	3	NA
MSFragger	C8ChT	F49E8.3a.1	F49E8.3a.1	884	2	F49E8.3b.1	2	Chymotrypsin	2	NA
MSFragger	C8ChT	F52B5.6.5	F52B5.6.5	146	8	NA	1	Chymotrypsin	2	NA
MSFragger	C8ChT	F52E4.1a.2	F52E4.1a.2	536	4	F52E4.1b.1	1	Chymotrypsin	1	NA
MSFragger	C8ChT	F53A2.7.2	F53A2.7.2	394	7	NA	2	Chymotrypsin	1	NA
MSFragger	C8ChT	F53A3.3a.4	F53A3.3a.4	130	9	F53A3.3b.1	1	Chymotrypsin	3	NA
MSFragger	C8ChT	F53F1.2.2	F53F1.2.2	297	14	NA	3	Chymotrypsin	4	NA
MSFragger	C8ChT	F53F1.3.1	F53F1.3.1	283	5	NA	1	Chymotrypsin	3	NA
MSFragger	C8ChT	F53F10.5.2	F53F10.5.2	805	15	NA	7	Chymotrypsin	4	NA
MSFragger	C8ChT	F53G12.10.3	F53G12.10.3	244	25	NA	6	Chymotrypsin	4	NA
MSFragger	C8ChT	F53H4.2.1	F53H4.2.1	219	15	NA	3	Chymotrypsin	3	NA
MSFragger	C8ChT	F54C1.7.9	F54C1.7.9	161	14	NA	2	Chymotrypsin	4	NA
MSFragger	C8ChT	F54C4.1.1	F54C4.1.1	189	7	NA	1	Chymotrypsin	4	NA
MSFragger	C8ChT	F54C9.1.2	F54C9.1.2	161	9	NA	1	Chymotrypsin	2	NA
MSFragger	C8ChT	F54C9.5.1	F54C9.5.1	293	21	NA	6	Chymotrypsin	3	NA
MSFragger	C8ChT	F54D5.12.1	F54D5.12.1	487	6	NA	2	Chymotrypsin	2	NA
MSFragger	C8ChT	F54D5.7.2	F54D5.7.2	409	3	NA	1	Chymotrypsin	2	NA
MSFragger	C8ChT	F54D8.2.5	F54D8.2.5	128	12	NA	2	Chymotrypsin	4	NA
MSFragger	C8ChT	F54D8.3a.1	F54D8.3a.1__chrIII_1_5078592_5078705	510	14	II_1551095_TX=6239__chrIII_1_5078592_5078705, II_1551096_TX=6239	1	Chymotrypsin	4	NA
MSFragger	C8ChT	F54E7.2.4	F54E7.2.4	140	37	NA	8	Chymotrypsin	4	NA
MSFragger	C8ChT	F54F11.2a.1	F54F11.2a.1__chrII_1_13508886_13508972	1589	7	F54F11.2b.1	8	Chymotrypsin	2	NA
MSFragger	C8ChT	F54F2.8.2	F54F2.8.2	282	10	NA	1	Chymotrypsin	1	NA
MSFragger	C8ChT	F54H12.1a.1	F54H12.1a.1	777	9	NA	6	Chymotrypsin	4	NA
MSFragger	C8ChT	F54H12.6.1	F54H12.6.1	213	27	NA	5	Chymotrypsin	4	NA
MSFragger	C8ChT	F55B11.3.2	F55B11.3.2	231	5	NA	1	Chymotrypsin	2	NA
MSFragger	C8ChT	F55D10.2.1	F55D10.2.1	147	10	NA	2	Chymotrypsin	4	NA
MSFragger	C8ChT	F55H2.6.1	F55H2.6.1	1247	1	NA	1	Chymotrypsin	3	NA
MSFragger	C8ChT	F56A8.3a.1	F56A8.3a.1__chrIII_1_13256925_13257101	444	2	II_1543589_TX=6239__chrIII_1_13256925_13257101	1	Chymotrypsin	1	NA
MSFragger	C8ChT	F56B3.5.1	F56B3.5.1	287	5	NA	1	Chymotrypsin	3	NA
MSFragger	C8ChT	F56B6.4a.1	F56B6.4a.1	429	19	F56B6.4b.1, F56B6.4c.1	5	Chymotrypsin	3	NA
MSFragger	C8ChT	F56C9.1.1	F56C9.1.1	333	3	NA	1	Chymotrypsin	2	NA
MSFragger	C8ChT	F56C9.7.1	F56C9.7.1	237	24	NA	5	Chymotrypsin	4	NA
MSFragger	C8ChT	F56D1.3.1	F56D1.3.1	147	23	NA	1	Chymotrypsin	1	NA
MSFragger	C8ChT	F56D2.1a.2	F56D2.1a.2	471	20	F56D2.1b.3, F56D2.1c.1, F56D2.1d.3	4	Chymotrypsin	4	NA
MSFragger	C8ChT	F56F3.5.2	F56F3.5.2	257	16	NA	4	Chymotrypsin	3	NA
MSFragger	C8ChT	F57B9.6a.3	F57B9.6a.3	402	13	F57B9.6b.3	1	Chymotrypsin	3	NA
MSFragger	C8ChT	F57F4.4.2	F57F4.4.2	2090	7	NA	10	Chymotrypsin	4	NA
MSFragger	C8ChT	F58A3.5.2	F58A3.5.2	148	10	NA	1	Chymotrypsin	3	NA
MSFragger	C8ChT	F58B3.5a.1	F58B3.5a.1	917	4	F58B3.5c.1	1	Chymotrypsin	3	NA
MSFragger	C8ChT	F58D5.1a.2	F58D5.1a.2	611	1	NA	1	Chymotrypsin	4	NA
MSFragger	C8ChT	F58F12.1.1	F58F12.1.1	163	47	NA	8	Chymotrypsin	4	NA
MSFragger	C8ChT	F58G1.4.1	F58G1.4.1	223	22	NA	3	Chymotrypsin	4	NA
MSFragger	C8ChT	F58H1.3a.1	F58H1.3a.1__chrV_1_11934435_11934509	248	21	II_1515531_TX=6239__chrV_1_11934659_11934986	2	Chymotrypsin	4	NA
MSFragger	C8ChT	F59A2.1a.3	F59A2.1a.3	860	7	F59A2.1b.3	4	Chymotrypsin	4	NA
MSFragger	C8ChT	F59A2.3.2	F59A2.3.2	236	17	NA	3	Chymotrypsin	4	NA
MSFragger	C8ChT	F59B1.2.1	F59B1.2.1	161	19	NA	1	Chymotrypsin	1	NA
MSFragger	C8ChT	F59B8.2a.1	F59B8.2a.1__chrIV_-1_9439263_9439406	412	7	F59B8.2b.1__chrIV_-1_9439263_9439406	2	Chymotrypsin	2	NA
MSFragger	C8ChT	H01G02.1a.1	H01G02.1a.1	131	26	H01G02.1b.2	3	Chymotrypsin	3	NA
MSFragger	C8ChT	H04M03.2.1	H04M03.2.1__chrIV_1_5895518_5895820	84	16	NA	1	Chymotrypsin	4	NA
MSFragger	C8ChT	H06H21.11.1	H06H21.11.1	143	11	NA	1	Chymotrypsin	1	NA
MSFragger	C8ChT	H06O01.1.3	H06O01.1.3	488	8	II_1577896_TX=6239	3	Chymotrypsin	4	NA
MSFragger	C8ChT	H14A12.2a.1	H14A12.2a.1__chrIII_1_7466155_7466292	501	16	H14A12.2b.6, II_1547858_TX=6239__chrIII_1_7466155_7466292, II_1547864_TX=6239__chrIII_1_7466155_7466292, II_1547865_TX=6239__chrIII_1_7466155_7466292, II_1547866_TX=6239__chrIII_1_7466155_7466292	5	Chymotrypsin	2	NA
MSFragger	C8ChT	H19N07.1a.1	H19N07.1a.1__chrV_-1_11110448_11110576	532	1	NA	1	Chymotrypsin	2	NA
MSFragger	C8ChT	H20J04.5.1	H20J04.5.1	141	20	NA	2	Chymotrypsin	4	NA
MSFragger	C8ChT	H22K11.1.1	H22K11.1.1	398	4	NA	1	Chymotrypsin	1	NA
MSFragger	C8ChT	H28O16.1a.6	H28O16.1a.6	538	27	H28O16.1d.9, II_1575491_TX=6239	12	Chymotrypsin	4	NA
MSFragger	C8ChT	H34I24.2.1	H34I24.2.1	458	4	NA	1	Chymotrypsin	1	NA
MSFragger	C8ChT	II_1501939	II_1501939_TX=6239	2329	1	K10C2.1.1	3	Chymotrypsin	3	NA
MSFragger	C8ChT	II_1503676	II_1503676_TX=6239	287	4	II_1503677_TX=6239__chrX_-1_4150674_4150718, ZK470.5a.1__chrX_-1_4150674_4150718, ZK470.5b.3	1	Chymotrypsin	2	NA
MSFragger	C8ChT	II_1509135	II_1509135_TX=6239	90	94	Y38H6C.1a.1__chrV_-1_20497983_20499008, chrV_-1_20497983_20498665	8	Chymotrypsin	4	NA
MSFragger	C8ChT	II_1511155	II_1511155_TX=6239	336	34	T03E6.7a.1, T03E6.7b.2	7	Chymotrypsin	4	NA
MSFragger	C8ChT	II_1513145	II_1513145_TX=6239	597	11	W06A7.3c.1, W06A7.3d.1, W06A7.3f.1, W06A7.3g.3	4	Chymotrypsin	4	NA
MSFragger	C8ChT	II_1519120	II_1519120_TX=6239	273	8	T23B12.3.2	2	Chymotrypsin	3	NA
MSFragger	C8ChT	II_1522237	II_1522237_TX=6239	228	12	T19H12.2.1	4	Chymotrypsin	4	NA
MSFragger	C8ChT	II_1523249	II_1523249_TX=6239	221	14	Y47D7A.5.1	2	Chymotrypsin	4	NA
MSFragger	C8ChT	II_1529507	II_1529507_TX=6239__chrIV_1_14463689_14464031	236	35	LLC1.2a.1__chrIV_1_14463689_14464031	9	Chymotrypsin	4	NA
MSFragger	C8ChT	II_1532533	II_1532533_TX=6239	227	5	R10H10.1.1	1	Chymotrypsin	2	NA
MSFragger	C8ChT	II_1543388	II_1543388_TX=6239__chrIII_-1_13462357_13462584	83	14	T27E9.2.1__chrIII_-1_13462357_13462584	1	Chymotrypsin	4	NA
MSFragger	C8ChT	II_1546134	II_1546134_TX=6239__chrIII_-1_9745908_9746157	115	22	T05G5.10a.1__chrIII_-1_9745908_9746157, T05G5.10b.1__chrIII_-1_9745908_9746157, T05G5.10c.1__chrIII_-1_9745908_9746157	1	Chymotrypsin	4	NA
MSFragger	C8ChT	II_1559346	II_1559346_TX=6239	159	17	R05H5.3.1	2	Chymotrypsin	3	NA
MSFragger	C8ChT	II_1571365	II_1571365_TX=6239	180	16	W09C5.8.1	3	Chymotrypsin	3	NA
MSFragger	C8ChT	II_1575917	II_1575917_TX=6239	402	12	ZC434.8.2	4	Chymotrypsin	2	NA
MSFragger	C8ChT	II_1576647	II_1576647_TX=6239	654	7	R11A5.4a.2	3	Chymotrypsin	3	NA
MSFragger	C8ChT	IP_1571167	IP_1571167_TX=6239	100	10	NA	1	Chymotrypsin	1	NA
MSFragger	C8ChT	JC8.3a.1	JC8.3a.1__chrIV_-1_13239931_13240327	165	43	NA	7	Chymotrypsin	4	NA
MSFragger	C8ChT	K01C8.10.2	K01C8.10.2	540	7	NA	3	Chymotrypsin	4	NA
MSFragger	C8ChT	K01D12.11.1	K01D12.11.1	277	5	NA	1	Chymotrypsin	1	NA
MSFragger	C8ChT	K01G5.4.1	K01G5.4.1	215	18	NA	2	Chymotrypsin	4	NA
MSFragger	C8ChT	K02B2.5.2	K02B2.5.2	117	20	NA	2	Chymotrypsin	4	NA
MSFragger	C8ChT	K02F2.2.2	K02F2.2.2	437	25	NA	11	Chymotrypsin	4	NA
MSFragger	C8ChT	K03E6.6.1	K03E6.6.1	126	11	NA	1	Chymotrypsin	2	NA
MSFragger	C8ChT	K04C2.2.2	K04C2.2.2	990	1	NA	1	Chymotrypsin	1	NA
MSFragger	C8ChT	K04D7.1.3	K04D7.1.3	325	30	NA	9	Chymotrypsin	4	NA
MSFragger	C8ChT	K04D7.3a.1	K04D7.3a.1	483	4	K04D7.3b.2	1	Chymotrypsin	3	NA
MSFragger	C8ChT	K07A1.10.2	K07A1.10.2	205	7	NA	1	Chymotrypsin	3	NA
MSFragger	C8ChT	K07C5.1.1	K07C5.1.1	395	7	NA	2	Chymotrypsin	4	NA
MSFragger	C8ChT	K07D4.3.1	K07D4.3.1	312	8	NA	2	Chymotrypsin	4	NA
MSFragger	C8ChT	K07E3.4b.1	K07E3.4b.1	640	4	NA	3	Chymotrypsin	1	NA
MSFragger	C8ChT	K07F5.11.1	K07F5.11.1	290	37	NA	7	Chymotrypsin	4	NA
MSFragger	C8ChT	K07F5.5.1	K07F5.5.1__chrIV_1_9844060_9844272	70	57	NA	2	Chymotrypsin	4	NA
MSFragger	C8ChT	K07F5.9.3	K07F5.9.3	109	41	T28H11.6.3	4	Chymotrypsin	4	NA
MSFragger	C8ChT	K07H8.6a.1	K07H8.6a.1	1650	7	K07H8.6c.1	10	Chymotrypsin	4	NA
MSFragger	C8ChT	K08C7.3a.1	K08C7.3a.1	3704	0	K08C7.3b.1, K08C7.3c.1, K08C7.3d.1, K08C7.3e.1, K08C7.3f.1	1	Chymotrypsin	1	NA
MSFragger	C8ChT	K08F8.4a.1	K08F8.4a.1	457	3	K08F8.4b.1	1	Chymotrypsin	2	NA
MSFragger	C8ChT	K08H10.1a.2	K08H10.1a.2	733	20	K08H10.1b.2, K08H10.1f.2, K08H10.1g.1, K08H10.1h.1, K08H10.1i.1, K08H10.1j.1, K08H10.1k.1, K08H10.1l.1, K08H10.1m.1, K08H10.1n.1, K08H10.1o.1	9	Chymotrypsin	4	NA
MSFragger	C8ChT	K09E2.3.1	K09E2.3.1	210	14	NA	2	Chymotrypsin	4	NA
MSFragger	C8ChT	K09F5.2.1	K09F5.2.1	1616	7	NA	8	Chymotrypsin	4	NA
MSFragger	C8ChT	K09F5.3.2	K09F5.3.2	103	44	NA	3	Chymotrypsin	3	NA
MSFragger	C8ChT	K10B3.7.2	K10B3.7.2	341	10	K10B3.8.2	3	Chymotrypsin	3	NA
MSFragger	C8ChT	K10C2.4.2	K10C2.4.2	418	8	NA	2	Chymotrypsin	4	NA
MSFragger	C8ChT	K10H10.2.2	K10H10.2.2	337	15	NA	4	Chymotrypsin	2	NA
MSFragger	C8ChT	K11D12.13.1	K11D12.13.1	188	29	NA	4	Chymotrypsin	4	NA
MSFragger	C8ChT	K11D9.2a.1	K11D9.2a.1	1059	2	K11D9.2b.3	2	Chymotrypsin	4	NA
MSFragger	C8ChT	LLC1.3a.1	LLC1.3a.1	495	13	NA	5	Chymotrypsin	4	NA
MSFragger	C8ChT	M01A10.1.1	M01A10.1.1	586	5	NA	1	Chymotrypsin	1	NA
MSFragger	C8ChT	M01D7.6.2	M01D7.6.2	166	9	NA	1	Chymotrypsin	4	NA
MSFragger	C8ChT	M01F1.2.2	M01F1.2.2	202	11	NA	2	Chymotrypsin	4	NA
MSFragger	C8ChT	M02H5.8a.1	M02H5.8a.1__chrV_1_450020_450381	90	27	M02H5.8b.2	1	Chymotrypsin	4	NA
MSFragger	C8ChT	M03A1.7.2	M03A1.7.2	136	39	NA	5	Chymotrypsin	4	NA
MSFragger	C8ChT	M03F4.7a.2	M03F4.7a.2	314	21	NA	4	Chymotrypsin	4	NA
MSFragger	C8ChT	M106.4a.1	M106.4a.1	743	3	M106.4b.1, M106.4c.1	1	Chymotrypsin	1	NA
MSFragger	C8ChT	M117.2a.3	M117.2a.3	248	16	NA	3	Chymotrypsin	4	NA
MSFragger	C8ChT	M7.1.1	M7.1.1	147	11	NA	1	Chymotrypsin	1	NA
MSFragger	C8ChT	R01B10.1a.1	R01B10.1a.1__chrV_1_6045348_6045539	143	28	NA	3	Chymotrypsin	4	NA
MSFragger	C8ChT	R03G5.1a.4	R03G5.1a.4	463	40	NA	15	Chymotrypsin	4	NA
MSFragger	C8ChT	R04F11.2.3	R04F11.2.3	107	40	NA	5	Chymotrypsin	4	NA
MSFragger	C8ChT	R05D11.3.1	R05D11.3.1	133	34	NA	5	Chymotrypsin	4	NA
MSFragger	C8ChT	R05F9.10.1	R05F9.10.1	337	18	NA	5	Chymotrypsin	4	NA
MSFragger	C8ChT	R05G6.7.1	R05G6.7.1	283	3	NA	1	Chymotrypsin	3	NA
MSFragger	C8ChT	R06C7.4.3	R06C7.4.3	292	30	NA	6	Chymotrypsin	4	NA
MSFragger	C8ChT	R07B1.10.2	R07B1.10.2	180	6	NA	1	Chymotrypsin	3	NA
MSFragger	C8ChT	R07E5.10.1	R07E5.10.1	386	4	NA	1	Chymotrypsin	2	NA
MSFragger	C8ChT	R07H5.8.1	R07H5.8.1	342	26	NA	5	Chymotrypsin	4	NA
MSFragger	C8ChT	R08E5.3.1	R08E5.3.1	365	9	NA	2	Chymotrypsin	3	NA
MSFragger	C8ChT	R09B3.2.1	R09B3.2.1__chrI_-1_11909450_11909974	83	78	NA	6	Chymotrypsin	4	NA
MSFragger	C8ChT	R09B3.3.1	R09B3.3.1	85	80	NA	10	Chymotrypsin	4	NA
MSFragger	C8ChT	R09E12.3.1	R09E12.3.1	320	4	NA	2	Chymotrypsin	3	NA
MSFragger	C8ChT	R09H10.3a.1	R09H10.3a.1	135	11	R09H10.3b.3	1	Chymotrypsin	3	NA
MSFragger	C8ChT	R107.7.2	R107.7.2	208	14	NA	3	Chymotrypsin	1	NA
MSFragger	C8ChT	R10D12.14a.1	R10D12.14a.1	224	15	R10D12.14b.1, R10D12.14c.1, R10D12.14d.1	3	Chymotrypsin	4	NA
MSFragger	C8ChT	R10E12.1b.2	R10E12.1b.2	882	2	R10E12.1c.1	1	Chymotrypsin	1	NA
MSFragger	C8ChT	R119.4.1	R119.4.1	712	1	NA	1	Chymotrypsin	3	NA
MSFragger	C8ChT	R11D1.8.2	R11D1.8.2	126	7	NA	2	Chymotrypsin	2	NA
MSFragger	C8ChT	R11H6.1.3	R11H6.1.3	473	4	NA	2	Chymotrypsin	3	NA
MSFragger	C8ChT	R12C12.1a.2	R12C12.1a.2	979	2	R12C12.1b.1	2	Chymotrypsin	3	NA
MSFragger	C8ChT	R12H7.2.1	R12H7.2.1	444	18	NA	7	Chymotrypsin	4	NA
MSFragger	C8ChT	R13A5.8.1	R13A5.8.1	189	15	NA	2	Chymotrypsin	4	NA
MSFragger	C8ChT	R53.5.2	R53.5.2	219	5	NA	1	Chymotrypsin	4	NA
MSFragger	C8ChT	T01B10.2.2	T01B10.2.2	154	12	NA	1	Chymotrypsin	2	NA
MSFragger	C8ChT	T01C8.5.2	T01C8.5.2	408	2	NA	1	Chymotrypsin	2	NA
MSFragger	C8ChT	T02G5.7.1	T02G5.7.1	390	9	NA	2	Chymotrypsin	4	NA
MSFragger	C8ChT	T02G5.8.2	T02G5.8.2	407	15	NA	4	Chymotrypsin	4	NA
MSFragger	C8ChT	T03F1.3.1	T03F1.3.1	417	3	NA	1	Chymotrypsin	1	NA
MSFragger	C8ChT	T03F6.1.1	T03F6.1.1	236	11	NA	2	Chymotrypsin	4	NA
MSFragger	C8ChT	T04C12.4.3	T04C12.4.3	376	41	NA	13	Chymotrypsin	4	NA
MSFragger	C8ChT	T04F8.8a.1	T04F8.8a.1	165	10	T04F8.8b.1	1	Chymotrypsin	2	NA
MSFragger	C8ChT	T05B4.3.1	T05B4.3.1	248	18	NA	2	Chymotrypsin	4	NA
MSFragger	C8ChT	T05D4.1.2	T05D4.1.2	365	18	NA	6	Chymotrypsin	4	NA
MSFragger	C8ChT	T05E11.1.1	T05E11.1.1	210	10	NA	1	Chymotrypsin	4	NA
MSFragger	C8ChT	T05E11.3a.2	T05E11.3a.2	760	1	T05E11.3b.6	1	Chymotrypsin	1	NA
MSFragger	C8ChT	T05F1.3.1	T05F1.3.1	146	9	NA	1	Chymotrypsin	2	NA
MSFragger	C8ChT	T05G5.6.2	T05G5.6.2	288	17	NA	3	Chymotrypsin	3	NA
MSFragger	C8ChT	T05H10.1.1	T05H10.1.1	1326	1	NA	1	Chymotrypsin	4	NA
MSFragger	C8ChT	T05H4.12.3	T05H4.12.3	129	25	NA	2	Chymotrypsin	4	NA
MSFragger	C8ChT	T05H4.6a.1	T05H4.6a.1	593	7	T05H4.6b.2	2	Chymotrypsin	2	NA
MSFragger	C8ChT	T06E4.12.1	T06E4.12.1	228	61	NA	9	Chymotrypsin	4	NA
MSFragger	C8ChT	T06E4.14.1	T06E4.14.1	219	54	NA	12	Chymotrypsin	4	NA
MSFragger	C8ChT	T06E4.8.1	T06E4.8.1	199	52	NA	9	Chymotrypsin	4	NA
MSFragger	C8ChT	T06E4.9.1	T06E4.9.1	183	57	NA	9	Chymotrypsin	4	NA
MSFragger	C8ChT	T08A9.7.1	T08A9.7.1	100	25	NA	1	Chymotrypsin	1	NA
MSFragger	C8ChT	T08A9.9.2	T08A9.9.2	103	28	NA	1	Chymotrypsin	4	NA
MSFragger	C8ChT	T08B2.10.2	T08B2.10.2	130	22	NA	2	Chymotrypsin	4	NA
MSFragger	C8ChT	T08B2.7a.1	T08B2.7a.1__chrI_-1_6207208_6207315	781	1	T08B2.7b.1__chrI_-1_6207208_6207315	1	Chymotrypsin	3	NA
MSFragger	C8ChT	T08B2.9a.1	T08B2.9a.1__chrI_-1_6214212_6214365	552	3	T08B2.9b.2	1	Chymotrypsin	1	NA
MSFragger	C8ChT	T08G2.3.2	T08G2.3.2	417	7	NA	3	Chymotrypsin	3	NA
MSFragger	C8ChT	T09A5.11.2	T09A5.11.2	445	6	NA	2	Chymotrypsin	1	NA
MSFragger	C8ChT	T10B10.2.1	T10B10.2.1	422	8	NA	2	Chymotrypsin	3	NA
MSFragger	C8ChT	T12A2.7.2	T12A2.7.2	238	5	NA	1	Chymotrypsin	1	NA
MSFragger	C8ChT	T12D8.10.1	T12D8.10.1	98	24	NA	2	Chymotrypsin	3	NA
MSFragger	C8ChT	T12D8.6.2	T12D8.6.2	142	28	NA	3	Chymotrypsin	4	NA
MSFragger	C8ChT	T12D8.8.2	T12D8.8.2	422	8	NA	3	Chymotrypsin	4	NA
MSFragger	C8ChT	T13B5.3.1	T13B5.3.1	440	3	NA	1	Chymotrypsin	1	NA
MSFragger	C8ChT	T13F3.6.2	T13F3.6.2	168	57	NA	11	Chymotrypsin	4	NA
MSFragger	C8ChT	T14F9.1.2	T14F9.1.2	470	6	NA	2	Chymotrypsin	4	NA
MSFragger	C8ChT	T18H9.2.1	T18H9.2.1	429	18	NA	7	Chymotrypsin	4	NA
MSFragger	C8ChT	T20B12.7.1	T20B12.7.1	238	8	NA	1	Chymotrypsin	4	NA
MSFragger	C8ChT	T20D3.14.1	T20D3.14.1__chrIV_-1_9335509_9335887	91	42	NA	2	Chymotrypsin	4	NA
MSFragger	C8ChT	T20D3.2.1	T20D3.2.1	234	39	NA	11	Chymotrypsin	4	NA
MSFragger	C8ChT	T20F5.2.1	T20F5.2.1	202	7	NA	1	Chymotrypsin	1	NA
MSFragger	C8ChT	T20G5.1.1	T20G5.1.1	1681	1	NA	2	Chymotrypsin	1	NA
MSFragger	C8ChT	T20G5.2.1	T20G5.2.1	468	7	NA	2	Chymotrypsin	4	NA
MSFragger	C8ChT	T20H4.5.1	T20H4.5.1	212	15	NA	2	Chymotrypsin	2	NA
MSFragger	C8ChT	T21B10.2a.3	T21B10.2a.3	434	21	T21B10.2c.2	6	Chymotrypsin	3	NA
MSFragger	C8ChT	T21B10.7.3	T21B10.7.3	529	15	NA	6	Chymotrypsin	4	NA
MSFragger	C8ChT	T21C9.12.1	T21C9.12.1	452	9	NA	3	Chymotrypsin	3	NA
MSFragger	C8ChT	T21C9.4.1	T21C9.4.1	103	29	NA	2	Chymotrypsin	2	NA
MSFragger	C8ChT	T21G5.3.1	T21G5.3.1	763	5	NA	2	Chymotrypsin	4	NA
MSFragger	C8ChT	T21H3.3a.1	T21H3.3a.1	149	41	NA	5	Chymotrypsin	4	NA
MSFragger	C8ChT	T22B11.5a.1	T22B11.5a.1	1029	15	chrIV_-1_4703227_4703502	2	Chymotrypsin	4	NA
MSFragger	C8ChT	T22D1.9.1	T22D1.9.1	981	1	NA	1	Chymotrypsin	2	NA
MSFragger	C8ChT	T22E5.5.2	T22E5.5.2	405	9	NA	2	Chymotrypsin	4	NA
MSFragger	C8ChT	T22F3.3a.1	T22F3.3a.1	882	5	NA	3	Chymotrypsin	2	NA
MSFragger	C8ChT	T22G5.2.1	T22G5.2.1	137	8	NA	1	Chymotrypsin	1	NA
MSFragger	C8ChT	T22H6.2a.1	T22H6.2a.1	800	2	T22H6.2b.1	1	Chymotrypsin	4	NA
MSFragger	C8ChT	T23D8.6.1	T23D8.6.1	127	31	NA	6	Chymotrypsin	4	NA
MSFragger	C8ChT	T25B9.9.1	T25B9.9.1	484	2	NA	1	Chymotrypsin	3	NA
MSFragger	C8ChT	T25E4.1.1	T25E4.1.1	231	29	NA	4	Chymotrypsin	4	NA
MSFragger	C8ChT	T25F10.6a.2	T25F10.6a.2	406	11	T25F10.6b.2	2	Chymotrypsin	2	NA
MSFragger	C8ChT	T27E9.1a.1	T27E9.1a.1__chrIII_1_13464304_13464339	300	21	NA	5	Chymotrypsin	4	NA
MSFragger	C8ChT	T28B4.3.1	T28B4.3.1	141	7	NA	1	Chymotrypsin	1	NA
MSFragger	C8ChT	T28H11.1.1	T28H11.1.1	373	36	NA	10	Chymotrypsin	4	NA
MSFragger	C8ChT	T28H11.5.1	T28H11.5.1	405	26	NA	6	Chymotrypsin	4	NA
MSFragger	C8ChT	VC5.3a.1	VC5.3a.1	1440	25	NA	24	Chymotrypsin	4	NA
MSFragger	C8ChT	VW02B12L.1.2	VW02B12L.1.2	865	2	NA	2	Chymotrypsin	4	NA
MSFragger	C8ChT	VW06B3R.1a.2	VW06B3R.1a.2	410	3	VW06B3R.1b.1	1	Chymotrypsin	3	NA
MSFragger	C8ChT	W01A11.4.1	W01A11.4.1	192	13	NA	2	Chymotrypsin	3	NA
MSFragger	C8ChT	W01A8.1a.2	W01A8.1a.2	415	3	W01A8.1b.3, W01A8.1c.2	1	Chymotrypsin	2	NA
MSFragger	C8ChT	W01B11.6.1	W01B11.6.1	109	13	NA	1	Chymotrypsin	4	NA
MSFragger	C8ChT	W01F3.3a.1	W01F3.3a.1	2175	2	W01F3.3b.1, W01F3.3c.1, W01F3.3d.1, W01F3.3e.1, W01F3.3f.1, W01F3.3g.1, W01F3.3h.1	2	Chymotrypsin	1	NA
MSFragger	C8ChT	W02D3.5.1	W02D3.5.1	135	8	NA	1	Chymotrypsin	3	NA
MSFragger	C8ChT	W02F12.6.1	W02F12.6.1	186	11	NA	1	Chymotrypsin	1	NA
MSFragger	C8ChT	W02H5.11a.1	W02H5.11a.1	347	15	W02H5.16a.1, W02H5.16b.1	1	Chymotrypsin	1	NA
MSFragger	C8ChT	W03D2.4.1	W03D2.4.1	263	12	NA	2	Chymotrypsin	2	NA
MSFragger	C8ChT	W03F9.1a.1	W03F9.1a.1__chrV_-1_124378_124665	455	16	W03F9.1b.1__chrV_-1_124378_124665	1	Chymotrypsin	4	NA
MSFragger	C8ChT	W03F9.5.3	W03F9.5.3	306	4	NA	1	Chymotrypsin	1	NA
MSFragger	C8ChT	W03G9.8.1	W03G9.8.1__chrI_-1_4957857_4958154	67	19	NA	1	Chymotrypsin	2	NA
MSFragger	C8ChT	W06H8.1a.2	W06H8.1a.2	786	2	W06H8.1b.2, W06H8.1c.1, W06H8.1d.1, W06H8.1e.1, W06H8.1f.2, W06H8.1g.1, W06H8.1h.1, W06H8.1i.2	2	Chymotrypsin	1	NA
MSFragger	C8ChT	W07E11.4.1	W07E11.4.1	71	36	NA	2	Chymotrypsin	4	NA
MSFragger	C8ChT	W08E12.7.2	W08E12.7.2	391	14	NA	4	Chymotrypsin	3	NA
MSFragger	C8ChT	W08E3.3a.1	W08E3.3a.1__chrI_1_13340466_13340923	395	9	NA	2	Chymotrypsin	2	NA
MSFragger	C8ChT	W09C5.6a.1	W09C5.6a.1__chrI_-1_13652992_13653204	122	17	W09C5.6b.1__chrI_-1_13652992_13653204	1	Chymotrypsin	4	NA
MSFragger	C8ChT	W09D10.1.3	W09D10.1.3	495	6	NA	2	Chymotrypsin	2	NA
MSFragger	C8ChT	W09D10.3.1	W09D10.3.1	173	11	NA	1	Chymotrypsin	2	NA
MSFragger	C8ChT	W09H1.6a.1	W09H1.6a.1	279	4	W09H1.6b.2	1	Chymotrypsin	3	NA
MSFragger	C8ChT	W10D5.2.2	W10D5.2.2	199	22	NA	4	Chymotrypsin	4	NA
MSFragger	C8ChT	W10G11.20.3	W10G11.20.3	171	17	NA	2	Chymotrypsin	4	NA
MSFragger	C8ChT	Y105C5B.28a.1	Y105C5B.28a.1	388	6	Y105C5B.28b.1	2	Chymotrypsin	2	NA
MSFragger	C8ChT	Y105C5B.5a.1	Y105C5B.5a.1__chrIV_-1_15899999_15900393	127	24	NA	2	Chymotrypsin	1	NA
MSFragger	C8ChT	Y105E8A.16.2	Y105E8A.16.2	117	17	NA	1	Chymotrypsin	4	NA
MSFragger	C8ChT	Y105E8A.4.1	Y105E8A.4.1	256	5	NA	1	Chymotrypsin	1	NA
MSFragger	C8ChT	Y105E8B.1a.1	Y105E8B.1a.1__chrI_-1_14621514_14621591	284	14	Y105E8B.1m.1__chrI_-1_14621514_14621591, Y105E8B.1n.1__chrI_-1_14621514_14621591, Y105E8B.1o.1__chrI_-1_14621514_14621591	3	Chymotrypsin	4	NA
MSFragger	C8ChT	Y105E8B.5.1	Y105E8B.5.1	214	19	NA	3	Chymotrypsin	3	NA
MSFragger	C8ChT	Y106G6H.2a.5	Y106G6H.2a.5	646	19	Y106G6H.2c.4	7	Chymotrypsin	4	NA
MSFragger	C8ChT	Y106G6H.3a.1	Y106G6H.3a.1__chrI_1_10436773_10436844	115	67	NA	8	Chymotrypsin	4	NA
MSFragger	C8ChT	Y110A2AR.3a.1	Y110A2AR.3a.1	236	9	NA	1	Chymotrypsin	4	NA
MSFragger	C8ChT	Y110A7A.18.1	Y110A7A.18.1	975	2	NA	1	Chymotrypsin	4	NA
MSFragger	C8ChT	Y119D3B.15.1	Y119D3B.15.1__chrIII_-1_1194668_1196276	82	32	NA	1	Chymotrypsin	2	NA
MSFragger	C8ChT	Y17G7B.7.1	Y17G7B.7.1	247	8	NA	1	Chymotrypsin	4	NA
MSFragger	C8ChT	Y18D10A.20.1	Y18D10A.20.1	132	36	NA	4	Chymotrypsin	4	NA
MSFragger	C8ChT	Y22D7AL.5a.2	Y22D7AL.5a.2	568	29	Y22D7AL.5b.2	7	Chymotrypsin	4	NA
MSFragger	C8ChT	Y22D7AR.10.1	Y22D7AR.10.1	69	50	NA	2	Chymotrypsin	4	NA
MSFragger	C8ChT	Y24D9A.4a.1	Y24D9A.4a.1	265	5	Y24D9A.4c.1	2	Chymotrypsin	3	NA
MSFragger	C8ChT	Y24D9A.8a.2	Y24D9A.8a.2	319	27	NA	6	Chymotrypsin	4	NA
MSFragger	C8ChT	Y32H12A.4.1	Y32H12A.4.1	193	7	NA	1	Chymotrypsin	3	NA
MSFragger	C8ChT	Y34B4A.6.1	Y34B4A.6.1	231	50	NA	12	Chymotrypsin	4	NA
MSFragger	C8ChT	Y34D9A.10.1	Y34D9A.10.1	430	4	NA	1	Chymotrypsin	3	NA
MSFragger	C8ChT	Y37D8A.14.1	Y37D8A.14.1	174	16	NA	2	Chymotrypsin	4	NA
MSFragger	C8ChT	Y37D8A.15.2	Y37D8A.15.2	143	9	NA	1	Chymotrypsin	3	NA
MSFragger	C8ChT	Y37D8A.19.1	Y37D8A.19.1	101	44	NA	2	Chymotrypsin	4	NA
MSFragger	C8ChT	Y37E3.17a.1	Y37E3.17a.1	830	3	NA	4	Chymotrypsin	4	NA
MSFragger	C8ChT	Y37E3.3.1	Y37E3.3.1__chrI_1_2064305_2064559	67	31	NA	2	Chymotrypsin	1	NA
MSFragger	C8ChT	Y37E3.7.3	Y37E3.7.3	111	42	NA	9	Chymotrypsin	4	NA
MSFragger	C8ChT	Y37E3.8a.1	Y37E3.8a.1	145	53	Y37E3.8b.2	5	Chymotrypsin	4	NA
MSFragger	C8ChT	Y38A10A.5.2	Y38A10A.5.2	395	16	NA	4	Chymotrypsin	4	NA
MSFragger	C8ChT	Y38F1A.6.7	Y38F1A.6.7	465	7	NA	2	Chymotrypsin	4	NA
MSFragger	C8ChT	Y38F1A.9.1	Y38F1A.9.1	108	13	NA	1	Chymotrypsin	2	NA
MSFragger	C8ChT	Y38F2AL.3a.1	Y38F2AL.3a.1	384	12	Y38F2AL.3b.1	1	Chymotrypsin	1	NA
MSFragger	C8ChT	Y39A3CR.4.1	Y39A3CR.4.1	83	24	NA	2	Chymotrypsin	3	NA
MSFragger	C8ChT	Y39B6A.20.2	Y39B6A.20.2	396	27	NA	7	Chymotrypsin	4	NA
MSFragger	C8ChT	Y39B6A.2a.1	Y39B6A.2a.1	496	5	NA	2	Chymotrypsin	4	NA
MSFragger	C8ChT	Y41D4A.5.1	Y41D4A.5.1	469	4	NA	1	Chymotrypsin	1	NA
MSFragger	C8ChT	Y43B11AR.4.1	Y43B11AR.4.1	259	5	NA	1	Chymotrypsin	1	NA
MSFragger	C8ChT	Y44A6D.2.1	Y44A6D.2.1__chrV_1_20789549_20790481	76	82	NA	3	Chymotrypsin	4	NA
MSFragger	C8ChT	Y44E3A.3.1	Y44E3A.3.1	107	11	NA	2	Chymotrypsin	3	NA
MSFragger	C8ChT	Y45F10D.12.2	Y45F10D.12.2	188	12	NA	2	Chymotrypsin	2	NA
MSFragger	C8ChT	Y45G12B.1.1	Y45G12B.1.1	729	1	NA	1	Chymotrypsin	1	NA
MSFragger	C8ChT	Y47D3A.16.1	Y47D3A.16.1	550	3	NA	1	Chymotrypsin	1	NA
MSFragger	C8ChT	Y47D3B.6.1	Y47D3B.6.1	269	6	NA	1	Chymotrypsin	4	NA
MSFragger	C8ChT	Y48A6B.3.1	Y48A6B.3.1	163	4	NA	1	Chymotrypsin	2	NA
MSFragger	C8ChT	Y49A3A.2.5	Y49A3A.2.5	606	19	NA	8	Chymotrypsin	4	NA
MSFragger	C8ChT	Y51F10.7.1	Y51F10.7.1	189	19	NA	3	Chymotrypsin	4	NA
MSFragger	C8ChT	Y51H4A.3a.1	Y51H4A.3a.1__chrIV_-1_16483992_16485964	192	28	chrIV_-1_16488279_16488428	1	Chymotrypsin	2	NA
MSFragger	C8ChT	Y53F4B.30.1	Y53F4B.30.1	209	4	NA	1	Chymotrypsin	1	NA
MSFragger	C8ChT	Y54E10A.3.1	Y54E10A.3.1	284	6	NA	1	Chymotrypsin	2	NA
MSFragger	C8ChT	Y54E10A.9a.2	Y54E10A.9a.2	641	2	Y54E10A.9b.3, Y54E10A.9c.2	2	Chymotrypsin	2	NA
MSFragger	C8ChT	Y54E5A.4.1	Y54E5A.4.1	538	9	NA	3	Chymotrypsin	4	NA
MSFragger	C8ChT	Y54E5A.5.1	Y54E5A.5.1	153	8	NA	1	Chymotrypsin	4	NA
MSFragger	C8ChT	Y54F10AR.1.1	Y54F10AR.1.1	270	11	NA	2	Chymotrypsin	1	NA
MSFragger	C8ChT	Y54G2A.31.1	Y54G2A.31.1	151	11	NA	1	Chymotrypsin	4	NA
MSFragger	C8ChT	Y54G9A.6.1	Y54G9A.6.1	343	4	NA	1	Chymotrypsin	4	NA
MSFragger	C8ChT	Y55B1AR.1.1	Y55B1AR.1.1	146	12	NA	2	Chymotrypsin	4	NA
MSFragger	C8ChT	Y55F3AM.12.1	Y55F3AM.12.1	332	9	NA	2	Chymotrypsin	4	NA
MSFragger	C8ChT	Y55H10A.1.1	Y55H10A.1.1	451	13	NA	4	Chymotrypsin	4	NA
MSFragger	C8ChT	Y57A10A.23.2	Y57A10A.23.2	186	22	NA	3	Chymotrypsin	4	NA
MSFragger	C8ChT	Y57G11B.5.1	Y57G11B.5.1	225	19	NA	3	Chymotrypsin	1	NA
MSFragger	C8ChT	Y57G11C.10a.2	Y57G11C.10a.2	444	18	Y57G11C.10b.1, Y57G11C.10c.2	1	Chymotrypsin	4	NA
MSFragger	C8ChT	Y57G11C.12.1	Y57G11C.12.1__chrIV_-1_14796518_14796781	131	9	NA	2	Chymotrypsin	2	NA
MSFragger	C8ChT	Y57G11C.16.1	Y57G11C.16.1	154	7	NA	2	Chymotrypsin	4	NA
MSFragger	C8ChT	Y59A8B.20.1	Y59A8B.20.1	162	33	NA	4	Chymotrypsin	4	NA
MSFragger	C8ChT	Y59A8B.23a.1	Y59A8B.23a.1	596	3	Y59A8B.23c.1	1	Chymotrypsin	2	NA
MSFragger	C8ChT	Y5F2A.1.2	Y5F2A.1.2	132	11	NA	2	Chymotrypsin	1	NA
MSFragger	C8ChT	Y62E10A.1.2	Y62E10A.1.2	110	50	NA	7	Chymotrypsin	4	NA
MSFragger	C8ChT	Y62E10A.11.2	Y62E10A.11.2	147	14	NA	1	Chymotrypsin	1	NA
MSFragger	C8ChT	Y62H9A.6.1	Y62H9A.6.1	181	25	NA	3	Chymotrypsin	4	NA
MSFragger	C8ChT	Y63D3A.5.2	Y63D3A.5.2	486	38	NA	10	Chymotrypsin	4	NA
MSFragger	C8ChT	Y65B4BL.5a.1	Y65B4BL.5a.1	719	2	Y65B4BL.5b.1, Y65B4BL.5c.1	1	Chymotrypsin	1	NA
MSFragger	C8ChT	Y66D12A.22.1	Y66D12A.22.1__chrIII_-1_11501007_11502834	86	31	NA	3	Chymotrypsin	4	NA
MSFragger	C8ChT	Y71A12B.1a.1	Y71A12B.1a.1	246	17	Y71A12B.1b.1	4	Chymotrypsin	4	NA
MSFragger	C8ChT	Y71F9AM.5a.1	Y71F9AM.5a.1	137	21	NA	2	Chymotrypsin	4	NA
MSFragger	C8ChT	Y71F9AM.6.1	Y71F9AM.6.1	257	5	NA	1	Chymotrypsin	1	NA
MSFragger	C8ChT	Y71H2AM.11.1	Y71H2AM.11.1	472	4	NA	1	Chymotrypsin	1	NA
MSFragger	C8ChT	Y71H2AM.5.2	Y71H2AM.5.2	121	10	NA	1	Chymotrypsin	1	NA
MSFragger	C8ChT	Y71H2B.4.1	Y71H2B.4.1__chrIII_1_2618990_2619324	90	16	NA	1	Chymotrypsin	3	NA
MSFragger	C8ChT	Y73B6BL.6a.8	Y73B6BL.6a.8	305	5	Y73B6BL.6b.7	1	Chymotrypsin	2	NA
MSFragger	C8ChT	Y74C9A.2a.1	Y74C9A.2a.1__chrI_1_15103_16585	123	41	NA	3	Chymotrypsin	4	NA
MSFragger	C8ChT	Y75B12B.2.2	Y75B12B.2.2	171	25	NA	4	Chymotrypsin	3	NA
MSFragger	C8ChT	Y82E9BR.15.1	Y82E9BR.15.1	124	25	NA	4	Chymotrypsin	4	NA
MSFragger	C8ChT	Y82E9BR.3.4	Y82E9BR.3.4	116	18	NA	1	Chymotrypsin	4	NA
MSFragger	C8ChT	Y87G2A.5.2	Y87G2A.5.2	1050	2	NA	2	Chymotrypsin	1	NA
MSFragger	C8ChT	Y92H12BR.3a.1	Y92H12BR.3a.1	637	3	NA	2	Chymotrypsin	3	NA
MSFragger	C8ChT	Y94H6A.10.1	Y94H6A.10.1	181	7	NA	1	Chymotrypsin	3	NA
MSFragger	C8ChT	Y94H6A.9a.1	Y94H6A.9a.1__chrIV_-1_2720565_2720696	301	30	Y94H6A.9b.1__chrIV_-1_2720565_2720696, Y94H6A.9c.1__chrIV_-1_2720565_2720696	1	Chymotrypsin	3	NA
MSFragger	C8ChT	Y97E10AR.7.2	Y97E10AR.7.2	124	16	NA	2	Chymotrypsin	2	NA
MSFragger	C8ChT	ZC101.2a.1	ZC101.2a.1	2482	1	ZC101.2d.1, ZC101.2e.1, ZC101.2f.1, ZC101.2k.1, ZC101.2l.1, ZC101.2m.1, ZC101.2o.1, ZC101.2r.1	2	Chymotrypsin	4	NA
MSFragger	C8ChT	ZC155.1.2	ZC155.1.2	322	7	NA	2	Chymotrypsin	3	NA
MSFragger	C8ChT	ZC247.1.1	ZC247.1.1	4389	6	NA	1	Chymotrypsin	4	NA
MSFragger	C8ChT	ZC373.2.1	ZC373.2.1	104	13	NA	1	Chymotrypsin	4	NA
MSFragger	C8ChT	ZC434.2.1	ZC434.2.1	194	16	NA	3	Chymotrypsin	4	NA
MSFragger	C8ChT	ZC443.6.1	ZC443.6.1	534	5	NA	2	Chymotrypsin	1	NA
MSFragger	C8ChT	ZC477.1.1	ZC477.1.1	371	29	NA	7	Chymotrypsin	4	NA
MSFragger	C8ChT	ZC513.6.2	ZC513.6.2	393	5	NA	1	Chymotrypsin	1	NA
MSFragger	C8ChT	ZK1307.1a.1	ZK1307.1a.1__chrII_-1_9654431_9654598	279	25	ZK1307.1b.1	2	Chymotrypsin	3	NA
MSFragger	C8ChT	ZK1320.13.1	ZK1320.13.1	68	22	NA	1	Chymotrypsin	4	NA
MSFragger	C8ChT	ZK1320.2.1	ZK1320.2.1	208	18	NA	3	Chymotrypsin	4	NA
MSFragger	C8ChT	ZK20.3.2	ZK20.3.2	323	12	NA	3	Chymotrypsin	4	NA
MSFragger	C8ChT	ZK455.1.2	ZK455.1.2	887	4	NA	4	Chymotrypsin	3	NA
MSFragger	C8ChT	ZK512.2a.1	ZK512.2a.1	578	2	NA	1	Chymotrypsin	2	NA
MSFragger	C8ChT	ZK512.7.1	ZK512.7.1	141	35	NA	3	Chymotrypsin	4	NA
MSFragger	C8ChT	ZK632.6a.1	ZK632.6a.1	619	4	NA	2	Chymotrypsin	4	NA
MSFragger	C8ChT	ZK652.2.1	ZK652.2.1	58	34	NA	2	Chymotrypsin	1	NA
MSFragger	C8ChT	ZK813.3.1	ZK813.3.1	157	10	NA	1	Chymotrypsin	4	NA
MSFragger	C8ChT	ZK829.4.2	ZK829.4.2	536	13	NA	5	Chymotrypsin	4	NA
MSFragger	C8ChT	ZK863.6.2	ZK863.6.2	123	55	NA	7	Chymotrypsin	4	NA
MSFragger	C8ChT	ZK896.5.2	ZK896.5.2	484	2	NA	1	Chymotrypsin	3	NA
MSFragger	C8ChT	ZK970.4.2	ZK970.4.2	121	48	NA	6	Chymotrypsin	4	NA
MSFragger	C8ChT	ZK973.6a.1	ZK973.6a.1	8545	6	ZK973.6b.1, ZK973.6c.1	7	Chymotrypsin	4	NA
MSFragger	C8T	AH9.3.1	AH9.3.1	254	12	NA	2	Trypsin	3	NA
MSFragger	C8T	B0024.9a.2	B0024.9a.2	145	21	B0024.9b.2	1	Trypsin	1	NA
MSFragger	C8T	B0035.4.2	B0035.4.2	126	50	NA	4	Trypsin	4	NA
MSFragger	C8T	B0041.4.1	B0041.4.1	345	40	NA	12	Trypsin	4	NA
MSFragger	C8T	B0205.3.2	B0205.3.2	346	14	NA	3	Trypsin	4	NA
MSFragger	C8T	B0213.3.1	B0213.3.1__chrV_1_3987934_3988213	65	26	B0213.4.1__chrV_1_3984447_3984737, B0213.5.1__chrV_1_3982382_3982639, B0213.6.1__chrV_1_3980178_3980522, rev_B0213.3.1__chrV_1_3987934_3988213, rev_B0213.4.1__chrV_1_3984447_3984737, rev_B0213.5.1__chrV_1_3982382_3982639, rev_B0213.6.1__chrV_1_3980178_3980522	1	Trypsin	3	NA
MSFragger	C8T	B0238.10.2	B0238.10.2	278	6	NA	1	Trypsin	3	NA
MSFragger	C8T	B0250.1.1	B0250.1.1	260	10	IP_1507406_TX=6239	2	Trypsin	4	NA
MSFragger	C8T	B0250.5.1	B0250.5.1	299	7	NA	2	Trypsin	2	NA
MSFragger	C8T	B0272.3.1	B0272.3.1	309	21	NA	4	Trypsin	4	NA
MSFragger	C8T	B0280.5.1	B0280.5.1	524	19	NA	5	Trypsin	4	NA
MSFragger	C8T	B0303.3.2	B0303.3.2	448	13	NA	4	Trypsin	3	NA
MSFragger	C8T	B0336.10.3	B0336.10.3	140	40	NA	4	Trypsin	4	NA
MSFragger	C8T	B0348.6a.2	B0348.6a.2	248	8	B0348.6b.2, B0348.6c.2	1	Trypsin	3	NA
MSFragger	C8T	B0350.2a.1	B0350.2a.1	317	26	NA	5	Trypsin	4	NA
MSFragger	C8T	B0365.6.4	B0365.6.4	545	22	NA	6	Trypsin	4	NA
MSFragger	C8T	B0393.1.2	B0393.1.2	276	56	NA	13	Trypsin	4	NA
MSFragger	C8T	B0403.4.1	B0403.4.1	440	15	NA	5	Trypsin	3	NA
MSFragger	C8T	B0464.1.2	B0464.1.2	531	3	NA	1	Trypsin	2	NA
MSFragger	C8T	B0464.7.1	B0464.7.1__chrIII_1_9467469_9467793	89	78	NA	7	Trypsin	4	NA
MSFragger	C8T	B0491.5.3	B0491.5.3	327	8	NA	2	Trypsin	4	NA
MSFragger	C8T	B0511.10.1	B0511.10.1	432	3	NA	2	Trypsin	1	NA
MSFragger	C8T	B0513.4a.1	B0513.4a.1__chrIV_1_13881321_13881486	120	70	B0513.4b.1__chrIV_1_13881321_13881486, chrIV_1_13881192_13881486	2	Trypsin	4	NA
MSFragger	C8T	B0546.1.2	B0546.1.2	109	8	NA	1	Trypsin	3	NA
MSFragger	C8T	B0564.1b.2	B0564.1b.2	111	83	NA	7	Trypsin	4	NA
MSFragger	C8T	C01A2.4.1	C01A2.4.1	207	8	NA	1	Trypsin	2	NA
MSFragger	C8T	C01B10.6a.2	C01B10.6a.2	506	7	C01B10.6b.1, C01B10.6c.3, II_1537650_TX=6239	2	Trypsin	1	NA
MSFragger	C8T	C01B10.8.2	C01B10.8.2	656	2	NA	1	Trypsin	1	NA
MSFragger	C8T	C01F6.6a.1	C01F6.6a.1__chrIV_1_9119442_9119510	467	7	C01F6.6c.1__chrIV_1_9119442_9119510, C01F6.6d.1__chrIV_1_9119442_9119510, C01F6.6h.1__chrIV_1_9119442_9119510, C01F6.6i.1__chrIV_1_9119442_9119510	2	Trypsin	4	NA
MSFragger	C8T	C01G6.6a.1	C01G6.6a.1__chrII_1_9286556_9286664	682	6	NA	2	Trypsin	3	NA
MSFragger	C8T	C01G8.5a.1	C01G8.5a.1	563	4	C01G8.5b.1	2	Trypsin	1	NA
MSFragger	C8T	C02B10.1.2	C02B10.1.2	419	3	NA	2	Trypsin	3	NA
MSFragger	C8T	C02C6.1a.1	C02C6.1a.1	830	3	C02C6.1b.1	1	Trypsin	1	NA
MSFragger	C8T	C02D5.4.1	C02D5.4.1	254	38	NA	4	Trypsin	4	NA
MSFragger	C8T	C02F12.3.2	C02F12.3.2	101	19	NA	1	Trypsin	1	NA
MSFragger	C8T	C02F5.3.1	C02F5.3.1	366	2	NA	1	Trypsin	4	NA
MSFragger	C8T	C02F5.9.1	C02F5.9.1	258	9	NA	2	Trypsin	4	NA
MSFragger	C8T	C03G5.1.1	C03G5.1.1	646	6	NA	3	Trypsin	4	NA
MSFragger	C8T	C03G5.10.1	C03G5.10.1	101	24	C03G5.11.1, C03G5.13.1, C03G5.2.1, C03G5.8.1, F42F12.1.1, F42F12.7.1, F42F12.9.1	1	Trypsin	4	NA
MSFragger	C8T	C03G6.5.1	C03G6.5.1	203	7	NA	1	Trypsin	2	NA
MSFragger	C8T	C04C3.3.1	C04C3.3.1	352	19	NA	4	Trypsin	4	NA
MSFragger	C8T	C04F12.4.2	C04F12.4.2	135	17	NA	2	Trypsin	4	NA
MSFragger	C8T	C04F6.1.1	C04F6.1.1	1603	28	NA	34	Trypsin	4	NA
MSFragger	C8T	C04H5.8a.1	C04H5.8a.1__chrII_1_14550941_14552375	71	21	NA	1	Trypsin	2	NA
MSFragger	C8T	C05C10.3.1	C05C10.3.1	521	13	NA	7	Trypsin	4	NA
MSFragger	C8T	C05D11.1.1	C05D11.1.1	995	3	NA	2	Trypsin	3	NA
MSFragger	C8T	C05D11.11a.1	C05D11.11a.1	484	46	C05D11.11b.3	19	Trypsin	4	NA
MSFragger	C8T	C05D11.12.2	C05D11.12.2	597	7	NA	3	Trypsin	4	NA
MSFragger	C8T	C05D9.1.2	C05D9.1.2	472	3	NA	1	Trypsin	1	NA
MSFragger	C8T	C05E11.8a.1	C05E11.8a.1__chrX_-1_4591429_4592327	85	52	NA	2	Trypsin	4	NA
MSFragger	C8T	C05E4.9a.1	C05E4.9a.1__chrV_-1_724457_724747	968	31	II_1526840_TX=6239	3	Trypsin	3	NA
MSFragger	C8T	C05G5.4.2	C05G5.4.2	322	12	NA	4	Trypsin	4	NA
MSFragger	C8T	C06A1.1.1	C06A1.1.1	809	25	NA	15	Trypsin	4	NA
MSFragger	C8T	C06A1.5.1	C06A1.5.1	137	20	NA	3	Trypsin	2	NA
MSFragger	C8T	C06A8.1a.2	C06A8.1a.2	663	6	C06A8.1b.2	3	Trypsin	4	NA
MSFragger	C8T	C06A8.3.1	C06A8.3.1	151	74	NA	12	Trypsin	4	NA
MSFragger	C8T	C06B3.4.1	C06B3.4.1	314	5	C56G2.6a.2, C56G2.6b.1, C56G2.6c.1, F11A5.12.1	1	Trypsin	1	NA
MSFragger	C8T	C06B8.8.1	C06B8.8.1__chrV_1_15512195_15512679	70	54	NA	5	Trypsin	4	NA
MSFragger	C8T	C06G1.4.1	C06G1.4.1	641	2	NA	1	Trypsin	2	NA
MSFragger	C8T	C06G3.11.1	C06G3.11.1__chrIV_-1_7044163_7044237	78	75	NA	4	Trypsin	4	NA
MSFragger	C8T	C06H2.1.2	C06H2.1.2	191	58	NA	11	Trypsin	4	NA
MSFragger	C8T	C07A12.4a.2	C07A12.4a.2	493	48	NA	24	Trypsin	4	NA
MSFragger	C8T	C07A12.7a.2	C07A12.7a.2	437	8	C07A12.7b.2	2	Trypsin	4	NA
MSFragger	C8T	C07D8.6.1	C07D8.6.1	317	34	NA	7	Trypsin	4	NA
MSFragger	C8T	C07G2.1a.1	C07G2.1a.1	584	8	C07G2.1b.1	1	Trypsin	1	NA
MSFragger	C8T	C07G2.3a.2	C07G2.3a.2	542	11	NA	5	Trypsin	2	NA
MSFragger	C8T	C07H6.5.1	C07H6.5.1	430	25	NA	10	Trypsin	4	NA
MSFragger	C8T	C08B11.5.1	C08B11.5.1	388	3	NA	1	Trypsin	1	NA
MSFragger	C8T	C08F11.11.3	C08F11.11.3	111	62	NA	4	Trypsin	4	NA
MSFragger	C8T	C08H9.2a.1	C08H9.2a.1	1220	19	NA	14	Trypsin	4	NA
MSFragger	C8T	C09B8.6a.1	C09B8.6a.1	219	9	C09B8.6b.1, C09B8.6c.1	1	Trypsin	2	NA
MSFragger	C8T	C09D4.5.4	C09D4.5.4	198	12	NA	3	Trypsin	4	NA
MSFragger	C8T	C09H10.3.1	C09H10.3.1	479	2	NA	1	Trypsin	3	NA
MSFragger	C8T	C09H6.2a.1	C09H6.2a.1	982	3	C09H6.2c.1	2	Trypsin	2	NA
MSFragger	C8T	C10G8.4.1	C10G8.4.1	98	60	NA	3	Trypsin	4	NA
MSFragger	C8T	C11D2.4.1	C11D2.4.1	344	4	NA	1	Trypsin	3	NA
MSFragger	C8T	C11E4.1.1	C11E4.1.1	223	11	C11E4.2.1	1	Trypsin	1	NA
MSFragger	C8T	C14A4.1.1	C14A4.1.1	298	12	NA	3	Trypsin	4	NA
MSFragger	C8T	C14B1.1.2	C14B1.1.2	485	38	NA	16	Trypsin	4	NA
MSFragger	C8T	C14B9.7.1	C14B9.7.1	161	19	NA	3	Trypsin	4	NA
MSFragger	C8T	C14C6.2a.1	C14C6.2a.1	169	17	C14C6.2b.1, II_1525933_TX=6239	1	Trypsin	1	NA
MSFragger	C8T	C14F11.1a.1	C14F11.1a.1__chrX_1_6242304_6242516	414	12	NA	3	Trypsin	4	NA
MSFragger	C8T	C15C8.3a.1	C15C8.3a.1	428	4	II_1514873_TX=6239	1	Trypsin	2	NA
MSFragger	C8T	C15F1.1a.1	C15F1.1a.1	237	5	C15F1.1b.1	1	Trypsin	3	NA
MSFragger	C8T	C15F1.6.1	C15F1.6.1	308	5	NA	1	Trypsin	4	NA
MSFragger	C8T	C15F1.7a.1	C15F1.7a.1	180	54	C15F1.7b.2	6	Trypsin	4	NA
MSFragger	C8T	C15H11.9.1	C15H11.9.1	333	13	NA	2	Trypsin	3	NA
MSFragger	C8T	C16A3.10.3	C16A3.10.3	422	34	NA	11	Trypsin	4	NA
MSFragger	C8T	C16A3.3.1	C16A3.3.1	1743	1	NA	2	Trypsin	1	NA
MSFragger	C8T	C16A3.4.2	C16A3.4.2	375	8	NA	2	Trypsin	3	NA
MSFragger	C8T	C16A3.5.2	C16A3.5.2	163	13	NA	1	Trypsin	4	NA
MSFragger	C8T	C16A3.9.1	C16A3.9.1	151	17	NA	2	Trypsin	3	NA
MSFragger	C8T	C16C10.11.2	C16C10.11.2	154	14	NA	1	Trypsin	2	NA
MSFragger	C8T	C16D2.2.1	C16D2.2.1	69	46	NA	2	Trypsin	1	NA
MSFragger	C8T	C16H3.2.1	C16H3.2.1	140	27	NA	3	Trypsin	4	NA
MSFragger	C8T	C17G1.7.1	C17G1.7.1	341	17	NA	4	Trypsin	4	NA
MSFragger	C8T	C17G10.5.2	C17G10.5.2	286	5	NA	1	Trypsin	2	NA
MSFragger	C8T	C17G10.9a.1	C17G10.9a.1	537	6	C17G10.9b.1, C17G10.9c.1, C17G10.9d.1, C17G10.9e.1	2	Trypsin	1	NA
MSFragger	C8T	C17H12.14.1	C17H12.14.1	226	34	NA	6	Trypsin	4	NA
MSFragger	C8T	C18A11.7a.1	C18A11.7a.1	640	36	C18A11.7b.1	8	Trypsin	4	NA
MSFragger	C8T	C18B2.3.2	C18B2.3.2	236	7	NA	1	Trypsin	1	NA
MSFragger	C8T	C18B2.5a.1	C18B2.5a.1	673	15	C18B2.5b.1	7	Trypsin	4	NA
MSFragger	C8T	C18E9.3c.3	C18E9.3c.3	560	3	C18E9.3d.1, C18E9.3e.3, C18E9.3f.3, C18E9.3g.1	1	Trypsin	1	NA
MSFragger	C8T	C18G1.4a.1	C18G1.4a.1	693	4	C18G1.4b.1__chrV_1_4756264_4756329	2	Trypsin	1	NA
MSFragger	C8T	C18H9.3c.1	C18H9.3c.1	1103	5	C18H9.3d.1	4	Trypsin	2	NA
MSFragger	C8T	C23G10.2a.2	C23G10.2a.2	171	65	NA	7	Trypsin	4	NA
MSFragger	C8T	C23G10.3.1	C23G10.3.1	247	35	NA	8	Trypsin	4	NA
MSFragger	C8T	C23H4.1.4	C23H4.1.4	425	4	NA	1	Trypsin	4	NA
MSFragger	C8T	C23H5.8a.1	C23H5.8a.1__chrIV_-1_2111947_2112060	203	13	C23H5.8b.2, C23H5.8d.1__chrIV_-1_2111947_2112060, chrIV_-1_2111947_2112566	1	Trypsin	4	NA
MSFragger	C8T	C25A1.13.1	C25A1.13.1	189	24	NA	2	Trypsin	2	NA
MSFragger	C8T	C25A1.6.1	C25A1.6.1__chrI_1_10179042_10179236	64	26	NA	2	Trypsin	4	NA
MSFragger	C8T	C25A1.8.1	C25A1.8.1	233	18	NA	3	Trypsin	4	NA
MSFragger	C8T	C25B8.3a.1	C25B8.3a.1	379	12	C25B8.3b.1	2	Trypsin	4	NA
MSFragger	C8T	C25D7.6.1	C25D7.6.1	812	2	NA	1	Trypsin	2	NA
MSFragger	C8T	C25E10.10.1	C25E10.10.1	169	12	NA	1	Trypsin	1	NA
MSFragger	C8T	C25E10.9.1	C25E10.9.1	135	8	II_1518617_TX=6239	1	Trypsin	3	NA
MSFragger	C8T	C25F6.2a.1	C25F6.2a.1	967	1	NA	1	Trypsin	1	NA
MSFragger	C8T	C25F6.3.1	C25F6.3.1	1059	3	NA	2	Trypsin	4	NA
MSFragger	C8T	C25H3.5.1	C25H3.5.1__chrII_1_5681036_5682426	89	14	NA	1	Trypsin	2	NA
MSFragger	C8T	C26B9.5.1	C26B9.5.1	516	3	NA	1	Trypsin	1	NA
MSFragger	C8T	C26D10.1.1	C26D10.1.1	569	5	NA	2	Trypsin	1	NA
MSFragger	C8T	C26D10.2a.1	C26D10.2a.1	425	6	NA	1	Trypsin	2	NA
MSFragger	C8T	C26F1.10.1	C26F1.10.1__chrV_1_7793370_7793785	66	22	NA	1	Trypsin	4	NA
MSFragger	C8T	C26F1.4.3	C26F1.4.3	130	8	NA	2	Trypsin	3	NA
MSFragger	C8T	C27A2.2a.1	C27A2.2a.1__chrII_1_5056095_5056178	130	8	NA	1	Trypsin	4	NA
MSFragger	C8T	C27D11.1.1	C27D11.1.1	1076	4	NA	3	Trypsin	2	NA
MSFragger	C8T	C27H6.2.1	C27H6.2.1	476	2	NA	1	Trypsin	2	NA
MSFragger	C8T	C27H6.4a.1	C27H6.4a.1	272	24	C27H6.4b.1, C27H6.4c.6, II_1519680_TX=6239	4	Trypsin	4	NA
MSFragger	C8T	C28C12.5.1	C28C12.5.1	402	3	NA	1	Trypsin	4	NA
MSFragger	C8T	C28G1.5b.1	C28G1.5b.1	302	9	NA	2	Trypsin	3	NA
MSFragger	C8T	C28H8.12.2	C28H8.12.2	331	8	NA	2	Trypsin	3	NA
MSFragger	C8T	C29E4.8.2	C29E4.8.2	251	8	NA	1	Trypsin	4	NA
MSFragger	C8T	C29F7.3.1	C29F7.3.1	191	47	NA	6	Trypsin	4	NA
MSFragger	C8T	C29F9.2.1	C29F9.2.1	133	12	NA	1	Trypsin	1	NA
MSFragger	C8T	C30C11.4.2	C30C11.4.2	776	16	NA	10	Trypsin	4	NA
MSFragger	C8T	C30G12.2.1	C30G12.2.1	276	9	II_1561721_TX=6239	2	Trypsin	1	NA
MSFragger	C8T	C31C9.2.1	C31C9.2.1	322	45	NA	10	Trypsin	4	NA
MSFragger	C8T	C32E8.10a.1	C32E8.10a.1__chrI_-1_3799205_3799288	586	9	C32E8.10b.1__chrI_-1_3799205_3799288, C32E8.10c.1__chrI_-1_3799205_3799288, C32E8.10d.1__chrI_-1_3799205_3799288, C32E8.10f.1__chrI_-1_3799205_3799288, C32E8.10h.1__chrI_-1_3799205_3799288, II_1580656_TX=6239__chrI_-1_3799205_3799288	1	Trypsin	4	NA
MSFragger	C8T	C32E8.2a.2	C32E8.2a.2	207	7	NA	1	Trypsin	2	NA
MSFragger	C8T	C32F10.8a.1	C32F10.8a.1__chrI_-1_5823138_5823409	504	8	C32F10.8b.4	2	Trypsin	4	NA
MSFragger	C8T	C33A12.1.1	C33A12.1.1	150	7	NA	1	Trypsin	2	NA
MSFragger	C8T	C33H5.12a.1	C33H5.12a.1__chrIV_-1_7790987_7791046	179	17	II_1535408_TX=6239__chrIV_-1_7790773_7791046, II_1535411_TX=6239__chrIV_-1_7790987_7791046	1	Trypsin	4	NA
MSFragger	C8T	C34E10.6.3	C34E10.6.3	538	56	NA	19	Trypsin	4	NA
MSFragger	C8T	C34F11.3a.1	C34F11.3a.1	784	8	C34F11.3b.1, C34F11.3c.1, C34F11.3d.1	4	Trypsin	4	NA
MSFragger	C8T	C34F11.6.1	C34F11.6.1	127	63	K05F1.2.1, R05F9.3.1, R13H9.2.1, Y59E9AR.7.1, ZK1251.6.1, ZK546.6.1	6	Trypsin	4	NA
MSFragger	C8T	C35B1.4.1	C35B1.4.1	110	22	NA	1	Trypsin	1	NA
MSFragger	C8T	C35B1.5.1	C35B1.5.1	151	14	NA	2	Trypsin	3	NA
MSFragger	C8T	C35D10.11.1	C35D10.11.1	109	51	NA	3	Trypsin	4	NA
MSFragger	C8T	C36A4.4.1	C36A4.4.1	484	8	NA	2	Trypsin	3	NA
MSFragger	C8T	C36B1.4.2	C36B1.4.2	253	39	NA	6	Trypsin	4	NA
MSFragger	C8T	C36C5.5.1	C36C5.5.1	204	15	NA	2	Trypsin	3	NA
MSFragger	C8T	C36E6.3.1	C36E6.3.1	170	60	NA	8	Trypsin	4	NA
MSFragger	C8T	C36E6.5.1	C36E6.5.1	170	60	NA	7	Trypsin	4	NA
MSFragger	C8T	C36E8.5.4	C36E8.5.4	450	57	NA	16	Trypsin	4	NA
MSFragger	C8T	C37A2.7.1	C37A2.7.1	107	98	NA	11	Trypsin	4	NA
MSFragger	C8T	C37C3.6a.3	C37C3.6a.3	1558	9	C37C3.6b.2, C37C3.6c.2	8	Trypsin	4	NA
MSFragger	C8T	C37E2.1.2	C37E2.1.2	379	13	NA	4	Trypsin	4	NA
MSFragger	C8T	C37H5.13a.1	C37H5.13a.1	414	12	C37H5.13b.1, C37H5.13c.1	1	Trypsin	2	NA
MSFragger	C8T	C37H5.8.1	C37H5.8.1	657	26	NA	14	Trypsin	4	NA
MSFragger	C8T	C38C3.5.1	C38C3.5.1	152	20	NA	2	Trypsin	2	NA
MSFragger	C8T	C39B5.5.1	C39B5.5.1	200	5	NA	1	Trypsin	1	NA
MSFragger	C8T	C39D10.7.2	C39D10.7.2	1171	3	NA	3	Trypsin	4	NA
MSFragger	C8T	C39D10.8a.1	C39D10.8a.1	133	32	C39D10.8b.1, C39D10.8c.1	3	Trypsin	4	NA
MSFragger	C8T	C39E9.8b.1	C39E9.8b.1__chrIV_1_13082520_13082561	246	41	C39E9.8e.1__chrIV_1_13082520_13082561, C39E9.8f.1__chrIV_1_13082520_13082561, II_1530539_TX=6239__chrIV_1_13082520_13082561	1	Trypsin	1	NA
MSFragger	C8T	C39H7.4.1	C39H7.4.1	391	6	NA	2	Trypsin	1	NA
MSFragger	C8T	C40H1.5.1	C40H1.5.1	139	13	NA	1	Trypsin	1	NA
MSFragger	C8T	C41D11.2.1	C41D11.2.1	365	7	NA	2	Trypsin	2	NA
MSFragger	C8T	C42D4.1.2	C42D4.1.2	251	6	II_1536712_TX=6239	1	Trypsin	4	NA
MSFragger	C8T	C42D4.3.1	C42D4.3.1	255	12	NA	2	Trypsin	4	NA
MSFragger	C8T	C42D8.2a.2	C42D8.2a.2	1613	29	C42D8.2b.2	34	Trypsin	4	NA
MSFragger	C8T	C43E11.4.1	C43E11.4.1	439	3	NA	1	Trypsin	2	NA
MSFragger	C8T	C43E11.9.1	C43E11.9.1	180	18	NA	3	Trypsin	4	NA
MSFragger	C8T	C44B11.4.1	C44B11.4.1__chrIII_-1_3142290_3143735	95	38	NA	2	Trypsin	1	NA
MSFragger	C8T	C44B12.5.1	C44B12.5.1	331	4	NA	1	Trypsin	2	NA
MSFragger	C8T	C44B7.10.2	C44B7.10.2	471	11	NA	3	Trypsin	2	NA
MSFragger	C8T	C44C1.5a.2	C44C1.5a.2	375	3	NA	1	Trypsin	1	NA
MSFragger	C8T	C44E4.3.1	C44E4.3.1	419	8	NA	3	Trypsin	4	NA
MSFragger	C8T	C44E4.4.2	C44E4.4.2	396	18	NA	5	Trypsin	4	NA
MSFragger	C8T	C44E4.6.1	C44E4.6.1__chrI_-1_4635815_4636341	86	66	NA	7	Trypsin	4	NA
MSFragger	C8T	C45B2.1.1	C45B2.1.1	101	9	NA	1	Trypsin	1	NA
MSFragger	C8T	C47A4.5.1	C47A4.5.1	75	24	K01D12.15.1, M199.8.1, Y105C5A.26.1, Y45F10B.3.1	1	Trypsin	1	NA
MSFragger	C8T	C47B2.2.2	C47B2.2.2	231	22	NA	2	Trypsin	4	NA
MSFragger	C8T	C47B2.3.3	C47B2.3.3	448	21	F26E4.8a.1, F26E4.8b.1	6	Trypsin	4	NA
MSFragger	C8T	C47B2.5.2	C47B2.5.2	246	13	NA	2	Trypsin	4	NA
MSFragger	C8T	C47B2.6a.1	C47B2.6a.1	347	11	C47B2.6b.1	2	Trypsin	2	NA
MSFragger	C8T	C47D12.6a.1	C47D12.6a.1	725	3	C47D12.6b.3	2	Trypsin	4	NA
MSFragger	C8T	C47D2.2.1	C47D2.2.1	158	8	NA	1	Trypsin	2	NA
MSFragger	C8T	C47E12.1.2	C47E12.1.2	487	3	NA	1	Trypsin	2	NA
MSFragger	C8T	C47E12.4a.1	C47E12.4a.1	338	48	C47E12.4c.4, C47E12.4d.4, II_1535735_TX=6239	8	Trypsin	4	NA
MSFragger	C8T	C47E12.5a.2	C47E12.5a.2	1113	2	C47E12.5b.3, C47E12.5c.1	2	Trypsin	2	NA
MSFragger	C8T	C47E8.5.4	C47E8.5.4	702	27	NA	16	Trypsin	4	NA
MSFragger	C8T	C48B4.1.1	C48B4.1.1	659	2	NA	1	Trypsin	1	NA
MSFragger	C8T	C49F5.1.3	C49F5.1.3	403	37	NA	12	Trypsin	4	NA
MSFragger	C8T	C49F5.7.1	C49F5.7.1__chrX_1_11994849_11995782	88	51	NA	3	Trypsin	4	NA
MSFragger	C8T	C49G7.3.1	C49G7.3.1	248	21	NA	4	Trypsin	4	NA
MSFragger	C8T	C49H3.11.2	C49H3.11.2	272	27	NA	10	Trypsin	4	NA
MSFragger	C8T	C50B6.2.1	C50B6.2.1	582	13	NA	6	Trypsin	4	NA
MSFragger	C8T	C50C3.6.1	C50C3.6.1	2329	1	NA	2	Trypsin	2	NA
MSFragger	C8T	C50F2.4.2	C50F2.4.2	185	7	NA	2	Trypsin	3	NA
MSFragger	C8T	C50F4.13.2	C50F4.13.2	127	29	F54E12.5b.1, F54E12.5c.1, T23D8.6.1	3	Trypsin	4	NA
MSFragger	C8T	C50F4.5.1	C50F4.5.1	123	28	F07B7.11.1, F08G2.1.1, H02I12.6.1	3	Trypsin	2	NA
MSFragger	C8T	C50F7.4.1	C50F7.4.1	415	7	NA	2	Trypsin	1	NA
MSFragger	C8T	C52D10.7.1	C52D10.7.1	194	8	C52D10.9.1, Y105C5B.13.1	1	Trypsin	1	NA
MSFragger	C8T	C52E2.6.1	C52E2.6.1	334	3	NA	1	Trypsin	1	NA
MSFragger	C8T	C52E4.3.2	C52E4.3.2	118	33	NA	2	Trypsin	4	NA
MSFragger	C8T	C52E4.4.2	C52E4.4.2	435	29	NA	11	Trypsin	4	NA
MSFragger	C8T	C53B7.4.1	C53B7.4.1	131	7	NA	1	Trypsin	4	NA
MSFragger	C8T	C53C9.2.2	C53C9.2.2	397	7	NA	2	Trypsin	4	NA
MSFragger	C8T	C53D5.6.1	C53D5.6.1	1092	6	NA	5	Trypsin	2	NA
MSFragger	C8T	C54D1.5.1	C54D1.5.1	1633	1	NA	2	Trypsin	1	NA
MSFragger	C8T	C54D10.3.1	C54D10.3.1	172	8	NA	1	Trypsin	1	NA
MSFragger	C8T	C54E4.2a.2	C54E4.2a.2	226	34	II_1541203_TX=6239	4	Trypsin	4	NA
MSFragger	C8T	C54F6.5.1	C54F6.5.1	56	26	NA	1	Trypsin	2	NA
MSFragger	C8T	C54G6.5.2	C54G6.5.2	104	52	NA	5	Trypsin	4	NA
MSFragger	C8T	C55B7.4a.1	C55B7.4a.1__chrI_1_6499414_6499464	427	24	NA	7	Trypsin	4	NA
MSFragger	C8T	C56C10.3.2	C56C10.3.2	221	9	NA	1	Trypsin	1	NA
MSFragger	C8T	C56C10.8.2	C56C10.8.2	161	61	NA	9	Trypsin	4	NA
MSFragger	C8T	C56G2.7a.1	C56G2.7a.1	374	23	C56G2.7b.1	4	Trypsin	4	NA
MSFragger	C8T	C56G7.1.1	C56G7.1.1	172	33	NA	5	Trypsin	4	NA
MSFragger	C8T	CC4.2.1	CC4.2.1	143	10	NA	1	Trypsin	4	NA
MSFragger	C8T	CD4.6.1	CD4.6.1	260	35	NA	5	Trypsin	4	NA
MSFragger	C8T	chrIV_1_15475969_15476055	chrIV_1_15475969_15476055	28	25	NA	1	Trypsin	1	NA
MSFragger	C8T	chrIV_-1_6030985_6031591	chrIV_-1_6030985_6031591	65	16	NA	1	Trypsin	3	NA
MSFragger	C8T	chrIV_1_7006004_7006087	chrIV_1_7006004_7006087	27	63	NA	1	Trypsin	1	NA
MSFragger	C8T	D1007.6.1	D1007.6.1	149	41	NA	6	Trypsin	4	NA
MSFragger	C8T	D1014.3.2	D1014.3.2	295	7	NA	2	Trypsin	1	NA
MSFragger	C8T	D1025.2.1	D1025.2.1	148	25	NA	3	Trypsin	4	NA
MSFragger	C8T	D1037.3.2	D1037.3.2	170	43	NA	6	Trypsin	4	NA
MSFragger	C8T	D1053.1.1	D1053.1.1	214	29	NA	3	Trypsin	4	NA
MSFragger	C8T	D1054.2.2	D1054.2.2	231	9	NA	2	Trypsin	2	NA
MSFragger	C8T	D1086.10a.1	D1086.10a.1__chrV_1_14083307_14083486	177	18	D1086.10c.1__chrV_1_14083307_14083486	4	Trypsin	4	NA
MSFragger	C8T	D1086.11b.2	D1086.11b.2	207	68	NA	12	Trypsin	4	NA
MSFragger	C8T	D1086.6.1	D1086.6.1	291	27	NA	5	Trypsin	2	NA
MSFragger	C8T	D1086.7.1	D1086.7.1	216	22	NA	3	Trypsin	4	NA
MSFragger	C8T	D2005.2.1	D2005.2.1	172	8	NA	1	Trypsin	1	NA
MSFragger	C8T	D2005.3.1	D2005.3.1	130	18	NA	2	Trypsin	4	NA
MSFragger	C8T	D2013.7.1	D2013.7.1	294	9	NA	2	Trypsin	4	NA
MSFragger	C8T	D2023.2a.2	D2023.2a.2	1175	5	D2023.2b.1	2	Trypsin	3	NA
MSFragger	C8T	D2045.1c.1	D2045.1c.1	930	5	II_1547069_TX=6239	3	Trypsin	2	NA
MSFragger	C8T	D2045.2.2	D2045.2.2	1810	1	NA	2	Trypsin	2	NA
MSFragger	C8T	D2063.3a.1	D2063.3a.1__chrV_-1_4339007_4339054	345	5	D2063.3b.1	1	Trypsin	1	NA
MSFragger	C8T	D2085.1.1	D2085.1.1	2198	2	II_1563455_TX=6239	3	Trypsin	3	NA
MSFragger	C8T	D2096.6.1	D2096.6.1	171	27	NA	2	Trypsin	4	NA
MSFragger	C8T	D2096.8.1	D2096.8.1	316	28	NA	8	Trypsin	4	NA
MSFragger	C8T	DY3.1.1	DY3.1.1	108	88	NA	10	Trypsin	4	NA
MSFragger	C8T	E01G4.6.1	E01G4.6.1	884	7	NA	3	Trypsin	4	NA
MSFragger	C8T	E02D9.1b.1	E02D9.1b.1	315	11	E02D9.1c.1	2	Trypsin	4	NA
MSFragger	C8T	E03D2.1.1	E03D2.1.1	137	8	NA	1	Trypsin	3	NA
MSFragger	C8T	E03D2.2a.1	E03D2.2a.1	129	13	E03D2.2b.1, chrV_1_4220428_4221899	1	Trypsin	2	NA
MSFragger	C8T	E04A4.5.1	E04A4.5.1	181	12	NA	1	Trypsin	1	NA
MSFragger	C8T	E04A4.8.1	E04A4.8.1	180	22	NA	3	Trypsin	4	NA
MSFragger	C8T	E04F6.3.1	E04F6.3.1	298	5	NA	1	Trypsin	3	NA
MSFragger	C8T	E04F6.5a.1	E04F6.5a.1__chrII_-1_7194445_7194537	613	13	NA	5	Trypsin	3	NA
MSFragger	C8T	F01D5.3.1	F01D5.3.1	132	10	NA	1	Trypsin	2	NA
MSFragger	C8T	F01F1.12a.2	F01F1.12a.2	366	59	NA	14	Trypsin	4	NA
MSFragger	C8T	F01F1.4.2	F01F1.4.2	414	3	NA	1	Trypsin	3	NA
MSFragger	C8T	F01F1.6.2	F01F1.6.2	531	12	NA	5	Trypsin	3	NA
MSFragger	C8T	F01F1.8a.1	F01F1.8a.1__chrIII_-1_5853817_5854074	539	20	NA	7	Trypsin	4	NA
MSFragger	C8T	F01F1.9a.1	F01F1.9a.1	507	10	F01F1.9b.1	3	Trypsin	3	NA
MSFragger	C8T	F01G10.1.2	F01G10.1.2	618	23	NA	11	Trypsin	4	NA
MSFragger	C8T	F01G12.5a.2	F01G12.5a.2	1758	1	F01G12.5b.2	2	Trypsin	1	NA
MSFragger	C8T	F01G4.2a.1	F01G4.2a.1__chrIV_1_11133356_11133660	258	28	NA	5	Trypsin	4	NA
MSFragger	C8T	F01G4.6a.3	F01G4.6a.3	340	20	F01G4.6b.3, II_1534211_TX=6239	4	Trypsin	4	NA
MSFragger	C8T	F02A9.10.1	F02A9.10.1	608	7	NA	3	Trypsin	1	NA
MSFragger	C8T	F02A9.2a.1	F02A9.2a.1__chrIII_-1_9080699_9080752	182	35	NA	6	Trypsin	4	NA
MSFragger	C8T	F02A9.3.2	F02A9.3.2	182	55	NA	11	Trypsin	4	NA
MSFragger	C8T	F02E8.1.3	F02E8.1.3	305	7	NA	2	Trypsin	4	NA
MSFragger	C8T	F02E8.4.1	F02E8.4.1	711	2	NA	1	Trypsin	1	NA
MSFragger	C8T	F07A11.2a.4	F07A11.2a.4	725	1	F07A11.2b.3, F22B3.4.2	1	Trypsin	4	NA
MSFragger	C8T	F07A5.7a.4	F07A5.7a.4	872	35	NA	26	Trypsin	4	NA
MSFragger	C8T	F07D10.1.1	F07D10.1.1	196	13	T22F3.4a.1__chrV_-1_3585369_3585557	2	Trypsin	4	NA
MSFragger	C8T	F08A8.1a.1	F08A8.1a.1__chrI_1_12938850_12938927	674	2	NA	1	Trypsin	4	NA
MSFragger	C8T	F08B12.4a.1	F08B12.4a.1	118	83	F08B12.4b.2	5	Trypsin	4	NA
MSFragger	C8T	F08B6.2.1	F08B6.2.1__chrI_1_6757768_6758007	62	80	NA	8	Trypsin	4	NA
MSFragger	C8T	F08B6.4a.2	F08B6.4a.2	565	24	F08B6.4b.1	6	Trypsin	4	NA
MSFragger	C8T	F08C6.7.1	F08C6.7.1	310	6	NA	1	Trypsin	4	NA
MSFragger	C8T	F08D12.1.1	F08D12.1.1	635	2	NA	1	Trypsin	2	NA
MSFragger	C8T	F08F1.8.1	F08F1.8.1	151	38	NA	5	Trypsin	2	NA
MSFragger	C8T	F08F3.3.2	F08F3.3.2	463	3	NA	2	Trypsin	4	NA
MSFragger	C8T	F08F8.7.2	F08F8.7.2	227	5	NA	1	Trypsin	1	NA
MSFragger	C8T	F09B12.3.1	F09B12.3.1	582	19	NA	8	Trypsin	4	NA
MSFragger	C8T	F09B9.4.1	F09B9.4.1	194	11	NA	3	Trypsin	4	NA
MSFragger	C8T	F09D12.1.1	F09D12.1.1	102	38	NA	3	Trypsin	4	NA
MSFragger	C8T	F09E10.3.1	F09E10.3.1	248	11	NA	2	Trypsin	4	NA
MSFragger	C8T	F09E5.15a.2	F09E5.15a.2	195	60	F09E5.15b.1, F09E5.15c.1	8	Trypsin	4	NA
MSFragger	C8T	F09E5.2.1	F09E5.2.1	400	4	NA	1	Trypsin	1	NA
MSFragger	C8T	F09E5.3.1	F09E5.3.1	303	18	NA	4	Trypsin	4	NA
MSFragger	C8T	F09F7.2a.1	F09F7.2a.1__chrIII_1_5566929_5566958	153	85	NA	19	Trypsin	4	NA
MSFragger	C8T	F09F7.4a.2	F09F7.4a.2	386	20	F09F7.4b.3	7	Trypsin	4	NA
MSFragger	C8T	F10B5.1.2	F10B5.1.2	214	22	NA	5	Trypsin	4	NA
MSFragger	C8T	F10C1.2a.2	F10C1.2a.2	558	9	NA	4	Trypsin	4	NA
MSFragger	C8T	F10C1.7a.1	F10C1.7a.1	543	10	F10C1.7c.1, F10C1.7e.1	4	Trypsin	4	NA
MSFragger	C8T	F10E7.7.3	F10E7.7.3	124	27	NA	4	Trypsin	4	NA
MSFragger	C8T	F10G2.1.2	F10G2.1.2	201	45	NA	8	Trypsin	4	NA
MSFragger	C8T	F10G7.11.1	F10G7.11.1	140	12	NA	1	Trypsin	3	NA
MSFragger	C8T	F10G7.2.1	F10G7.2.1	914	19	NA	11	Trypsin	4	NA
MSFragger	C8T	F10G7.8.2	F10G7.8.2	490	10	NA	3	Trypsin	3	NA
MSFragger	C8T	F10G8.6.1	F10G8.6.1	313	11	NA	2	Trypsin	4	NA
MSFragger	C8T	F11C3.3.3	F11C3.3.3	1963	34	NA	64	Trypsin	4	NA
MSFragger	C8T	F11C7.5.2	F11C7.5.2	189	29	NA	3	Trypsin	4	NA
MSFragger	C8T	F11G11.2.1	F11G11.2.1	206	16	NA	2	Trypsin	1	NA
MSFragger	C8T	F13B10.2a.2	F13B10.2a.2	401	16	NA	7	Trypsin	4	NA
MSFragger	C8T	F13C5.6a.1	F13C5.6a.1	408	8	F13C5.6b.1	2	Trypsin	3	NA
MSFragger	C8T	F13D12.2a.1	F13D12.2a.1	333	7	F13D12.2b.1	2	Trypsin	4	NA
MSFragger	C8T	F13D12.4a.1	F13D12.4a.1__chrII_1_11730848_11731033	523	32	NA	12	Trypsin	4	NA
MSFragger	C8T	F13D12.6.2	F13D12.6.2	454	17	NA	4	Trypsin	4	NA
MSFragger	C8T	F13D12.7a.2	F13D12.7a.2	340	15	NA	3	Trypsin	3	NA
MSFragger	C8T	F13E6.1.1	F13E6.1.1	195	36	NA	6	Trypsin	4	NA
MSFragger	C8T	F13G3.10a.1	F13G3.10a.1__chrI_-1_7313675_7314274	96	35	F13G3.10b.1	4	Trypsin	4	NA
MSFragger	C8T	F13G3.5a.3	F13G3.5a.3	285	15	F13G3.5b.3	3	Trypsin	4	NA
MSFragger	C8T	F13H8.7.1	F13H8.7.1	387	13	NA	5	Trypsin	4	NA
MSFragger	C8T	F14D7.10.1	F14D7.10.1	103	17	F14D7.7.1	1	Trypsin	1	NA
MSFragger	C8T	F15A2.1a.1	F15A2.1a.1	291	6	F15A2.1b.2	1	Trypsin	4	NA
MSFragger	C8T	F15A4.10.1	F15A4.10.1	79	16	NA	1	Trypsin	4	NA
MSFragger	C8T	F15C11.2a.2	F15C11.2a.2	502	30	F15C11.2b.2	9	Trypsin	4	NA
MSFragger	C8T	F17B5.2.1	F17B5.2.1	665	3	NA	1	Trypsin	1	NA
MSFragger	C8T	F17C11.9a.2	F17C11.9a.2	398	14	F17C11.9c.1	4	Trypsin	3	NA
MSFragger	C8T	F18E9.2a.1	F18E9.2a.1	121	10	F18E9.2b.1	1	Trypsin	1	NA
MSFragger	C8T	F19C7.1.1	F19C7.1.1	266	5	NA	1	Trypsin	2	NA
MSFragger	C8T	F20A1.1.1	F20A1.1.1	113	43	NA	4	Trypsin	4	NA
MSFragger	C8T	F20A1.10.1	F20A1.10.1	115	12	NA	1	Trypsin	1	NA
MSFragger	C8T	F20B6.2.1	F20B6.2.1	491	37	NA	11	Trypsin	4	NA
MSFragger	C8T	F20D1.3.1	F20D1.3.1	463	4	NA	1	Trypsin	3	NA
MSFragger	C8T	F20D12.1a.1	F20D12.1a.1	1030	1	F20D12.1b.1	1	Trypsin	1	NA
MSFragger	C8T	F20G2.2.1	F20G2.2.1	249	12	NA	2	Trypsin	3	NA
MSFragger	C8T	F20G4.3.1	F20G4.3.1	2003	0	NA	1	Trypsin	2	NA
MSFragger	C8T	F20H11.3.1	F20H11.3.1	341	70	NA	17	Trypsin	4	NA
MSFragger	C8T	F21C10.8a.1	F21C10.8a.1	382	3	F21C10.8b.1	1	Trypsin	1	NA
MSFragger	C8T	F21C10.9.2	F21C10.9.2	317	5	NA	1	Trypsin	3	NA
MSFragger	C8T	F21C3.3.2	F21C3.3.2	130	42	NA	3	Trypsin	2	NA
MSFragger	C8T	F21D5.1.1	F21D5.1.1	550	2	NA	1	Trypsin	3	NA
MSFragger	C8T	F21F8.3.2	F21F8.3.2	393	7	NA	3	Trypsin	4	NA
MSFragger	C8T	F21F8.7.1	F21F8.7.1	389	22	NA	5	Trypsin	4	NA
MSFragger	C8T	F21H12.6.1	F21H12.6.1	1374	3	NA	3	Trypsin	3	NA
MSFragger	C8T	F21H7.5.1	F21H7.5.1	306	6	F36D3.4.1	1	Trypsin	2	NA
MSFragger	C8T	F22A3.2.1	F22A3.2.1	145	63	NA	5	Trypsin	4	NA
MSFragger	C8T	F22A3.6a.1	F22A3.6a.1	139	15	F22A3.6c.2	1	Trypsin	1	NA
MSFragger	C8T	F22A3.7.1	F22A3.7.1	139	56	NA	5	Trypsin	4	NA
MSFragger	C8T	F22D6.3a.1	F22D6.3a.1__chrI_-1_7089530_7089829	545	18	II_1577836_TX=6239	2	Trypsin	2	NA
MSFragger	C8T	F23B12.5.2	F23B12.5.2	507	11	NA	4	Trypsin	4	NA
MSFragger	C8T	F23C8.4.2	F23C8.4.2	299	4	NA	1	Trypsin	4	NA
MSFragger	C8T	F23C8.5a.1	F23C8.5a.1__chrI_-1_2418597_2418776	255	69	F23C8.5b.1__chrI_-1_2418597_2418776	2	Trypsin	4	NA
MSFragger	C8T	F23C8.6.1	F23C8.6.1	205	28	NA	3	Trypsin	1	NA
MSFragger	C8T	F23F12.6.2	F23F12.6.2	414	14	NA	3	Trypsin	1	NA
MSFragger	C8T	F23H11.3.2	F23H11.3.2	321	9	NA	2	Trypsin	4	NA
MSFragger	C8T	F23H12.2.1	F23H12.2.1	188	38	NA	4	Trypsin	4	NA
MSFragger	C8T	F25B3.1.1	F25B3.1.1	901	1	NA	1	Trypsin	1	NA
MSFragger	C8T	F25B4.1.2	F25B4.1.2	402	6	NA	2	Trypsin	2	NA
MSFragger	C8T	F25B5.4a.1	F25B5.4a.1__chrIII_1_5943448_5943708	838	32	F25B5.4c.2, II_1550123_TX=6239__chrIII_1_5943598_5943708, ZK1010.1.1	2	Trypsin	3	NA
MSFragger	C8T	F25D1.1a.1	F25D1.1a.1	468	3	F25D1.1b.1, F25D1.1c.2	1	Trypsin	1	NA
MSFragger	C8T	F25D7.4.1	F25D7.4.1	874	4	NA	2	Trypsin	2	NA
MSFragger	C8T	F25E2.2a.1	F25E2.2a.1	624	24	F25E2.2b.1	3	Trypsin	4	NA
MSFragger	C8T	F25H2.1.1	F25H2.1.1	243	7	NA	1	Trypsin	1	NA
MSFragger	C8T	F25H2.10.1	F25H2.10.1	312	50	NA	13	Trypsin	4	NA
MSFragger	C8T	F25H2.11.1	F25H2.11.1	181	66	NA	10	Trypsin	4	NA
MSFragger	C8T	F25H2.5.4	F25H2.5.4	153	57	II_1575694_TX=6239	8	Trypsin	4	NA
MSFragger	C8T	F25H2.9.1	F25H2.9.1	248	23	NA	5	Trypsin	4	NA
MSFragger	C8T	F25H5.4a.3	F25H5.4a.3	852	39	F25H5.4b.5	26	Trypsin	4	NA
MSFragger	C8T	F25H8.5a.1	F25H8.5a.1__chrIV_-1_9922051_9922089	780	20	F25H8.5c.1__chrIV_-1_9922051_9922089	8	Trypsin	4	NA
MSFragger	C8T	F26B1.3.1	F26B1.3.1	531	2	NA	1	Trypsin	3	NA
MSFragger	C8T	F26D10.3.2	F26D10.3.2	640	53	NA	29	Trypsin	4	NA
MSFragger	C8T	F26E4.9.3	F26E4.9.3	132	22	NA	2	Trypsin	4	NA
MSFragger	C8T	F26F12.1.1	F26F12.1.1	289	4	NA	1	Trypsin	3	NA
MSFragger	C8T	F26F4.10a.1	F26F4.10a.1__chrIII_-1_4914257_4914331	713	19	F26F4.10b.2, F26F4.10c.1	1	Trypsin	4	NA
MSFragger	C8T	F26F4.12.1	F26F4.12.1	231	10	NA	2	Trypsin	2	NA
MSFragger	C8T	F27C1.7a.5	F27C1.7a.5	207	16	F27C1.7b.1	3	Trypsin	4	NA
MSFragger	C8T	F27C8.4a.1	F27C8.4a.1__chrIV_1_9593895_9594343	126	26	F27C8.4b.1__chrIV_1_9593895_9594343, II_1533046_TX=6239__chrIV_1_9593895_9594343	1	Trypsin	4	NA
MSFragger	C8T	F27D4.1.1	F27D4.1.1	332	38	NA	8	Trypsin	4	NA
MSFragger	C8T	F27D4.5.1	F27D4.5.1	366	16	NA	4	Trypsin	3	NA
MSFragger	C8T	F27D9.5.2	F27D9.5.2	724	4	NA	2	Trypsin	4	NA
MSFragger	C8T	F28A10.6.1	F28A10.6.1	409	3	NA	1	Trypsin	3	NA
MSFragger	C8T	F28B3.8.1	F28B3.8.1	896	1	NA	1	Trypsin	1	NA
MSFragger	C8T	F28C6.6.2	F28C6.6.2	735	2	NA	1	Trypsin	1	NA
MSFragger	C8T	F28D1.7a.1	F28D1.7a.1__chrIV_-1_12390343_12390701	143	16	NA	2	Trypsin	1	NA
MSFragger	C8T	F28F8.3.1	F28F8.3.1__chrV_1_15570380_15570655	91	28	NA	2	Trypsin	4	NA
MSFragger	C8T	F28H1.2.1	F28H1.2.1	142	61	NA	8	Trypsin	4	NA
MSFragger	C8T	F28H1.3.4	F28H1.3.4	968	11	NA	6	Trypsin	4	NA
MSFragger	C8T	F29B9.11.1	F29B9.11.1__chrIV_-1_4659696_4660200	88	36	NA	2	Trypsin	4	NA
MSFragger	C8T	F29C4.2.1	F29C4.2.1__chrIV_1_126732_127514	90	24	NA	2	Trypsin	1	NA
MSFragger	C8T	F29G6.3a.2	F29G6.3a.2	772	8	F29G6.3c.2, F29G6.3d.8, II_1497666_TX=6239, II_1497676_TX=6239, II_1497678_TX=6239, II_1497679_TX=6239, II_1497682_TX=6239	4	Trypsin	4	NA
MSFragger	C8T	F29G9.3.1	F29G9.3.1	157	15	NA	1	Trypsin	1	NA
MSFragger	C8T	F30A10.13a.1	F30A10.13a.1	95	27	F30A10.13b.1, II_1574666_TX=6239	1	Trypsin	4	NA
MSFragger	C8T	F31C3.1.2	F31C3.1.2	204	10	NA	2	Trypsin	1	NA
MSFragger	C8T	F31D4.3.2	F31D4.3.2	431	7	NA	1	Trypsin	2	NA
MSFragger	C8T	F31E3.3.1	F31E3.3.1	334	4	II_1548861_TX=6239	1	Trypsin	2	NA
MSFragger	C8T	F32A5.2a.2	F32A5.2a.2	1000	6	F32A5.2b.2	3	Trypsin	1	NA
MSFragger	C8T	F32A5.3.1	F32A5.3.1	574	3	NA	1	Trypsin	1	NA
MSFragger	C8T	F32A7.5a.1	F32A7.5a.1	878	6	F32A7.5b.1, F32A7.5c.1, F32A7.5d.1	3	Trypsin	3	NA
MSFragger	C8T	F32B5.1.1	F32B5.1.1	427	8	W10C8.5.2	3	Trypsin	4	NA
MSFragger	C8T	F32B5.8a.1	F32B5.8a.1__chrI_-1_2689266_2689403	306	7	NA	2	Trypsin	4	NA
MSFragger	C8T	F32B6.2.2	F32B6.2.2	671	6	NA	4	Trypsin	1	NA
MSFragger	C8T	F32B6.4.1	F32B6.4.1	229	7	II_1535882_TX=6239	1	Trypsin	2	NA
MSFragger	C8T	F32D1.2.1	F32D1.2.1__chrV_-1_4346209_4346420	54	14	ZC262.5.1	1	Trypsin	4	NA
MSFragger	C8T	F32D1.5a.1	F32D1.5a.1__chrV_-1_4369469_4369738	358	9	NA	2	Trypsin	2	NA
MSFragger	C8T	F32D1.9a.2	F32D1.9a.2	513	2	F32D1.9b.2	1	Trypsin	1	NA
MSFragger	C8T	F32D8.6.1	F32D8.6.1__chrV_-1_10896880_10897135	68	36	NA	2	Trypsin	4	NA
MSFragger	C8T	F32E10.6.3	F32E10.6.3	374	4	NA	1	Trypsin	4	NA
MSFragger	C8T	F32H2.10.1	F32H2.10.1	171	8	NA	1	Trypsin	1	NA
MSFragger	C8T	F32H2.5.1	F32H2.5.1	2613	1	NA	3	Trypsin	4	NA
MSFragger	C8T	F33D11.11.1	F33D11.11.1	245	41	II_1580601_TX=6239	7	Trypsin	4	NA
MSFragger	C8T	F33D11.8.1	F33D11.8.1__chrI_-1_5854345_5855021	85	14	NA	1	Trypsin	2	NA
MSFragger	C8T	F33D4.3.1	F33D4.3.1	160	16	NA	2	Trypsin	2	NA
MSFragger	C8T	F33H1.2.2	F33H1.2.2	341	22	T09F3.3.2	5	Trypsin	4	NA
MSFragger	C8T	F35B12.7.1	F35B12.7.1__chrV_1_11616377_11616695	80	33	NA	3	Trypsin	4	NA
MSFragger	C8T	F35C12.3a.2	F35C12.3a.2	368	6	F35C12.3b.2, F35C12.3c.1	1	Trypsin	1	NA
MSFragger	C8T	F35C5.6.2	F35C5.6.2	411	12	NA	4	Trypsin	4	NA
MSFragger	C8T	F35C8.6.2	F35C8.6.2	131	48	NA	4	Trypsin	4	NA
MSFragger	C8T	F35G12.10.2	F35G12.10.2	301	6	NA	2	Trypsin	2	NA
MSFragger	C8T	F35G12.2.3	F35G12.2.3	396	13	NA	4	Trypsin	4	NA
MSFragger	C8T	F35G2.2.1	F35G2.2.1	199	16	NA	2	Trypsin	4	NA
MSFragger	C8T	F36A2.6.1	F36A2.6.1	151	20	NA	2	Trypsin	4	NA
MSFragger	C8T	F36H12.1.1	F36H12.1.1__chrIV_1_5290851_5293329	89	51	NA	3	Trypsin	4	NA
MSFragger	C8T	F37C12.11.1	F37C12.11.1__chrIII_-1_7189211_7189625	88	71	NA	7	Trypsin	4	NA
MSFragger	C8T	F37C12.4.2	F37C12.4.2	104	9	NA	1	Trypsin	4	NA
MSFragger	C8T	F37C12.7.1	F37C12.7.1	731	3	NA	2	Trypsin	4	NA
MSFragger	C8T	F37C12.9.2	F37C12.9.2	152	25	NA	5	Trypsin	4	NA
MSFragger	C8T	F37C4.5a.3	F37C4.5a.3	556	11	NA	4	Trypsin	4	NA
MSFragger	C8T	F37H8.5.1	F37H8.5.1	277	22	NA	6	Trypsin	4	NA
MSFragger	C8T	F38B2.1a.1	F38B2.1a.1	575	5	F38B2.1b.1, F38B2.1c.3, F38B2.1d.1	1	Trypsin	2	NA
MSFragger	C8T	F38B2.4a.1	F38B2.4a.1__chrX_-1_11287080_11287151	210	17	NA	2	Trypsin	4	NA
MSFragger	C8T	F38B2.6.1	F38B2.6.1	95	32	NA	2	Trypsin	4	NA
MSFragger	C8T	F38E11.5.1	F38E11.5.1	1000	2	NA	2	Trypsin	3	NA
MSFragger	C8T	F39B2.10.2	F39B2.10.2	402	3	NA	1	Trypsin	2	NA
MSFragger	C8T	F39B2.2.2	F39B2.2.2	139	25	NA	4	Trypsin	4	NA
MSFragger	C8T	F39B2.6.3	F39B2.6.3	117	23	NA	2	Trypsin	4	NA
MSFragger	C8T	F39H11.5.1	F39H11.5.1	236	19	NA	3	Trypsin	4	NA
MSFragger	C8T	F39H2.4.2	F39H2.4.2	224	7	NA	1	Trypsin	1	NA
MSFragger	C8T	F40A3.3a.1	F40A3.3a.1	221	29	F40A3.3b.1, F40A3.3c.1	3	Trypsin	4	NA
MSFragger	C8T	F40F11.1.1	F40F11.1.1	155	21	NA	4	Trypsin	4	NA
MSFragger	C8T	F40F12.7.4	F40F12.7.4	199	5	NA	2	Trypsin	2	NA
MSFragger	C8T	F40F4.2.2	F40F4.2.2	161	17	F40F4.3.2	2	Trypsin	4	NA
MSFragger	C8T	F40F4.6a.1	F40F4.6a.1	2214	1	F40F4.6b.1	2	Trypsin	4	NA
MSFragger	C8T	F40F8.10.1	F40F8.10.1	189	19	NA	4	Trypsin	4	NA
MSFragger	C8T	F40F8.5a.2	F40F8.5a.2	448	4	F40F8.5c.2, F40F8.5e.2, F40F8.5f.2, F40F8.5g.2, F40F8.5h.2, F40F8.5i.2	1	Trypsin	4	NA
MSFragger	C8T	F40G9.17.2	F40G9.17.2	240	4	NA	1	Trypsin	1	NA
MSFragger	C8T	F41C3.5.3	F41C3.5.3	469	14	NA	6	Trypsin	4	NA
MSFragger	C8T	F41E6.2.1	F41E6.2.1	102	38	NA	3	Trypsin	4	NA
MSFragger	C8T	F41E6.9.1	F41E6.9.1	217	7	NA	2	Trypsin	4	NA
MSFragger	C8T	F41E7.5.1	F41E7.5.1	112	37	NA	3	Trypsin	4	NA
MSFragger	C8T	F41F3.8.1	F41F3.8.1	118	5	NA	1	Trypsin	1	NA
MSFragger	C8T	F41G3.1.1	F41G3.1.1__chrII_1_6765093_6765751	74	24	NA	2	Trypsin	2	NA
MSFragger	C8T	F41G4.2b.2	F41G4.2b.2	495	19	NA	5	Trypsin	4	NA
MSFragger	C8T	F42A10.5.2	F42A10.5.2	272	29	NA	5	Trypsin	4	NA
MSFragger	C8T	F42A10.6.1	F42A10.6.1	176	13	NA	1	Trypsin	4	NA
MSFragger	C8T	F42A10.7.1	F42A10.7.1	187	18	NA	2	Trypsin	4	NA
MSFragger	C8T	F42A6.7a.2	F42A6.7a.2	346	9	F42A6.7d.2	2	Trypsin	2	NA
MSFragger	C8T	F42A8.2.2	F42A8.2.2	298	5	NA	1	Trypsin	4	NA
MSFragger	C8T	F42A9.8a.1	F42A9.8a.1	119	27	F42A9.8b.1	1	Trypsin	3	NA
MSFragger	C8T	F42C5.8a.1	F42C5.8a.1	208	42	II_1538490_TX=6239	5	Trypsin	4	NA
MSFragger	C8T	F42G8.12.1	F42G8.12.1	276	26	NA	4	Trypsin	3	NA
MSFragger	C8T	F42H10.2.1	F42H10.2.1	115	12	NA	1	Trypsin	2	NA
MSFragger	C8T	F43C1.6.1	F43C1.6.1	171	6	NA	1	Trypsin	2	NA
MSFragger	C8T	F43D2.6.1	F43D2.6.1	206	5	NA	1	Trypsin	4	NA
MSFragger	C8T	F43D9.4.1	F43D9.4.1	159	30	NA	3	Trypsin	4	NA
MSFragger	C8T	F43E2.5.2	F43E2.5.2	207	23	NA	4	Trypsin	4	NA
MSFragger	C8T	F43E2.7a.1	F43E2.7a.1__chrII_-1_7372902_7373146	342	4	NA	1	Trypsin	4	NA
MSFragger	C8T	F43G9.1.2	F43G9.1.2	358	39	NA	11	Trypsin	4	NA
MSFragger	C8T	F43G9.5.1	F43G9.5.1	227	12	NA	1	Trypsin	2	NA
MSFragger	C8T	F43G9.9.3	F43G9.9.3	192	12	NA	2	Trypsin	4	NA
MSFragger	C8T	F44A6.1a.1	F44A6.1a.1	453	6	F44A6.1b.2	3	Trypsin	3	NA
MSFragger	C8T	F44E2.8.1	F44E2.8.1	308	4	NA	1	Trypsin	1	NA
MSFragger	C8T	F44E5.1.2	F44E5.1.2	78	29	NA	2	Trypsin	4	NA
MSFragger	C8T	F44E7.4a.1	F44E7.4a.1	1067	1	F44E7.4b.2, F44E7.4c.2, F44E7.4d.1, II_1521855_TX=6239, Y70C5C.1.1	1	Trypsin	2	NA
MSFragger	C8T	F44G3.6.1	F44G3.6.1	167	31	NA	3	Trypsin	1	NA
MSFragger	C8T	F45D3.5.2	F45D3.5.2	685	2	NA	1	Trypsin	4	NA
MSFragger	C8T	F45E4.2.1	F45E4.2.1	226	23	NA	4	Trypsin	2	NA
MSFragger	C8T	F45E4.8.1	F45E4.8.1__chrIV_-1_7642219_7643059	99	12	NA	1	Trypsin	4	NA
MSFragger	C8T	F45F2.9b.1	F45F2.9b.1	187	6	NA	1	Trypsin	4	NA
MSFragger	C8T	F45H10.1a.2	F45H10.1a.2	493	4	NA	1	Trypsin	2	NA
MSFragger	C8T	F45H10.3.1	F45H10.3.1	168	34	NA	4	Trypsin	3	NA
MSFragger	C8T	F46A9.4.1	F46A9.4.1	174	7	NA	1	Trypsin	2	NA
MSFragger	C8T	F46A9.5.4	F46A9.5.4	176	7	NA	1	Trypsin	2	NA
MSFragger	C8T	F46E10.10a.1	F46E10.10a.1	336	29	F46E10.10c.1	3	Trypsin	4	NA
MSFragger	C8T	F46E10.1a.1	F46E10.1a.1	623	2	NA	2	Trypsin	3	NA
MSFragger	C8T	F46E10.8.1	F46E10.8.1	216	5	NA	1	Trypsin	1	NA
MSFragger	C8T	F46E10.9.2	F46E10.9.2	246	6	NA	1	Trypsin	4	NA
MSFragger	C8T	F46F11.2.1	F46F11.2.1	267	15	NA	5	Trypsin	4	NA
MSFragger	C8T	F46H5.3a.4	F46H5.3a.4	396	54	F46H5.3b.4, II_1503317_TX=6239	18	Trypsin	4	NA
MSFragger	C8T	F46H5.7a.1	F46H5.7a.1__chrX_-1_7242545_7242682	572	7	F46H5.7b.1__chrX_-1_7242545_7242682	2	Trypsin	2	NA
MSFragger	C8T	F46H6.1.1	F46H6.1.1	191	8	NA	1	Trypsin	1	NA
MSFragger	C8T	F47B10.1.1	F47B10.1.1	435	7	NA	2	Trypsin	1	NA
MSFragger	C8T	F47B10.7.1	F47B10.7.1	116	62	NA	7	Trypsin	4	NA
MSFragger	C8T	F48B9.4.1	F48B9.4.1__chrX_1_2163553_2163767	89	20	NA	2	Trypsin	1	NA
MSFragger	C8T	F48D6.4b.1	F48D6.4b.1__chrX_-1_4246811_4247134	76	18	NA	1	Trypsin	1	NA
MSFragger	C8T	F48E3.4.1	F48E3.4.1	279	6	NA	2	Trypsin	1	NA
MSFragger	C8T	F48E8.3.2	F48E8.3.2	493	9	II_1550686_TX=6239	3	Trypsin	4	NA
MSFragger	C8T	F48E8.5.2	F48E8.5.2	590	12	NA	5	Trypsin	4	NA
MSFragger	C8T	F49C12.7a.1	F49C12.7a.1	444	4	F49C12.7b.1, F49C12.7c.2	1	Trypsin	4	NA
MSFragger	C8T	F49C12.8.1	F49C12.8.1	410	3	NA	1	Trypsin	3	NA
MSFragger	C8T	F49D11.10.2	F49D11.10.2	727	5	NA	2	Trypsin	3	NA
MSFragger	C8T	F49D11.8.1	F49D11.8.1	154	19	NA	3	Trypsin	4	NA
MSFragger	C8T	F49E2.5a.2	F49E2.5a.2	1215	1	F49E2.5b.2, F49E2.5c.2, F49E2.5d.2, F49E2.5h.2, F49E2.5i.2, F49E2.5j.2, F49E2.5k.2	1	Trypsin	1	NA
MSFragger	C8T	F49E8.3a.1	F49E8.3a.1	884	1	F49E8.3b.1	1	Trypsin	3	NA
MSFragger	C8T	F49H12.5.1	F49H12.5.1	257	10	NA	2	Trypsin	3	NA
MSFragger	C8T	F52A8.5.3	F52A8.5.3	146	19	NA	2	Trypsin	2	NA
MSFragger	C8T	F52B10.1.1	F52B10.1.1	1963	2	NA	4	Trypsin	2	NA
MSFragger	C8T	F52B5.6.5	F52B5.6.5	146	19	NA	3	Trypsin	4	NA
MSFragger	C8T	F52E1.13a.1	F52E1.13a.1	840	3	F52E1.13c.1, F52E1.13d.1__chrV_-1_8422660_8427603	1	Trypsin	1	NA
MSFragger	C8T	F52E4.1a.2	F52E4.1a.2	536	15	F52E4.1b.1	5	Trypsin	4	NA
MSFragger	C8T	F52H3.5.1	F52H3.5.1	179	16	NA	2	Trypsin	4	NA
MSFragger	C8T	F52H3.7a.2	F52H3.7a.2	1245	5	NA	7	Trypsin	3	NA
MSFragger	C8T	F53A2.6a.2	F53A2.6a.2	231	6	F53A2.6b.2	1	Trypsin	3	NA
MSFragger	C8T	F53A2.7.2	F53A2.7.2	394	18	NA	4	Trypsin	4	NA
MSFragger	C8T	F53A3.3a.4	F53A3.3a.4	130	38	F53A3.3b.1	3	Trypsin	3	NA
MSFragger	C8T	F53A9.10a.2	F53A9.10a.2	428	7	F53A9.10b.4	3	Trypsin	4	NA
MSFragger	C8T	F53E10.4a.1	F53E10.4a.1	220	51	F53E10.4b.1, F53E10.4c.1	4	Trypsin	4	NA
MSFragger	C8T	F53E2.2.2	F53E2.2.2	165	9	NA	1	Trypsin	2	NA
MSFragger	C8T	F53F1.2.2	F53F1.2.2	297	22	NA	4	Trypsin	4	NA
MSFragger	C8T	F53F1.3.1	F53F1.3.1	283	12	NA	2	Trypsin	3	NA
MSFragger	C8T	F53F4.10.1	F53F4.10.1	239	16	NA	4	Trypsin	4	NA
MSFragger	C8T	F53F4.13.1	F53F4.13.1	114	28	NA	2	Trypsin	4	NA
MSFragger	C8T	F53G12.10.3	F53G12.10.3	244	52	NA	14	Trypsin	4	NA
MSFragger	C8T	F53H4.2.1	F53H4.2.1	219	33	NA	6	Trypsin	4	NA
MSFragger	C8T	F54A3.3.1	F54A3.3.1	543	18	II_1568049_TX=6239	10	Trypsin	4	NA
MSFragger	C8T	F54C1.7.9	F54C1.7.9	161	14	NA	2	Trypsin	1	NA
MSFragger	C8T	F54C4.1.1	F54C4.1.1	189	22	NA	3	Trypsin	4	NA
MSFragger	C8T	F54C9.3.1	F54C9.3.1__chrII_-1_8566611_8566856	81	14	NA	1	Trypsin	1	NA
MSFragger	C8T	F54C9.5.1	F54C9.5.1	293	41	NA	8	Trypsin	4	NA
MSFragger	C8T	F54D11.1.1	F54D11.1.1	437	21	NA	6	Trypsin	4	NA
MSFragger	C8T	F54D5.12.1	F54D5.12.1	487	8	NA	3	Trypsin	4	NA
MSFragger	C8T	F54D5.3.1	F54D5.3.1	186	18	NA	2	Trypsin	3	NA
MSFragger	C8T	F54D5.4.1	F54D5.4.1	186	14	NA	2	Trypsin	4	NA
MSFragger	C8T	F54D5.8.2	F54D5.8.2	331	5	NA	1	Trypsin	1	NA
MSFragger	C8T	F54D8.10.1	F54D8.10.1__chrIII_1_5094806_5095009	67	14	NA	1	Trypsin	1	NA
MSFragger	C8T	F54D8.2.5	F54D8.2.5	128	31	NA	4	Trypsin	4	NA
MSFragger	C8T	F54D8.3a.1	F54D8.3a.1__chrIII_1_5078592_5078705	510	11	II_1551095_TX=6239__chrIII_1_5078592_5078705, II_1551096_TX=6239	1	Trypsin	2	NA
MSFragger	C8T	F54E2.3a.1	F54E2.3a.1	4250	0	F54E2.3b.1, F54E2.3c.1, F54E2.3d.1, F54E2.3e.1, F54E2.3f.1, F54E2.3g.1, F54E2.3h.1, F54E2.3i.1, F54E2.3j.1, F54E2.3k.1, F54E2.3l.1	2	Trypsin	2	NA
MSFragger	C8T	F54E7.2.4	F54E7.2.4	140	60	NA	8	Trypsin	4	NA
MSFragger	C8T	F54F11.2a.1	F54F11.2a.1__chrII_1_13508886_13508972	1589	12	F54F11.2b.1	13	Trypsin	4	NA
MSFragger	C8T	F54F2.8.2	F54F2.8.2	282	49	NA	8	Trypsin	4	NA
MSFragger	C8T	F54H12.1a.1	F54H12.1a.1	777	10	NA	6	Trypsin	4	NA
MSFragger	C8T	F54H12.6.1	F54H12.6.1	213	36	NA	7	Trypsin	4	NA
MSFragger	C8T	F55B11.3.2	F55B11.3.2	231	20	NA	3	Trypsin	4	NA
MSFragger	C8T	F55C5.5.1	F55C5.5.1	316	27	NA	3	Trypsin	2	NA
MSFragger	C8T	F55D10.1.3	F55D10.1.3	955	2	NA	2	Trypsin	4	NA
MSFragger	C8T	F55D10.2.1	F55D10.2.1	147	16	NA	2	Trypsin	4	NA
MSFragger	C8T	F55H2.2.3	F55H2.2.3	257	8	NA	2	Trypsin	3	NA
MSFragger	C8T	F55H2.6.1	F55H2.6.1	1247	2	NA	2	Trypsin	4	NA
MSFragger	C8T	F56A8.3a.1	F56A8.3a.1__chrIII_1_13256925_13257101	444	18	II_1543589_TX=6239__chrIII_1_13256925_13257101	6	Trypsin	4	NA
MSFragger	C8T	F56B3.12.1	F56B3.12.1	183	11	NA	1	Trypsin	2	NA
MSFragger	C8T	F56B6.4a.1	F56B6.4a.1	429	26	F56B6.4b.1, F56B6.4c.1	5	Trypsin	3	NA
MSFragger	C8T	F56C9.1.1	F56C9.1.1	333	9	NA	3	Trypsin	2	NA
MSFragger	C8T	F56C9.7.1	F56C9.7.1	237	31	NA	4	Trypsin	4	NA
MSFragger	C8T	F56D1.3.1	F56D1.3.1	147	11	NA	1	Trypsin	1	NA
MSFragger	C8T	F56D12.1a.1	F56D12.1a.1__chrII_-1_1306385_1307249	563	12	F56D12.1d.1__chrII_-1_1306385_1307249, II_1568774_TX=6239__chrII_-1_1306385_1307249	1	Trypsin	1	NA
MSFragger	C8T	F56D12.5a.4	F56D12.5a.4	378	8	NA	2	Trypsin	3	NA
MSFragger	C8T	F56D2.1a.2	F56D2.1a.2	471	25	F56D2.1c.1	10	Trypsin	4	NA
MSFragger	C8T	F56D5.6a.1	F56D5.6a.1	449	4	F56D5.6b.1	1	Trypsin	1	NA
MSFragger	C8T	F56E10.4.1	F56E10.4.1__chrV_-1_103470_104036	83	15	NA	1	Trypsin	1	NA
MSFragger	C8T	F56F11.4a.2	F56F11.4a.2	411	3	F56F11.4b.1, Y49E10.1.1	1	Trypsin	2	NA
MSFragger	C8T	F56F3.1.1	F56F3.1.1	761	8	NA	4	Trypsin	4	NA
MSFragger	C8T	F56F3.5.2	F56F3.5.2	257	39	NA	9	Trypsin	4	NA
MSFragger	C8T	F56F3.6.3	F56F3.6.3	108	14	NA	1	Trypsin	2	NA
MSFragger	C8T	F56H1.4.1	F56H1.4.1	430	1	NA	1	Trypsin	2	NA
MSFragger	C8T	F56H1.7.1	F56H1.7.1	162	17	NA	2	Trypsin	4	NA
MSFragger	C8T	F57B10.11.1	F57B10.11.1	210	7	NA	1	Trypsin	1	NA
MSFragger	C8T	F57B10.14.1	F57B10.14.1__chrI_-1_6552936_6553371	56	17	NA	1	Trypsin	1	NA
MSFragger	C8T	F57B10.3a.1	F57B10.3a.1	539	8	F57B10.3b.4	3	Trypsin	2	NA
MSFragger	C8T	F57B9.6a.3	F57B9.6a.3	402	22	NA	7	Trypsin	4	NA
MSFragger	C8T	F57C2.4.1	F57C2.4.1__chrII_1_14525321_14525983	88	13	NA	1	Trypsin	4	NA
MSFragger	C8T	F57F4.3.1	F57F4.3.1	2153	8	F57F4.4.2	10	Trypsin	4	NA
MSFragger	C8T	F57F5.1.1	F57F5.1.1	351	16	NA	5	Trypsin	4	NA
MSFragger	C8T	F57H12.7a.1	F57H12.7a.1__chrIV_-1_7985494_7985562	262	6	NA	1	Trypsin	2	NA
MSFragger	C8T	F58A3.5.2	F58A3.5.2	148	25	NA	3	Trypsin	4	NA
MSFragger	C8T	F58A4.9.2	F58A4.9.2	144	31	NA	2	Trypsin	2	NA
MSFragger	C8T	F58B3.4.2	F58B3.4.2	601	2	NA	1	Trypsin	4	NA
MSFragger	C8T	F58B3.5a.1	F58B3.5a.1	917	3	NA	3	Trypsin	2	NA
MSFragger	C8T	F58D5.1a.2	F58D5.1a.2	611	5	NA	3	Trypsin	4	NA
MSFragger	C8T	F58F12.1.1	F58F12.1.1	163	46	NA	4	Trypsin	4	NA
MSFragger	C8T	F58G1.4.1	F58G1.4.1	223	21	NA	4	Trypsin	4	NA
MSFragger	C8T	F58G6.1.2	F58G6.1.2	461	3	NA	1	Trypsin	2	NA
MSFragger	C8T	F59A2.1a.3	F59A2.1a.3	860	5	F59A2.1b.3	2	Trypsin	4	NA
MSFragger	C8T	F59A2.3.2	F59A2.3.2	236	26	NA	3	Trypsin	4	NA
MSFragger	C8T	F59A2.6a.1	F59A2.6a.1	1642	4	F59A2.6b.1, F59A2.6c.1, F59A2.6d.1	3	Trypsin	4	NA
MSFragger	C8T	F59A3.3.1	F59A3.3.1	278	6	NA	1	Trypsin	1	NA
MSFragger	C8T	F59B1.2.1	F59B1.2.1	161	34	NA	4	Trypsin	4	NA
MSFragger	C8T	F59B8.2a.1	F59B8.2a.1__chrIV_-1_9439263_9439406	412	22	F59B8.2b.1__chrIV_-1_9439263_9439406	7	Trypsin	4	NA
MSFragger	C8T	F59D8.1.1	F59D8.1.1	1603	26	NA	30	Trypsin	4	NA
MSFragger	C8T	F59E12.17.1	F59E12.17.1__chrII_-1_5649129_5649441	79	20	NA	1	Trypsin	3	NA
MSFragger	C8T	H01G02.1a.1	H01G02.1a.1	131	34	H01G02.1b.2	4	Trypsin	4	NA
MSFragger	C8T	H02I12.1.1	H02I12.1.1	1319	3	NA	3	Trypsin	2	NA
MSFragger	C8T	H05C05.1c.1	H05C05.1c.1	889	3	NA	2	Trypsin	4	NA
MSFragger	C8T	H06O01.1.3	H06O01.1.3	488	17	II_1577896_TX=6239	9	Trypsin	4	NA
MSFragger	C8T	H14A12.2a.1	H14A12.2a.1__chrIII_1_7466155_7466292	501	24	H14A12.2b.6, II_1547858_TX=6239__chrIII_1_7466155_7466292, II_1547864_TX=6239__chrIII_1_7466155_7466292, II_1547865_TX=6239__chrIII_1_7466155_7466292, II_1547866_TX=6239__chrIII_1_7466155_7466292	5	Trypsin	4	NA
MSFragger	C8T	H17B01.5.1	H17B01.5.1__chrII_-1_1472912_1473555	93	18	NA	1	Trypsin	4	NA
MSFragger	C8T	H20J04.5.1	H20J04.5.1	141	54	NA	7	Trypsin	4	NA
MSFragger	C8T	H20J04.8.2	H20J04.8.2	253	9	NA	2	Trypsin	4	NA
MSFragger	C8T	H21P03.1.1	H21P03.1.1	156	11	NA	1	Trypsin	4	NA
MSFragger	C8T	H22K11.1.1	H22K11.1.1	398	19	NA	5	Trypsin	4	NA
MSFragger	C8T	H28O16.1a.6	H28O16.1a.6	538	48	H28O16.1d.9, II_1575491_TX=6239	26	Trypsin	4	NA
MSFragger	C8T	H34I24.2.1	H34I24.2.1	458	3	NA	1	Trypsin	3	NA
MSFragger	C8T	II_1501939	II_1501939_TX=6239	2329	9	K10C2.1.1	13	Trypsin	4	NA
MSFragger	C8T	II_1509126	II_1509126_TX=6239	88	86	II_1509128_TX=6239, II_1509135_TX=6239, Y38H6C.1a.1__chrV_-1_20497983_20499008, chrV_-1_20497983_20498665	17	Trypsin	4	NA
MSFragger	C8T	II_1511155	II_1511155_TX=6239	336	31	T03E6.7a.1	9	Trypsin	4	NA
MSFragger	C8T	II_1511577	II_1511577_TX=6239__chrV_-1_18070272_18072030	350	6	Y59A8B.10a.1__chrV_-1_18070272_18072030, Y59A8B.10b.1__chrV_-1_18070272_18072030	1	Trypsin	1	NA
MSFragger	C8T	II_1513120	II_1513120_TX=6239	251	7	ZC412.3a.3, ZC412.3b.3	1	Trypsin	4	NA
MSFragger	C8T	II_1513145	II_1513145_TX=6239	597	19	W06A7.3c.1, W06A7.3d.1, W06A7.3f.1, W06A7.3g.3	7	Trypsin	4	NA
MSFragger	C8T	II_1515647	II_1515647_TX=6239__chrV_1_11837000_11837101	188	29	R13H4.2e.1__chrV_1_11837000_11837101, chrV_1_11837400_11837701	1	Trypsin	1	NA
MSFragger	C8T	II_1517473	II_1517473_TX=6239__chrV_1_12197322_12197399	83	18	ZK836.2a.1__chrV_1_12197322_12197399	1	Trypsin	4	NA
MSFragger	C8T	II_1519120	II_1519120_TX=6239	273	23	T23B12.3.2	2	Trypsin	3	NA
MSFragger	C8T	II_1522237	II_1522237_TX=6239	228	25	T19H12.2.1	6	Trypsin	4	NA
MSFragger	C8T	II_1523590	II_1523590_TX=6239	93	21	R08E5.2.1	1	Trypsin	3	NA
MSFragger	C8T	II_1528745	II_1528745_TX=6239__chrIV_-1_16170163_16170574	58	20	Y105C5B.28a.1, Y105C5B.28b.1	1	Trypsin	4	NA
MSFragger	C8T	II_1529134	II_1529134_TX=6239	713	15	Y41E3.4a.1, chrIV_-1_15012916_15013116, chrIV_-1_15012916_15013149	1	Trypsin	2	NA
MSFragger	C8T	II_1529507	II_1529507_TX=6239__chrIV_1_14463689_14464031	236	69	LLC1.2a.1__chrIV_1_14463689_14464031	10	Trypsin	4	NA
MSFragger	C8T	II_1531486	II_1531486_TX=6239__chrIV_1_12123631_12123860	149	9	M18.7a.1__chrIV_1_12124450_12124599	1	Trypsin	2	NA
MSFragger	C8T	II_1532533	II_1532533_TX=6239	227	18	R10H10.1.1	3	Trypsin	2	NA
MSFragger	C8T	II_1540468	II_1540468_TX=6239	259	5	Y54G2A.14.3	1	Trypsin	4	NA
MSFragger	C8T	II_1540521	II_1540521_TX=6239__chrIV_1_2796487_2796600	216	6	II_1540526_TX=6239__chrIV_1_2796487_2796600, II_1540527_TX=6239__chrIV_1_2796487_2796600, Y54G2A.2a.1__chrIV_1_2796487_2796600, Y54G2A.2c.1__chrIV_1_2796487_2796600, Y54G2A.2d.1__chrIV_1_2796487_2796600	1	Trypsin	4	NA
MSFragger	C8T	II_1541692	II_1541692_TX=6239__chrIV_1_1012141_1012431	307	9	Y55F3AM.4a.1__chrIV_1_1012141_1012431	2	Trypsin	4	NA
MSFragger	C8T	II_1543388	II_1543388_TX=6239__chrIII_-1_13462357_13462584	83	49	T27E9.2.1__chrIII_-1_13462357_13462584	4	Trypsin	4	NA
MSFragger	C8T	II_1545811	II_1545811_TX=6239	126	12	ZK632.13a.1, ZK632.13b.1	1	Trypsin	1	NA
MSFragger	C8T	II_1546134	II_1546134_TX=6239__chrIII_-1_9745908_9746157	115	48	T05G5.10a.1__chrIII_-1_9745908_9746157, T05G5.10b.1__chrIII_-1_9745908_9746157	3	Trypsin	4	NA
MSFragger	C8T	II_1559346	II_1559346_TX=6239	159	27	R05H5.3.1	3	Trypsin	4	NA
MSFragger	C8T	II_1559551	II_1559551_TX=6239	230	6	R53.2.2	1	Trypsin	3	NA
MSFragger	C8T	II_1560765	II_1560765_TX=6239	394	3	T06D8.8.2	1	Trypsin	1	NA
MSFragger	C8T	II_1561961	II_1561961_TX=6239	576	12	II_1561966_TX=6239, T02G5.9a.1, T02G5.9b.1, T02G5.9c.2	5	Trypsin	4	NA
MSFragger	C8T	II_1562997	II_1562997_TX=6239__chrII_-1_9056534_9056829	84	38	T24B8.1a.1__chrII_-1_9056534_9056829, T24B8.1b.1__chrII_-1_9056534_9056829	4	Trypsin	4	NA
MSFragger	C8T	II_1565200	II_1565200_TX=6239__chrII_-1_5279297_5279395	427	12	II_1565201_TX=6239__chrII_-1_5279297_5279395, II_1565202_TX=6239__chrII_-1_5279297_5279395, ZK622.3a.1__chrII_-1_5279297_5279395, ZK622.3b.1__chrII_-1_5279297_5279395, ZK622.3d.1__chrII_-1_5279297_5279395	3	Trypsin	3	NA
MSFragger	C8T	II_1566788	II_1566788_TX=6239	580	2	ZK177.8a.1, ZK177.8b.2	1	Trypsin	1	NA
MSFragger	C8T	II_1570416	II_1570416_TX=6239__chrII_-1_616777_617076	853	2	T04B8.5a.1__chrII_-1_616777_617076, T04B8.5b.1__chrII_-1_616777_617076, T04B8.5d.1__chrII_-1_616777_617076	1	Trypsin	3	NA
MSFragger	C8T	II_1571365	II_1571365_TX=6239	180	22	W09C5.8.1	3	Trypsin	4	NA
MSFragger	C8T	II_1575917	II_1575917_TX=6239	402	18	ZC434.8.2	6	Trypsin	4	NA
MSFragger	C8T	II_1576647	II_1576647_TX=6239	654	28	R11A5.4a.2	15	Trypsin	4	NA
MSFragger	C8T	II_1577635	II_1577635_TX=6239__chrI_-1_7247000_7247062	97	14	R06C7.5a.1__chrI_-1_7247000_7247062	1	Trypsin	4	NA
MSFragger	C8T	II_1581684	II_1581684_TX=6239__chrI_1_2103219_2104010	421	2	Y37E3.15a.1__chrI_1_2123183_2123269	1	Trypsin	2	NA
MSFragger	C8T	II_1581718	II_1581718_TX=6239__chrI_1_2076011_2076100	345	5	Y37E3.10a.1__chrI_1_2076011_2076100	1	Trypsin	4	NA
MSFragger	C8T	II_1582833	II_1582833_TX=6239	182	6	Y73E7A.1a.1, Y73E7A.1b.1	1	Trypsin	1	NA
MSFragger	C8T	IP_1559020	IP_1559020_TX=6239__chrII_1_13059363_13059629	166	10	NA	1	Trypsin	4	NA
MSFragger	C8T	JC8.2.2	JC8.2.2	467	3	NA	1	Trypsin	1	NA
MSFragger	C8T	JC8.3a.1	JC8.3a.1__chrIV_-1_13239931_13240327	165	40	NA	5	Trypsin	4	NA
MSFragger	C8T	JC8.8.1	JC8.8.1	138	13	NA	2	Trypsin	3	NA
MSFragger	C8T	K01C8.10.2	K01C8.10.2	540	10	NA	4	Trypsin	3	NA
MSFragger	C8T	K01D12.11.1	K01D12.11.1	277	7	NA	1	Trypsin	1	NA
MSFragger	C8T	K01D12.12.1	K01D12.12.1	277	7	NA	1	Trypsin	2	NA
MSFragger	C8T	K02A4.1.1	K02A4.1.1	415	11	NA	2	Trypsin	4	NA
MSFragger	C8T	K02D10.5.1	K02D10.5.1	277	8	NA	2	Trypsin	2	NA
MSFragger	C8T	K02F2.2.2	K02F2.2.2	437	51	NA	21	Trypsin	4	NA
MSFragger	C8T	K02F3.10.1	K02F3.10.1	201	15	NA	2	Trypsin	4	NA
MSFragger	C8T	K02F3.3.1	K02F3.3.1	232	19	NA	3	Trypsin	3	NA
MSFragger	C8T	K03A1.2a.1	K03A1.2a.1	586	2	K03A1.2b.1	1	Trypsin	1	NA
MSFragger	C8T	K03E5.2a.1	K03E5.2a.1__chrI_1_3423883_3424008	202	13	K03E5.2b.1__chrI_1_3423883_3424008, K03E5.2d.1__chrI_1_3423883_3424008	1	Trypsin	3	NA
MSFragger	C8T	K03E6.6.1	K03E6.6.1	126	31	NA	4	Trypsin	2	NA
MSFragger	C8T	K04D7.1.3	K04D7.1.3	325	35	NA	8	Trypsin	4	NA
MSFragger	C8T	K04D7.3a.1	K04D7.3a.1	483	23	NA	8	Trypsin	4	NA
MSFragger	C8T	K04H4.1a.1	K04H4.1a.1	1759	1	K04H4.1b.1	2	Trypsin	1	NA
MSFragger	C8T	K05C4.1.1	K05C4.1.1	284	13	NA	3	Trypsin	4	NA
MSFragger	C8T	K06G5.1a.4	K06G5.1a.4	507	13	K06G5.1b.3	4	Trypsin	4	NA
MSFragger	C8T	K07A12.2.1	K07A12.2.1	961	2	NA	2	Trypsin	1	NA
MSFragger	C8T	K07A3.1a.2	K07A3.1a.2	341	22	NA	7	Trypsin	4	NA
MSFragger	C8T	K07C5.4.1	K07C5.4.1	486	21	NA	6	Trypsin	4	NA
MSFragger	C8T	K07C5.8.1	K07C5.8.1	678	1	NA	1	Trypsin	1	NA
MSFragger	C8T	K07D4.3.1	K07D4.3.1	312	17	NA	2	Trypsin	3	NA
MSFragger	C8T	K07E3.4b.1	K07E3.4b.1	640	7	NA	4	Trypsin	4	NA
MSFragger	C8T	K07F5.11.1	K07F5.11.1	290	34	NA	3	Trypsin	2	NA
MSFragger	C8T	K07H8.10.2	K07H8.10.2	798	5	NA	2	Trypsin	1	NA
MSFragger	C8T	K07H8.6a.1	K07H8.6a.1	1650	32	K07H8.6c.1	42	Trypsin	4	NA
MSFragger	C8T	K08C7.3a.1	K08C7.3a.1	3704	0	K08C7.3b.1, K08C7.3c.1, K08C7.3d.1, K08C7.3e.1, K08C7.3f.1	3	Trypsin	4	NA
MSFragger	C8T	K08D10.3a.1	K08D10.3a.1	217	14	K08D10.3b.1	2	Trypsin	3	NA
MSFragger	C8T	K08E3.10.1	K08E3.10.1	153	26	NA	3	Trypsin	3	NA
MSFragger	C8T	K08E7.2.4	K08E7.2.4	80	93	NA	5	Trypsin	4	NA
MSFragger	C8T	K08F11.3.2	K08F11.3.2	390	3	NA	1	Trypsin	1	NA
MSFragger	C8T	K08F4.2.1	K08F4.2.1	473	5	NA	2	Trypsin	4	NA
MSFragger	C8T	K08F4.9.1	K08F4.9.1	255	11	NA	3	Trypsin	4	NA
MSFragger	C8T	K08H10.1i.1	K08H10.1i.1	1214	30	K08H10.1j.1, K08H10.1k.1, K08H10.1l.1	31	Trypsin	4	NA
MSFragger	C8T	K09F5.2.1	K09F5.2.1	1616	25	NA	29	Trypsin	4	NA
MSFragger	C8T	K09F5.3.2	K09F5.3.2	103	37	NA	6	Trypsin	4	NA
MSFragger	C8T	K10B2.3a.2	K10B2.3a.2	228	12	K10B2.3b.2	2	Trypsin	3	NA
MSFragger	C8T	K10B3.10a.1	K10B3.10a.1	2427	2	K10B3.10b.1	4	Trypsin	3	NA
MSFragger	C8T	K10B3.7.2	K10B3.7.2	341	23	K10B3.8.2	6	Trypsin	4	NA
MSFragger	C8T	K10C2.4.2	K10C2.4.2	418	18	NA	5	Trypsin	4	NA
MSFragger	C8T	K10C9.3.1	K10C9.3.1	279	9	NA	2	Trypsin	2	NA
MSFragger	C8T	K10H10.2.2	K10H10.2.2	337	14	NA	4	Trypsin	4	NA
MSFragger	C8T	K11D12.13.1	K11D12.13.1	188	43	NA	5	Trypsin	4	NA
MSFragger	C8T	K11D9.2a.1	K11D9.2a.1	1059	4	K11D9.2b.3	3	Trypsin	4	NA
MSFragger	C8T	K11H12.2.1	K11H12.2.1	204	16	NA	3	Trypsin	4	NA
MSFragger	C8T	K11H3.1a.1	K11H3.1a.1	371	11	K11H3.1b.1, K11H3.1c.2, K11H3.1d.2	2	Trypsin	4	NA
MSFragger	C8T	K12C11.1a.1	K12C11.1a.1	498	5	NA	2	Trypsin	1	NA
MSFragger	C8T	K12C11.2.1	K12C11.2.1__chrI_1_1340703_1341084	91	35	NA	4	Trypsin	4	NA
MSFragger	C8T	K12F2.1.1	K12F2.1.1	1969	8	NA	12	Trypsin	4	NA
MSFragger	C8T	K12G11.3.1	K12G11.3.1	349	8	NA	2	Trypsin	3	NA
MSFragger	C8T	K12H4.3.1	K12H4.3.1	352	4	NA	1	Trypsin	4	NA
MSFragger	C8T	K12H4.4.1	K12H4.4.1	180	11	NA	1	Trypsin	2	NA
MSFragger	C8T	K12H4.7a.2	K12H4.7a.2	510	5	K12H4.7b.1	2	Trypsin	3	NA
MSFragger	C8T	LLC1.3a.1	LLC1.3a.1	495	13	NA	5	Trypsin	4	NA
MSFragger	C8T	M01D7.5.1	M01D7.5.1__chrI_1_1843407_1843785	80	21	NA	1	Trypsin	4	NA
MSFragger	C8T	M01D7.6.2	M01D7.6.2	166	18	NA	3	Trypsin	4	NA
MSFragger	C8T	M01E11.4c.1	M01E11.4c.1	544	3	NA	1	Trypsin	4	NA
MSFragger	C8T	M01E11.5.2	M01E11.5.2	265	12	NA	3	Trypsin	4	NA
MSFragger	C8T	M01F1.2.2	M01F1.2.2	202	19	NA	4	Trypsin	3	NA
MSFragger	C8T	M02D8.1.1	M02D8.1.1	197	24	NA	3	Trypsin	4	NA
MSFragger	C8T	M02H5.8a.1	M02H5.8a.1__chrV_1_450020_450381	90	68	NA	5	Trypsin	4	NA
MSFragger	C8T	M03A1.7.2	M03A1.7.2	136	63	NA	6	Trypsin	4	NA
MSFragger	C8T	M03A8.1.1	M03A8.1.1	436	14	NA	4	Trypsin	4	NA
MSFragger	C8T	M03F4.7a.2	M03F4.7a.2	314	40	NA	7	Trypsin	4	NA
MSFragger	C8T	M04F3.4b.2	M04F3.4b.2	172	14	NA	1	Trypsin	1	NA
MSFragger	C8T	M04G12.2.1	M04G12.2.1	467	2	NA	1	Trypsin	4	NA
MSFragger	C8T	M106.4a.1	M106.4a.1	743	6	M106.4b.1, M106.4c.1	4	Trypsin	4	NA
MSFragger	C8T	M117.2a.3	M117.2a.3	248	33	NA	8	Trypsin	4	NA
MSFragger	C8T	M153.1.1	M153.1.1	293	7	NA	3	Trypsin	3	NA
MSFragger	C8T	M176.3.1	M176.3.1	169	20	NA	3	Trypsin	4	NA
MSFragger	C8T	M28.10.2	M28.10.2	250	9	NA	1	Trypsin	4	NA
MSFragger	C8T	M28.5.1	M28.5.1	128	35	NA	3	Trypsin	4	NA
MSFragger	C8T	R01B10.1a.1	R01B10.1a.1__chrV_1_6045348_6045539	143	47	NA	5	Trypsin	4	NA
MSFragger	C8T	R01H2.6.1	R01H2.6.1	153	9	NA	1	Trypsin	1	NA
MSFragger	C8T	R02D3.1a.1	R02D3.1a.1	934	2	R02D3.1b.1	1	Trypsin	1	NA
MSFragger	C8T	R03E1.2.1	R03E1.2.1	324	5	NA	1	Trypsin	4	NA
MSFragger	C8T	R03G5.1a.4	R03G5.1a.4	463	57	NA	21	Trypsin	4	NA
MSFragger	C8T	R04A9.4.1	R04A9.4.1	228	7	NA	2	Trypsin	4	NA
MSFragger	C8T	R04F11.2.3	R04F11.2.3	107	24	NA	2	Trypsin	4	NA
MSFragger	C8T	R05D11.3.1	R05D11.3.1	133	66	NA	6	Trypsin	4	NA
MSFragger	C8T	R05D11.8.1	R05D11.8.1	566	2	NA	1	Trypsin	2	NA
MSFragger	C8T	R05D3.7.1	R05D3.7.1	815	3	NA	2	Trypsin	3	NA
MSFragger	C8T	R05F9.10.1	R05F9.10.1	337	44	NA	14	Trypsin	4	NA
MSFragger	C8T	R05F9.12.1	R05F9.12.1	955	3	NA	2	Trypsin	1	NA
MSFragger	C8T	R05G6.7.1	R05G6.7.1	283	47	NA	8	Trypsin	4	NA
MSFragger	C8T	R05H10.5a.2	R05H10.5a.2	163	17	R05H10.5b.2	2	Trypsin	4	NA
MSFragger	C8T	R06B10.3.1	R06B10.3.1	362	12	NA	2	Trypsin	4	NA
MSFragger	C8T	R06C1.4.1	R06C1.4.1__chrI_1_11930807_11931635	95	29	NA	2	Trypsin	3	NA
MSFragger	C8T	R06C7.4.3	R06C7.4.3	292	4	NA	1	Trypsin	4	NA
MSFragger	C8T	R06F6.1.1	R06F6.1.1	382	3	NA	1	Trypsin	2	NA
MSFragger	C8T	R06F6.5a.1	R06F6.5a.1	378	3	R06F6.5b.1	1	Trypsin	1	NA
MSFragger	C8T	R06F6.9.2	R06F6.9.2	385	3	NA	1	Trypsin	4	NA
MSFragger	C8T	R07B1.10.2	R07B1.10.2	180	8	NA	1	Trypsin	1	NA
MSFragger	C8T	R07B7.11.1	R07B7.11.1	451	4	NA	1	Trypsin	2	NA
MSFragger	C8T	R07E4.6a.1	R07E4.6a.1	366	15	R07E4.6c.1	4	Trypsin	4	NA
MSFragger	C8T	R07E5.14.2	R07E5.14.2	142	13	NA	1	Trypsin	3	NA
MSFragger	C8T	R07G3.3a.1	R07G3.3a.1__chrII_1_7602804_7602878	1982	2	R07G3.3b.1__chrII_1_7602804_7602878	3	Trypsin	1	NA
MSFragger	C8T	R07H5.8.1	R07H5.8.1	342	48	NA	13	Trypsin	4	NA
MSFragger	C8T	R08C7.3.3	R08C7.3.3	140	12	NA	2	Trypsin	4	NA
MSFragger	C8T	R08D7.3.1	R08D7.3.1	570	5	NA	1	Trypsin	3	NA
MSFragger	C8T	R08E5.3.1	R08E5.3.1	365	10	NA	3	Trypsin	4	NA
MSFragger	C8T	R09A1.5a.1	R09A1.5a.1__chrV_-1_1028502_1028555	105	14	R09A1.5b.1__chrV_-1_1028502_1028555	1	Trypsin	2	NA
MSFragger	C8T	R09B3.2.1	R09B3.2.1__chrI_-1_11909450_11909974	83	50	NA	3	Trypsin	4	NA
MSFragger	C8T	R09B3.3.1	R09B3.3.1	85	60	NA	4	Trypsin	4	NA
MSFragger	C8T	R09E12.3.1	R09E12.3.1	320	19	NA	5	Trypsin	4	NA
MSFragger	C8T	R09H10.3a.1	R09H10.3a.1	135	21	R09H10.3b.3	2	Trypsin	4	NA
MSFragger	C8T	R102.5a.1	R102.5a.1__chrIV_-1_10695470_10695532	388	4	R102.5b.1	1	Trypsin	1	NA
MSFragger	C8T	R107.7.2	R107.7.2	208	19	NA	4	Trypsin	4	NA
MSFragger	C8T	R10D12.14a.1	R10D12.14a.1	224	26	R10D12.14b.1, R10D12.14c.1	6	Trypsin	4	NA
MSFragger	C8T	R10D12.14d.1	R10D12.14d.1	228	24	NA	5	Trypsin	4	NA
MSFragger	C8T	R10E9.1.1	R10E9.1.1	320	9	NA	2	Trypsin	1	NA
MSFragger	C8T	R119.4.1	R119.4.1	712	3	NA	2	Trypsin	4	NA
MSFragger	C8T	R11A8.6.2	R11A8.6.2	1141	4	NA	4	Trypsin	4	NA
MSFragger	C8T	R11D1.8.2	R11D1.8.2	126	13	NA	2	Trypsin	2	NA
MSFragger	C8T	R11D1.9.1	R11D1.9.1	187	9	NA	1	Trypsin	4	NA
MSFragger	C8T	R11H6.1.3	R11H6.1.3	473	16	NA	8	Trypsin	4	NA
MSFragger	C8T	R12C12.1a.2	R12C12.1a.2	979	9	NA	6	Trypsin	4	NA
MSFragger	C8T	R12E2.11.2	R12E2.11.2	227	23	NA	3	Trypsin	3	NA
MSFragger	C8T	R12E2.13.1	R12E2.13.1	206	7	NA	1	Trypsin	2	NA
[truncated: 16,777 more rows]
