# Supplementary material for: Identification of Non-Canonical Translation Products in C. elegans Using Tandem Mass Spectrometry
Source: Front Genet. 2021 Oct 25;12:728900. doi: 10.3389/fgene.2021.728900 (PMC8575065; doi:10.3389/fgene.2021.728900)
Supplement: Supplementary file 5 [file DataSheet1.xlsx]

## Sheet: supp File 1
Dataset	Protein Group	Protein ID	Accession	Peptides	Unique	#Spec Sample02	PTM	Avg. Mass	Description
Adult	6277	12078	4R79.2a.1	1	1	NA	Deamidation (NQ); 13C(6) 15N(2) Silac label	45543	4R79.2a.1 pep chromosome:WBcel235:IV:17480396:17483332:-1 gene:WBGene00007067.1 transcript:4R79.2a.1 gene_biotype:protein_coding transcript_biotype:protein_coding gene_symbol:4R79.2
Adult	7603	12075	4R79.2b.1	1	1	NA	NA	35977	4R79.2b.1 pep chromosome:WBcel235:IV:17480396:17482329:-1 gene:WBGene00007067.1 transcript:4R79.2b.1 gene_biotype:protein_coding transcript_biotype:protein_coding gene_symbol:4R79.2
Adult	3244	4871	AC3.2.1	6	6	19	Deamidation (NQ); 13C(6) 15N(4) Silac label; 13C(6) 15N(2) Silac label; 13C(6) Silac label	58977	AC3.2.1 pep chromosome:WBcel235:V:10372325:10374245:1 gene:WBGene00007070.1 transcript:AC3.2.1 gene_biotype:protein_coding transcript_biotype:protein_coding gene_symbol:ugt-49 description:UDP-glucuronosyltransferase [Source:UniProtKB/TrEMBL;Acc:...
Adult	668	360	AC3.5a.2	36	36	141	Oxidation (M); Pyro-glu from Q; Deamidation (NQ); Acetylation (N-term); 13C(6) 15N(4) Silac label; 2 more	122720	AC3.5a.2 pep chromosome:WBcel235:V:10388402:10393504:1 gene:WBGene00007071.1 transcript:AC3.5a.2 gene_biotype:protein_coding transcript_biotype:protein_coding gene_symbol:AC3.5 description:Aminopeptidase-like protein AC3.5 [Source:UniProtKB/Swi...
Adult	5466	8293	AC3.7.1	3	3	NA	13C(6) Silac label	60447	AC3.7.1 pep chromosome:WBcel235:V:10395663:10397817:1 gene:WBGene00007072.1 transcript:AC3.7.1 gene_biotype:protein_coding transcript_biotype:protein_coding gene_symbol:ugt-1 description:UDP-GlucuronosylTransferase [Source:UniProtKB/TrEMBL;Acc:Q...
Adult	5323	8853	AC3.8.1	2	2	NA	Deamidation (NQ); 13C(6) 15N(2) Silac label	61465	AC3.8.1 pep chromosome:WBcel235:V:10398717:10401307:1 gene:WBGene00007073.1 transcript:AC3.8.1 gene_biotype:protein_coding transcript_biotype:protein_coding gene_symbol:ugt-2 description:UDP-GlucuronosylTransferase [Source:UniProtKB/TrEMBL;Acc:Q...
Adult	3021	4533	AC7.2a.2	4	4	NA	13C(6) 15N(2) Silac label	62483	AC7.2a.2 pep chromosome:WBcel235:IV:5127006:5134060:-1 gene:WBGene00004929.1 transcript:AC7.2a.2 gene_biotype:protein_coding transcript_biotype:protein_coding gene_symbol:soc-2 description:Leucine-rich repeat protein soc-2 [Source:UniProtKB/Swi...
Adult	2140	4223	AC7.2c.1	11	11	38	N-ethylamide; 13C(6) 15N(4) Silac label; 13C(6) 15N(2) Silac label; 13C(6) Silac label	70237	AC7.2c.1 pep chromosome:WBcel235:IV:5127006:5152485:-1 gene:WBGene00004929.1 transcript:AC7.2c.1 gene_biotype:protein_coding transcript_biotype:protein_coding gene_symbol:soc-2 description:Leucine-rich repeat protein soc-2 [Source:UniProtKB/Swi...
Adult	3050	4220	AC7.2d.1	8	8	NA	Acetylation (N-term); 13C(6) 15N(4) Silac label; 13C(6) 15N(2) Silac label	61676	AC7.2d.1 pep chromosome:WBcel235:IV:5127006:5149537:-1 gene:WBGene00004929.1 transcript:AC7.2d.1 gene_biotype:protein_coding transcript_biotype:protein_coding gene_symbol:soc-2 description:Leucine-rich repeat protein soc-2 [Source:UniProtKB/Swi...
Adult	5656	9847	AH10.1.1	2	2	2	13C(6) 15N(4) Silac label; 13C(6) 15N(2) Silac label	62921	AH10.1.1 pep chromosome:WBcel235:V:14146499:14148784:1 gene:WBGene00007082.1 transcript:AH10.1.1 gene_biotype:protein_coding transcript_biotype:protein_coding gene_symbol:acs-10 description:Fatty Acid CoA Synthetase family [Source:UniProtKB/TrE...
Adult	7646	54669	AH6.2.1	1	1	NA	13C(6) 15N(2) Silac label	36755	AH6.2.1 pep chromosome:WBcel235:II:9517567:9518876:-1 gene:WBGene00007080.1 transcript:AH6.2.1 gene_biotype:protein_coding transcript_biotype:protein_coding gene_symbol:sfxn-1.1 description:Putative sideroflexin-1.1 [Source:UniProtKB/Swiss-Prot;...
Adult	3198	6030	AH6.5.1	5	4	19	Oxidation (M); Deamidation (NQ); 13C(6) 15N(4) Silac label; 13C(6) 15N(2) Silac label; 13C(6) Silac label	52393	AH6.5.1 pep chromosome:WBcel235:II:9524174:9526390:1 gene:WBGene00003231.1 transcript:AH6.5.1 gene_biotype:protein_coding transcript_biotype:protein_coding gene_symbol:mex-6 description:Zinc finger protein mex-6 [Source:UniProtKB/Swiss-Prot;Acc:...
Adult	2486	4100	AH9.2.1	9	9	31	N-ethylamide; 13C(6) 15N(4) Silac label; 13C(6) 15N(2) Silac label; 13C(6) Silac label	34645	AH9.2.1 pep chromosome:WBcel235:X:2255852:2258101:-1 gene:WBGene00000797.1 transcript:AH9.2.1 gene_biotype:protein_coding transcript_biotype:protein_coding gene_symbol:crn-4 description:Cell death-related nuclease 4 [Source:UniProtKB/Swiss-Prot;...
Adult	2030	2482	AH9.3.1	9	9	41	Pyro-glu from Q; Deamidation (NQ); 13C(6) 15N(4) Silac label; 13C(6) 15N(2) Silac label; 13C(6) Silac label	27705	AH9.3.1 pep chromosome:WBcel235:X:2259150:2260526:-1 gene:WBGene00014999.1 transcript:AH9.3.1 gene_biotype:protein_coding transcript_biotype:protein_coding gene_symbol:AH9.3
Adult	2334	6790	B0001.1a.1	6	6	34	N-ethylamide; Pyro-glu from Q; Deamidation (NQ); 13C(6) 15N(4) Silac label; 13C(6) 15N(2) Silac label; 13C(6) Silac label	31274	B0001.1a.1 pep chromosome:WBcel235:IV:12129504:12135096:1 gene:WBGene00003010.1 transcript:B0001.1a.1 gene_biotype:protein_coding transcript_biotype:protein_coding gene_symbol:lin-24
Adult	2865	3957	B0001.2.1	9	9	24	Pyro-glu from Q; 13C(6) 15N(4) Silac label; 13C(6) 15N(2) Silac label; 13C(6) Silac label	105139	B0001.2.1 pep chromosome:WBcel235:IV:12146486:12150975:-1 gene:WBGene00007087.1 transcript:B0001.2.1 gene_biotype:protein_coding transcript_biotype:protein_coding gene_symbol:B0001.2
Adult	4901	27618	B0001.3c.1	4	4	5	Pyro-glu from Q	65527	B0001.3c.1 pep chromosome:WBcel235:IV:12143431:12145700:-1 gene:WBGene00007088.1 transcript:B0001.3c.1 gene_biotype:protein_coding transcript_biotype:protein_coding gene_symbol:B0001.3
Adult	2531	5454	B0001.4a.1	7	7	30	N-ethylamide; Deamidation (NQ); 13C(6) 15N(4) Silac label; 13C(6) 15N(2) Silac label; 13C(6) Silac label	28390	B0001.4a.1 pep chromosome:WBcel235:IV:12135077:12137347:-1 gene:WBGene00007089.1 transcript:B0001.4a.1 gene_biotype:protein_coding transcript_biotype:protein_coding gene...
Adult	6576	9227	B0001.6.2	2	2	NA	NA	77535	B0001.6.2 pep chromosome:WBcel235:IV:12156838:12164266:1 gene:WBGene00007091.1 transcript:B0001.6.2 gene_biotype:protein_coding transcript_biotype:protein_coding gene_symbol:eri-12 description:Enhanced RNAI (RNA interference) [Source:UniProtKB...
Adult	6845	11407	B0001.7a.1	1	1	1	NA	82988	B0001.7a.1 pep chromosome:WBcel235:IV:12151170:12154245:-1 gene:WBGene00007092.1 transcript:B0001.7a.1 gene_biotype:protein_coding transcript_biotype:protein_coding gene_symbol:B0001.7
Adult	4424	5697	B0001.8a.1	6	6	NA	Deamidation (NQ); 13C(6) 15N(4) Silac label; 13C(6) 15N(2) Silac label; 13C(6) Silac label; SILAC 15N(4)	56284	B0001.8a.1 pep chromosome:WBcel235:IV:12138847:12141057:-1 gene:WBGene00007093.1 transcript:B0001.8a.1 gene_biotype:protein_coding transcript_biotype:protein_coding ...
Adult	1490	5698	B0001.8b.1	10	10	NA	Pyro-glu from Q; Oxidation (M); 13C(6) 15N(4) Silac label; 13C(6) 15N(2) Silac label; Deamidation (NQ); 2 more	56559	B0001.8b.1 pep chromosome:WBcel235:IV:12138860:12141057:-1 gene:WBGene00007093.1 transcript:B0001.8b.1 gene_biotype:protein_coding transcript_biotype:protein_coding gene_symbol:B0001.8
Adult	4923	6698	B0019.1.1	4	4	NA	13C(6) Silac label	79286	B0019.1.1 pep chromosome:WBcel235:I:12759545:12764960:-1 gene:WBGene00000138.1 transcript:B0019.1.1 gene_biotype:protein_coding transcript_biotype:protein_coding gene_symbol:amx-2 description:AMine oXidase family [Source:UniProtKB/TrEMBL;Acc:Q...
Adult	1670	1610	B0024.10.1	14	14	53	Oxidation (M); Deamidation (NQ); 13C(6) 15N(4) Silac label; 13C(6) 15N(2) Silac label; 13C(6) Silac label	64760	B0024.10.1 pep chromosome:WBcel235:V:10315245:10317394:-1 gene:WBGene00007100.1 transcript:B0024.10.1 gene_biotype:protein_coding transcript_biotype:protein_coding gene_symbol:asps-1 description:ASPScr1 (ASPSCR1) homolog [Source:UniProtKB/TrE...
Adult	632	1507	B0024.11.1	16	16	148	N-ethylamide; Deamidation (NQ); 13C(6) 15N(4) Silac label; 13C(6) 15N(2) Silac label; 13C(6) Silac label	64631	B0024.11.1 pep chromosome:WBcel235:V:10317490:10319534:-1 gene:WBGene00007101.1 transcript:B0024.11.1 gene_biotype:protein_coding transcript_biotype:protein_coding gene_symbol:B0024.11 description:Putative pseudouridine synthase B0024.11 [Sou...
Adult	6475	10154	B0024.13.1	1	1	NA	13C(6) 15N(2) Silac label	35430	B0024.13.1 pep chromosome:WBcel235:V:10320715:10322304:1 gene:WBGene00007102.1 transcript:B0024.13.1 gene_biotype:protein_coding transcript_biotype:protein_coding gene_symbol:B0024.13 description:Polyprenol reductase [Source:UniProtKB/Swiss-P...
Adult	7507	54492	B0024.14f.1	1	1	NA	NA	95506	B0024.14f.1 pep chromosome:WBcel235:V:10322291:10326444:-...
Adult	5574	7879	B0024.4.1	4	4	NA	NA	43157	B0024.4.1 pep chromosome:WBcel235:V:10297399:10298865:1 gene:WBGene00007097.1 transcript:B0024.4.1 gene_biotype:protein_coding transcript_biotype:protein_coding gene_symbol:B0024.4
Adult	6615	20458	B0024.6a.1	1	1	1	NA	121934	B0024.6a.1 pep chromosome:WBcel235:V:10308291:10314053:-1 gene:WBGene00001533.1 transcript:B0024.6a.1 gene_biotype:protein_coding transcript_biotype:protein_coding gene_symbol:gcy-6 description:Receptor-type guanylate cyclase gcy-6 [Source:Un...
Adult	4771	14528	B0024.9a.2	1	1	NA	Oxidation (M); Deamidation (NQ); 13C(6) 15N(2) Silac label	15702	B0024.9a.2 pep chromosome:WBcel235:V:10314641:10315304:1 gene:WBGene00007099.1 transcript:B0024.9a.2 gene_biotype:protein_coding transcript_biotype:protein_coding gene_symbol:trx-2 description:Probable thioredoxin-2 [Source:UniProtKB/Swiss-Pr...
Adult	5590	14527	B0024.9b.2	1	1	NA	Oxidation (M); 13C(6) 15N(2) Silac label	12939	B0024.9b.2 pep chromosome:WBcel235:V:10314641:10315304:1 gene:WBGene00007099.1 transcript:B0024.9b.2 gene_biotype:protein_coding transcript_biotype:protein_coding gene_symbol:trx-2 description:Probable thioredoxin-2 [Source:UniProtKB/Swiss-Pr...
Adult	4085	5786	B0025.1c.2	6	6	10	13C(6) 15N(2) Silac label	102660	B0025.1c.2 pep chromosome:WBcel235:I:6028498:6033457:1 gene:WBGene00006932.1 transcript:B0025.1c.2 gene_biotype:protein_coding transcript_biotype:protein_coding gene_symbol:vps-34 description:Phosphatidylinositol 3-kinase catalytic subunit typ...
Adult	1819	3302	B0025.2.2	8	8	48	Oxidation (M); Deamidation (NQ); 13C(6) 15N(4) Silac label; 13C(6) 15N(2) Silac label; 13C(6) Silac label; SILAC 15N(4)	56781	B0025.2.2 pep chromosome:WBcel235:I:6022667:6026872:1 gene:WBGene00000814.1 transcript:B0025.2.2 gene_biotype:protein_coding transcript_biotype:protein_coding gene_symbol:csn-2 description:COP9 signalosome complex subunit 2 [Source:UniProtKB/S...
Adult	4094	8171	B0034.3a.1	4	4	10	13C(6) Silac label	109261	B0034.3a.1 pep chromosome:WBcel235:II:5945418:5956683:-1 gene:WBGene00000403.1 transcript:B0034.3a.1 gene_biotype:protein_coding transcript_biotype:protein_coding gene_symbol:casy-1 description:CAlSYntenin/Alcadein homolog; Calsyntenin [Sourc...
Adult	3460	5162	B0035.11.1	4	4	16	Pyro-glu from Q; 13C(6) Silac label	48063	B0035.11.1 pep chromosome:WBcel235:IV:11327576:11329369:-1 gene:WBGene00007110.1 transcript:B0035.11.1 gene_biotype:protein_coding transcript_biotype:protein_coding gene_symbol:leo-1 description:RNA polymerase-associated protein LEO1 [Source:...
Adult	786	547	B0035.12.4	23	23	120	Oxidation (M); Pyro-glu from Q; Deamidation (NQ); 13C(6) 15N(4) Silac label; 13C(6) 15N(2) Silac label; 2 more	95487	B0035.12.4 pep chromosome:WBcel235:IV:11329491:11332892:-1 gene:WBGene00007111.1 transcript:B0035.12.4 gene_biotype:protein_coding transcript_biotype:protein_coding gene_symbol:sart-3 description:SART-3/p110 homolog [Source:UniProtKB/TrEMBL;A...
Adult	2105	3431	B0035.14a.1	6	6	39	Pyro-glu from Q; Deamidation (NQ); 13C(6) 15N(4) Silac label; 13C(6) 15N(2) Silac label; 13C(6) Silac label	46582	B0035.14a.1 pep chromosome:WBcel235:IV:11299036:11304789:1 gene:WBGene00001019.1 transcript:B0035.14a.1 gene_biotype:protein_coding transcript_biotype:protein_coding gene_symbol:dnj-1 description:DnaJ ho...
Adult	2000	4841	B0035.15.1	9	9	42	Pyro-glu from Q; Deamidation (NQ); 13C(6) 15N(4) Silac label; 13C(6) 15N(2) Silac label; 13C(6) Silac label	33337	B0035.15.1 pep chromosome:WBcel235:IV:11296952:11298388:-1 gene:WBGene00007113.1 transcript:B0035.15.1 gene_biotype:protein_coding transcript_biotype:protein_coding gene_symbol:B0035.15
Adult	3815	5346	B0035.1b.1	4	4	13	Deamidation (NQ); 13C(6) 15N(4) Silac label; 13C(6) 15N(2) Silac label	37590	B0035.1b.1 pep chromosome:WBcel235:IV:11310972:11312515:1 gene:WBGene00007105.1 transcript:B0035.1b.1 gene_biotype:protein_coding transcript_biotype:protein_coding gene_symbol:znf-207 description:ZiNc Fing...
Adult	2471	4538	B0035.2.1	5	5	31	Pyro-glu from Q; Deamidation (NQ); 13C(6) 15N(4) Silac label; 13C(6) 15N(2) Silac label; 13C(6) Silac label	39993	B0035.2.1 pep chromosome:WBcel235:IV:11312437:11313980:-1 gene:WBGene00001020.1 transcript:B0035.2.1 gene_biotype:protein_coding transcript_biotype:protein_coding gene_symbol:dnj-2 description:DnaJ homolog dnj-2 [Source:UniProtKB/Swiss-Prot;Ac...
Adult	1700	4056	B0035.3.1	10	10	52	Oxidation (M); Deamidation (NQ); 13C(6) 15N(4) Silac label; 13C(6) 15N(2) Silac label; 13C(6) Silac label	22118	B0035.3.1 pep chromosome:WBcel235:IV:11314078:11315116:-1 gene:WBGene00007106.1 transcript:B0035.3.1 gene_biotype:protein_coding transcript_biotype:protein_coding gene_symbol:B0035.3
Adult	2711	8313	B0035.4.2	3	3	27	Deamidation (NQ); 13C(6) 15N(2) Silac label	14032	B0035.4.2 pep chromosome:WBcel235:IV:11315142:11315877:1 gene:WBGene00007107.1 transcript:B0035.4.2 gene_biotype:protein_coding transcript_biotype:protein_coding gene_symbol:pfd-4 description:Probable prefoldin subunit 4 [Source:UniProtKB/Swis...
Adult	714	909	B0035.5.1	23	23	133	N-ethylamide; Oxidation (M); Deamidation (NQ); Acetylation (N-term); 13C(6) 15N(4) Silac label; 3 more	60215	B0035.5.1 pep chromosome:WBcel235:IV:11317419:11319951:1 gene:WBGene00007108.1 transcript:B0035.5.1 gene_biotype:protein_coding transcript_biotype:protein_coding gene_symbol:gspd-1 description:Glucose-6-phosphate 1-dehydrogenase [Source:UniPro...
Adult	3141	2465	B0035.6.1	8	5	20	13C(6) 15N(4) Silac label; 13C(6) 15N(2) Silac label; 13C(6) Silac label	84193	B0035.6.1 pep chromosome:WBcel235:IV:11320800:11323634:1 gene:WBGene00007109.1 transcript:B0035.6.1 gene_biotype:protein_coding transcript_biotype:protein_coding gene_symbol:edg-1 description:Enlarged Deps-1 Granule phenotype [Source:UniProtKB...
Adult	1067	2304	B0041.2e.1	17	1	NA	Oxidation (M); Deamidation (NQ); Acetylation (N-term); 13C(6) 15N(4) Silac label; 13C(6) 15N(2) Silac label; 13C(6) Silac label	77931	B0041.2e.1 pep chromosome:WBcel235:I:4653473:4660151:1 gene:WBGene00015007.1 transcript:B0041.2e.1 gene_biotype:protein_coding transcript_biotype:protein_coding gene_symbol:ain-2 description:ALG-1 INteracting protein [Source:UniProtKB/TrEMBL;...
Adult	1055	2297	B0041.2f.1	17	1	NA	Oxidation (M); Deamidation (NQ); Acetylation (N-term); 13C(6) 15N(4) Silac label; 13C(6) 15N(2) Silac label; 13C(6) Silac label	77729	B0041.2f.1 pep chromosome:WBcel235:I:4653473:4659518:1 gene:WBGene00015007.1 transcript:B0041.2f.1 gene_biotype:protein_coding transcript_biotype:protein_coding gene_symbol:ain-2 description:ALG-1 INteracting protein [Source:UniProtKB/TrEMBL;...
Adult	31	1514	B0041.4.1	22	22	912	N-ethylamide; Oxidation (M); Pyro-glu from E; Pyro-glu from Q; Deamidation (NQ); 5 more	38659	B0041.4.1 pep chromosome:WBcel235:I:4645641:4646963:-1 gene:WBGene00004415.1 transcript:B0041.4.1 gene_biotype:protein_coding transcript_biotype:protein_coding gene_symbol:rpl-4 description:60S ribosomal protein L4 [Source:UniProtKB/Swiss-Prot...
Adult	2388	7088	B0041.6a.1	7	7	33	N-ethylamide; Deamidation (NQ); 13C(6) 15N(4) Silac label; 13C(6) 15N(2) Silac label; 13C(6) Silac label	16046	B0041.6a.1 pep chromosome:WBcel235:I:4652145:4652906:-1 gene:WBGene00015010.1 transcript:B0041.6a.1 gene_biotype:protein_coding transcript_biotype:protein_coding gene_symbol:ptps-1 description:Putative 6-pyruvoyl tetrahydrobiopterin synthase ...
Adult	3887	6906	B0041.6b.1	5	5	NA	Oxidation (M); 13C(6) 15N(4) Silac label; 13C(6) 15N(2) Silac label; 13C(6) Silac label	15612	B0041.6b.1 pep chromosome:WBcel235:I:4652145:4652905:-1 gene:WBGene00015010.1 transcript:B0041.6b.1 gene_biotype:protein_coding transcript_biotype:protein_coding gene_symbol:ptps-1 description:Putative 6-pyruvoyl tetrahydrobiopterin synthase ...
Adult	5711	4349	B0041.7.2	2	2	2	NA	156236	B0041.7.2 pep chromosome:WBcel235:I:4665744:4671738:-1 gene:WBGene00006961.1 transcript:B0041.7.2 gene_biotype:protein_coding transcript_biotype:protein_coding gene_symbol:xnp-1 description:Transcriptional regulator ATRX homolog [Source:UniPro...
Adult	4651	7060	B0041.8.2	4	4	NA	13C(6) 15N(2) Silac label	22553	B0041.8.2 pep chromosome:WBcel235:I:4647424:4648275:1 gene:WBGene00015011.1 transcript:B0041.8.2 gene_biotype:protein_coding transcript_biotype:protein_coding gene_symbol:B0041.8
Adult	5828	27828	B0205.10.2	2	2	2	13C(6) 15N(2) Silac label	46859	B0205.10.2 pep chromosome:WBcel235:I:10708404:10710364:1 gene:WBGene00015024.1 transcript:B0205.10.2 gene_biotype:protein_coding transcript_biotype:protein_coding gene_symbol:B0205.10
Adult	3903	5747	B0205.11.1	6	6	12	Pyro-glu from Q; 13C(6) 15N(4) Silac label; 13C(6) 15N(2) Silac label	32029	B0205.11.1 pep chromosome:WBcel235:I:10732543:10733686:-1 gene:WBGene00015025.1 transcript:B0205.11.1 gene_biotype:protein_coding transcript_biotype:protein_coding gene_symbol:mrpl-9 description:Mitochondrial Ribosomal Protein Large [Source:...
Adult	3430	54230	B0205.13.1	3	3	NA	Deamidation (NQ); 13C(6) 15N(4) Silac label; 13C(6) 15N(2) Silac label; 13C(6) Silac label	11633	B0205.13.1 pep chromosome:WBcel235:I:10727755:10728808:-1 gene:WBGene00044644.1 transcript:B0205.13.1 gene_biotype:protein_coding transcript_biotype:protein_coding gene_symbol:B0205.13
Adult	6109	20348	B0205.1a.1	1	1	NA	NA	87844	B0205.1a.1 pep chromosome:WBcel235:I:10713505:10718201:-1 gene:WBGene00015017.1 transcript:B0205.1a.1 gene_biotype:protein_coding transcript_biotype:protein_coding gene_symbol:B0205.1
Adult	1402	6407	B0205.3.2	4	4	65	N-ethylamide; Oxidation (M); Deamidation (NQ); 13C(6) 15N(4) Silac label; 13C(6) 15N(2) Silac label; 13C(6) Silac label	37348	B0205.3.2 pep chromosome:WBcel235:I:10730729:10732448:-1 gene:WBGene00004466.1 transcript:B0205.3.2 gene_biotype:protein_coding transcript_biotype:protein_coding gene_symbol:rpn-10 description:26S proteasome non-ATPase regulatory subunit 4 [So...
Adult	1361	2561	B0205.6.1	12	12	NA	N-ethylamide; Oxidation (M); Deamidation (NQ); 13C(6) 15N(4) Silac label; 13C(6) 15N(2) Silac label; 13C(6) Silac label	45325	B0205.6.1 pep chromosome:WBcel235:I:10736697:10739911:1 gene:WBGene00015021.1 transcript:B0205.6.1 gene_biotype:protein_coding transcript_biotype:protein_coding gene_symbol:B0205.6
Adult	739	1885	B0205.7.1	16	16	128	N-ethylamide; Oxidation (M); Pyro-glu from Q; Deamidation (NQ); 13C(6) 15N(4) Silac label; 2 more	42257	B0205.7.1 pep chromosome:WBcel235:I:10734022:10736615:1 gene:WBGene00002191.1 transcript:B0205.7.1 gene_biotype:protein_coding transcript_biotype:protein_coding gene_symbol:kin-3 description:Casein kinase II subunit alpha [Source:UniProtKB/Swi...
Adult	4547	10097	B0205.8.2	4	4	7	Oxidation (M); Acetylation (N-term); 13C(6) Silac label	13777	B0205.8.2 pep chromosome:WBcel235:I:10728959:10730287:-1 gene:WBGene00015022.1 transcript:B0205.8.2 gene_biotype:protein_coding transcript_biotype:protein_coding gene_symbol:B0205.8
Adult	4509	107456	B0205.9.1	3	3	NA	NA	61636	B0205.9.1 pep chromosome:WBcel235:I:10720813:10723496:1 gene:WBGene00015023.1 transcript:B0205.9.1 gene_biotype:protein_coding transcript_biotype:protein_coding gene_symbol:B0205.9
Adult	5166	28150	B0207.12b.1	1	1	4	Deamidation (NQ); 13C(6) 15N(4) Silac label	50391	B0207.12b.1 pep chromosome:WBcel235:I:5967250:5973320:-1 gene:WBGene00000232.1 transcript:B0207.12b.1 gene_biotype:protein_coding transcript_biotype:protein_coding gene_symbol:avr-14
Adult	3094	4376	B0207.4.1	9	9	21	N-ethylamide; Oxidation (M); Acetylation (N-term); 13C(6) 15N(4) Silac label; 13C(6) 15N(2) Silac label; 13C(6) Silac label	34749	B0207.4.1 pep chromosome:WBcel235:I:5937477:5938885:1 gene:WBGene00000099.1 transcript:B0207.4.1 gene_biotype:protein_coding transcript_biotype:protein_coding gene_symbol:air-2 description:Aurora/IPL1-related protein kinase 2 [Source:UniProtKB...
Adult	3997	8348	B0207.6.1	3	3	11	Deamidation (NQ); 13C(6) 15N(2) Silac label	29606	B0207.6.1 pep chromosome:WBcel235:I:5935370:5936957:-1 gene:WBGene00015029.1 transcript:B0207.6.1 gene_biotype:protein_coding transcript_biotype:protein_coding gene_symbol:B0207.6 description:GPN-loop GTPase 2 [Source:UniProtKB/TrEMBL;Acc:O014...
Adult	6493	9074	B0213.10.1	2	2	NA	NA	57157	B0213.10.1 pep chromosome:WBcel235:V:3955766:3957715:-1 gene:WBGene00015040.1 transcript:B0213.10.1 gene_biotype:protein_coding transcript_biotype:protein_coding gene_symbol:cyp-34A5 description:CYtochrome P450 family [Source:UniProtKB/TrEMBL...
Adult	4308	3448	B0213.14.2	4	4	8	13C(6) 15N(2) Silac label; 13C(6) Silac label	56933	B0213.14.2 pep chromosome:WBcel235:V:3964779:3967871:-1 gene:WBGene00015043.1 transcript:B0213.14.2 gene_biotype:protein_coding transcript_biotype:protein_coding gene_symbol:cyp-34A8 description:CYtochrome P450 family [Source:UniProtKB/TrEMBL...
Adult	5710	7480	B0213.15a.1	2	2	2	NA	57032	B0213.15a.1 pep chromosome:WBcel235:V:3968134:3970514:-1 gene:WBGene00015044.1 transcript:B0213.15a.1 gene_biotype:protein_coding transcript_biotype:protein_coding gene_symbol:cyp-34A9 description:CYtochrome P450 family [Source:UniProtKB/TrE...
Adult	5216	14558	B0213.3.1	1	1	4	13C(6) 15N(4) Silac label; 13C(6) Silac label	6867	B0213.3.1 pep chromosome:WBcel235:V:3987900:3988312:1 gene:WBGene00003766.1 transcript:B0213.3.1 gene_biotype:protein_coding transcript_biotype:protein_coding gene_symbol:nlp-28 description:Neuropeptide-like pr...
Adult	3102	3570	B0218.1.4	8	8	21	N-ethylamide; Pyro-glu from Q; Deamidation (NQ); 13C(6) 15N(4) Silac label; 13C(6) 15N(2) Silac label; 13C(6) Silac label	64001	B0218.1.4 pep chromosome:WBcel235:IV:8159358:8162042:1 gene:WBGene00015047.1 transcript:B0218.1.4 gene_biotype:protein_coding transcript_biotype:protein_coding gene_symbol:faah-1 description:Fatty acid amide hydrolase 1 [Source:UniProtKB/Swiss...
Adult	3626	4852	B0218.2.1	6	6	14	Deamidation (NQ); 13C(6) 15N(4) Silac label; 13C(6) 15N(2) Silac label; 13C(6) Silac label	63668	B0218.2.1 pep chromosome:WBcel235:IV:8152445:8154857:1 gene:WBGene00015048.1 transcript:B0218.2.1 gene_biotype:protein_coding transcript_biotype:protein_coding gene_symbol:faah-2 description:Fatty Acid Amide Hydrolase homolog [Source:UniProtKB...
Adult	1994	2886	B0218.3.1	11	10	42	Oxidation (M); Pyro-glu from Q; Deamidation (NQ); Acetylation (N-term); 13C(6) 15N(4) Silac label; 2 more	43919	B0218.3.1 pep chromosome:WBcel235:IV:8148794:8151156:1 gene:WBGene00004055.1 transcript:B0218.3.1 gene_biotype:protein_coding transcript_biotype:protein_coding gene_symbol:pmk-1 description:Mitogen-activated protein kinase pmk-1 [Source:UniPro...
Adult	4748	12810	B0218.8.1	2	2	6	13C(6) 15N(4) Silac label; 13C(6) Silac label	33887	B0218.8.1 pep chromosome:WBcel235:IV:8167164:8168813:-1 gene:WBGene00015052.1 transcript:B0218.8.1 gene_biotype:protein_coding transcript_biotype:protein_coding gene_symbol:clec-52 description:C-type LECtin [Source:UniProtKB/TrEMBL;Acc:Q17452]
Adult	6596	10162	B0222.3.1	2	2	NA	NA	52851	B0222.3.1 pep chromosome:WBcel235:V:9138946:9141397:-1 gene:WBGene00015055.1 transcript:B0222.3.1 gene_biotype:protein_coding transcript_biotype:protein_coding gene_symbol:pitr-3 description:Phosphate transporter [Source:UniProtKB/TrEMBL;Acc:Q...
Adult	1389	2199	B0222.9.1	23	19	65	Deamidation (NQ); 13C(6) 15N(4) Silac label; 13C(6) 15N(2) Silac label; 13C(6) Silac label	137689	B0222.9.1 pep chromosome:WBcel235:V:9168393:9173024:-1 gene:WBGene00015057.1 transcript:B0222.9.1 gene_biotype:protein_coding transcript_biotype:protein_coding gene_symbol:gad-3 description:Probable aldehyde oxidase gad-3 [Source:UniProtKB/Swi...
Adult	5258	8614	B0228.1.1	3	3	NA	13C(6) 15N(2) Silac label	25399	B0228.1.1 pep chromosome:WBcel235:II:7755997:7756907:1 gene:WBGene00015059.1 transcript:B0228.1.1 gene_biotype:protein_coding transcript_biotype:protein_coding gene_symbol:B0228.1
Adult	3719	808	B0228.4c.1	9	9	13	Oxidation (M); 13C(6) 15N(4) Silac label; 13C(6) 15N(2) Silac label; 13C(6) Silac label; SILAC 15N(4)	858113	B0228.4c.1 pep chromosome:WBcel235:II:7724903:7752715:1 gene:WBGene00015061.1 transcript:B0228.4c.1 gene_biotype:protein_coding transcript_biotype:protein_coding gene_symbol:cpna-2 description:Copine family protein 2 [Source:UniProtKB/Swiss-P...
Adult	1610	4955	B0228.7.3	7	7	56	N-ethylamide; Oxidation (M); Pyro-glu from Q; 13C(6) 15N(4) Silac label; 13C(6) 15N(2) Silac label; 13C(6) Silac label	31564	B0228.7.3 pep chromosome:WBcel235:II:7757190:7758922:-1 gene:WBGene00015064.1 transcript:B0228.7.3 gene_biotype:protein_coding transcript_biotype:protein_coding gene_symbol:B0228.7 description:S-methyl-5'-thioadenosine phosphorylase [Source:Un...
Adult	3229	5617	B0238.1.1	8	5	19	N-ethylamide; 13C(6) 15N(4) Silac label; 13C(6) Silac label	60754	B0238.1.1 pep chromosome:WBcel235:V:5240768:5243136:-1 gene:WBGene00015067.1 transcript:B0238.1.1 gene_biotype:protein_coding transcript_biotype:protein_coding gene_symbol:B0238.1 description:Carboxylic ester hydrolase [Source:UniProtKB/TrEMBL...
Adult	1870	3136	B0238.10.2	10	10	46	N-ethylamide; Deamidation (NQ); 13C(6) 15N(4) Silac label; 13C(6) 15N(2) Silac label; 13C(6) Silac label; SILAC 15N(4)	31897	B0238.10.2 pep chromosome:WBcel235:V:5274074:5275615:1 gene:WBGene00015074.1 transcript:B0238.10.2 gene_biotype:protein_coding transcript_biotype:protein_coding gene_symbol:natc-2 description:N-alpha-AcetylTransferase C complex subunit [Sourc...
Adult	4095	5375	B0238.11.1	3	3	10	Pyro-glu from Q; Deamidation (NQ); 13C(6) 15N(4) Silac label; 13C(6) 15N(2) Silac label; 13C(6) Silac label	36502	B0238.11.1 pep chromosome:WBcel235:V:5269485:5270744:1 gene:WBGene00015075.1 transcript:B0238.11.1 gene_biotype:protein_coding transcript_biotype:protein_coding gene_symbol:B0238.11
Adult	2049	3022	B0240.4.1	11	11	40	Deamidation (NQ); Acetylation (N-term); 13C(6) 15N(4) Silac label; 13C(6) 15N(2) Silac label; 13C(6) Silac label	65763	B0240.4.1 pep chromosome:WBcel235:V:11731120:11733472:-1 gene:WBGene00007118.1 transcript:B0240.4.1 gene_biotype:protein_coding transcript_biotype:protein_coding gene_symbol:npp-22 description:Nucleoporin ndc-1 [Source:UniProtKB/Swiss-Prot;Acc...
Adult	5188	7618	B0244.2.1	4	4	NA	NA	86706	B0244.2.1 pep chromosome:WBcel235:III:5755496:5765815:1 gene:WBGene00002048.1 transcript:B0244.2.1 gene_biotype:protein_coding transcript_biotype:protein_coding gene_symbol:ida-1 description:Receptor-type tyrosine-protein phosphatase-like ida-1...
Adult	4444	9925	B0244.8.1	3	3	8	Oxidation (M); 13C(6) 15N(4) Silac label; 13C(6) 15N(2) Silac label	59694	B0244.8.1 pep chromosome:WBcel235:III:5728180:5730159:1 gene:WBGene00015083.1 transcript:B0244.8.1 gene_biotype:protein_coding transcript_biotype:protein_coding gene_symbol:egg-1 description:LDL receptor repeat-containing protein egg-1 [Source...
Adult	38	4556	B0250.1.1	9	9	821	N-ethylamide; Oxidation (M); Deamidation (NQ); Acetylation (N-term); 13C(6) 15N(4) Silac label; 3 more	28204	B0250.1.1 pep chromosome:WBcel235:V:20479689:20480846:1 gene:WBGene00004413.1 transcript:B0250.1.1 gene_biotype:protein_coding transcript_biotype:protein_coding gene_symbol:rpl-2 description:60S ribosomal protein L8 [Source:UniProtKB/Swiss-Pro...
Adult	569	2534	B0250.5.1	14	14	164	N-ethylamide; Oxidation (M); Deamidation (NQ); Acetylation (N-term); 13C(6) 15N(4) Silac label; 2 more	31217	B0250.5.1 pep chromosome:WBcel235:V:20493924:20497348:1 gene:WBGene00007122.1 transcript:B0250.5.1 gene_biotype:protein_coding transcript_biotype:protein_coding gene_symbol:B0250.5 description:Probable 3-hydroxyisobutyrate dehydrogenase mitoch...
Adult	3257	5554	B0252.4b.1	5	5	19	Oxidation (M); Acetylation (N-term); 13C(6) 15N(2) Silac label	17960	B0252.4b.1 pep chromosome:WBcel235:II:6912543:6913363:-1 gene:WBGene00000886.1 transcript:B0252.4b.1 gene_biotype:protein_coding transcript_biotype:protein_coding gene_symbol:cyn-10 description:Peptidyl-prolyl cis-trans isomerase 10 [Source:U...
Adult	7733	11977	B0252.5.1	1	1	NA	13C(6) 15N(4) Silac label	33876	B0252.5.1 pep chromosome:WBcel235:II:6917032:6918922:-1 gene:WBGene00015089.1 transcript:B0252.5.1 gene_biotype:protein_coding transcript_biotype:protein_coding gene_symbol:B0252.5
Adult	4865	9267	B0261.1.1	2	2	NA	13C(6) 15N(4) Silac label; 13C(6) 15N(2) Silac label; 13C(6) Silac label	87114	B0261.1.1 pep chromosome:WBcel235:I:5263694:5268380:1 gene:WBGene00015091.1 transcript:B0261.1.1 gene_biotype:protein_coding transcript_biotype:protein_coding gene_symbol:B0261.1
Adult	1279	1159	B0261.2a.1	29	29	NA	N-ethylamide; Pyro-glu from Q; Deamidation (NQ); 13C(6) 15N(4) Silac label; 13C(6) 15N(2) Silac label; 13C(6) Silac label	306175	B0261.2a.1 pep chromosome:WBcel235:I:5245743:5263413:1 gene:WBGene00002583.1 transcript:B0261.2a.1 gene_biotype:protein_coding transcript_biotype:protein_coding gene_symbol:let-363 description:Target of rapamycin homolog [Source:UniProtKB/Swi...
Adult	1217	1160	B0261.2b.1	27	27	74	N-ethylamide; Pyro-glu from Q; Deamidation (NQ); 13C(6) 15N(4) Silac label; 13C(6) 15N(2) Silac label; 13C(6) Silac label	305849	B0261.2b.1 pep chromosome:WBcel235:I:5245743:5263413:1 gene:WBGene00002583.1 transcript:B0261.2b.1 gene_biotype:protein_coding transcript_biotype:protein_coding gene_symbol:let-363 description:Target of rapamycin homolog [Source:UniProtKB/Swi...
Adult	2098	6064	B0261.4a.1	7	7	NA	Oxidation (M); Pyro-glu from Q; Deamidation (NQ); 13C(6) 15N(4) Silac label; 13C(6) 15N(2) Silac label; 13C(6) Silac label	27850	B0261.4a.1 pep chromosome:WBcel235:I:5244283:5245402:1 gene:WBGene00015092.1 transcript:B0261.4a.1 gene_biotype:protein_coding transcript_biotype:protein_coding gene_symbol:mrpl-47 description:Mitochondrial Ribosomal Protein Large [Source:Un...
Adult	3433	6063	B0261.4b.1	5	5	16	Oxidation (M); Pyro-glu from Q; 13C(6) 15N(4) Silac label; 13C(6) 15N(2) Silac label	25601	B0261.4b.1 pep chromosome:WBcel235:I:5244283:5245402:1 gene:WBGene00015092.1 transcript:B0261.4b.1 gene_biotype:protein_coding transcript_biotype:protein_coding gene_symbol:mrpl-47 description:Mitochondrial Ribosomal Protein Large [Source:Un...
Adult	5455	10411	B0261.6a.1	1	1	NA	13C(6) 15N(4) Silac label	16443	B0261.6a.1 pep chromosome:WBcel235:I:5255447:5256945:-1 gene:WBGene00015094.1 transcript:B0261.6a.1 gene_biotype:protein_coding transcript_biotype:protein_coding gene_symbol:B0261.6
Adult	4142	6732	B0261.7.1	5	5	10	N-ethylamide; Acetylation (N-term); 13C(6) 15N(4) Silac label; 13C(6) 15N(2) Silac label; 13C(6) Silac label	38966	B0261.7.1 pep chromosome:WBcel235:I:5269545:5270941:-1 gene:WBGene00015095.1 transcript:B0261.7.1 gene_biotype:protein_coding transcript_biotype:protein_coding gene_symbol:B0261.7
Adult	6174	9742	B0261.8.1	2	2	NA	NA	20698	B0261.8.1 pep chromosome:WBcel235:I:5271265:5272037:-1 gene:WBGene00015096.1 transcript:B0261.8.1 gene_biotype:protein_coding transcript_biotype:protein_coding gene_symbol:B0261.8
Adult	22	1589	B0272.1.1	19	5	1091	N-ethylamide; Oxidation (M); Pyro-glu from E; Deamidation (NQ); Acetylation (N-term); 4 more	49800	B0272.1.1 pep chromosome:WBcel235:X:9434452:9436893:-1 gene:WBGene00006538.1 transcript:B0272.1.1 gene_biotype:protein_coding transcript_biotype:protein_coding gene_symbol:tbb-4 description:Tubulin beta-4 chain [Source:UniProtKB/Swiss-Prot;Acc...
Adult	4914	13956	B0272.2.1	2	2	5	Deamidation (NQ); 13C(6) 15N(4) Silac label; 13C(6) Silac label	24650	B0272.2.1 pep chromosome:WBcel235:X:9440079:9441571:-1 gene:WBGene00007128.1 transcript:B0272.2.1 gene_biotype:protein_coding transcript_biotype:protein_coding gene_symbol:memb-1 description:Golgi SNAP receptor complex member 2 homolog memb-1 ...
Adult	887	3417	B0272.3.1	10	9	107	Oxidation (M); Deamidation (NQ); 13C(6) 15N(4) Silac label; 13C(6) 15N(2) Silac label; 13C(6) Silac label	33380	B0272.3.1 pep chromosome:WBcel235:X:9431432:9432745:1 gene:WBGene00007129.1 transcript:B0272.3.1 gene_biotype:protein_coding transcript_biotype:protein_coding gene_symbol:B0272.3 description:Probable 3-hydroxyacyl-CoA dehydrogenase B0272.3 [So...
Adult	4023	9284	B0272.4.1	4	4	11	Acetylation (N-term); 13C(6) 15N(4) Silac label; 13C(6) 15N(2) Silac label	28107	B0272.4.1 pep chromosome:WBcel235:X:9428431:9430424:1 gene:WBGene00007130.1 transcript:B0272.4.1 gene_biotype:protein_coding transcript_biotype:protein_coding gene_symbol:B0272.4
Adult	3042	107407	B0273.1a.1	4	4	NA	13C(6) 15N(4) Silac label; 13C(6) 15N(2) Silac label; 13C(6) Silac label	25128	B0273.1a.1 pep chromosome:WBcel235:IV:5493992:5495252:1 gene:WBGene00015097.1 transcript:B0273.1a.1 gene_biotype:protein_coding transcript_biotype:protein_coding gene_symbol:B0273.1
Adult	5143	81339	B0273.3.1	2	2	NA	13C(6) 15N(4) Silac label; 13C(6) 15N(2) Silac label	49041	B0273.3.1 pep chromosome:WBcel235:IV:5484046:5486258:-1 gene:WBGene00015098.1 transcript:B0273.3.1 gene_biotype:protein_coding transcript_biotype:protein_coding gene_symbol:snpc-3.1 description:SNAPc (Small Nuclear RNA Activating Complex) homol...
Adult	5145	23744	B0280.10c.1	2	2	NA	NA	43929	B0280.10c.1 pep chromosome:WBcel235:III:7131880:7133665:-1 gene:WBGene00015105.1 transcript:B0280.10c.1 gene_biotype:protein_coding transcript_biotype:protein_coding gene_symbol:pot-1 description:Protection of telomeres homolog 1 [Source:Uni...
Adult	5042	5899	B0280.13.1	5	5	NA	13C(6) Silac label	68984	B0280.13.1 pep chromosome:WBcel235:III:7128901:7132051:1 gene:WBGene00015107.1 transcript:B0280.13.1 gene_biotype:protein_coding transcript_biotype:protein_coding gene_symbol:viro-2 description:Virus Induced Reporter Off [Source:UniProtKB/TrE...
Adult	2651	5209	B0280.1b.1	9	9	28	N-ethylamide; Deamidation (NQ); 13C(6) 15N(4) Silac label; 13C(6) 15N(2) Silac label; 13C(6) Silac label	36190	B0280.1b.1 pep chromosome:WBcel235:III:7133789:7136432:1 gene:WBGene00015099.1 transcript:B0280.1b.1 gene_biotype:protein_coding transcript_biotype:protein_coding gene_symbol:ggtb-1 description:Probable geranylgeranyl transferase type-2 subuni...
Adult	949	5369	B0280.3.2	7	7	100	N-ethylamide; Pyro-glu from Q; Deamidation (NQ); 13C(6) 15N(4) Silac label; 13C(6) 15N(2) Silac label; 13C(6) Silac label	27221	B0280.3.2 pep chromosome:WBcel235:III:7123165:7124329:1 gene:WBGene00015101.1 transcript:B0280.3.2 gene_biotype:protein_coding transcript_biotype:protein_coding gene_symbol:rpia-1 description:Probable-ribose 5-phosphate isomerase [Source:UniPr...
Adult	4398	14040	B0280.5.1	1	1	NA	N-ethylamide; Oxidation (M); 13C(6) 15N(2) Silac label	53652	B0280.5.1 pep chromosome:WBcel235:III:7102086:7103990:-1 gene:WBGene00015102.1 transcript:B0280.5.1 gene_biotype:protein_coding transcript_biotype:protein_coding gene_symbol:cpg-2 description:Chondroitin proteoglycan-2 [Source:UniProtKB/Swiss-...
Adult	4867	54662	B0280.8.1	1	1	NA	NA	44899	B0280.8.1 pep chromosome:WBcel235:III:7112300:7115438:-1 gene:WBGene00003609.1 transcript:B0280.8.1 gene_biotype:protein_coding transcript_biotype:protein_coding gene_symbol:nhr-10 description:Nuclear hormone receptor family member nhr-10 [Sou...
Adult	4513	7198	B0280.9.1	4	4	7	13C(6) 15N(4) Silac label; 13C(6) 15N(2) Silac label	47772	B0280.9.1 pep chromosome:WBcel235:III:7120905:7122895:-1 gene:WBGene00015104.1 transcript:B0280.9.1 gene_biotype:protein_coding transcript_biotype:protein_coding gene_symbol:B0280.9 description:U3 small nucleolar RNA-associated protein 18 homol...
Adult	5464	8243	B0281.3.1	3	3	NA	13C(6) 15N(4) Silac label; 13C(6) 15N(2) Silac label	37580	B0281.3.1 pep chromosome:WBcel235:II:2307041:2308361:1 gene:WBGene00015110.1 transcript:B0281.3.1 gene_biotype:protein_coding transcript_biotype:protein_coding gene_symbol:B0281.3
Adult	4278	27683	B0281.5a.1	3	3	9	13C(6) 15N(4) Silac label; 13C(6) 15N(2) Silac label; 13C(6) Silac label	24159	B0281.5a.1 pep chromosome:WBcel235:II:2299854:2300946:-1 gene:WBGene00015112.1 transcript:B0281.5a.1 gene_biotype:protein_coding transcript_biotype:protein_coding gene_symbol:B0281.5
Adult	6630	10086	B0284.1.1	2	2	NA	Pyro-glu from Q	49258	B0284.1.1 pep chromosome:WBcel235:III:4376503:4379200:1 gene:WBGene00007131.1 transcript:B0284.1.1 gene_biotype:protein_coding transcript_biotype:protein_coding gene_symbol:pals-26 description:Protein containing ALS2cr12 (ALS2CR12) signature [...
Adult	2954	4950	B0285.1b.1	6	5	23	13C(6) 15N(4) Silac label; 13C(6) 15N(2) Silac label; 13C(6) Silac label	82875	B0285.1b.1 pep chromosome:WBcel235:III:4332996:4340435:1 gene:WBGene00007135.1 transcript:B0285.1b.1 gene_biotype:protein_coding transcript_biotype:protein_coding gene_symbol:cdk-12 description:Cyclin-dependent kinase 12 [Source:UniProtKB/Swi...
Adult	6652	9426	B0285.3.1	2	2	NA	NA	17585	B0285.3.1 pep chromosome:WBcel235:III:4341983:4343336:-1 gene:WBGene00007136.1 transcript:B0285.3.1 gene_biotype:protein_coding transcript_biotype:protein_coding gene_symbol:B0285.3
Adult	1384	3043	B0285.4.2	9	9	66	Pyro-glu from Q; Deamidation (NQ); Acetylation (N-term); 13C(6) 15N(4) Silac label; 13C(6) 15N(2) Silac label; 13C(6) Silac label	37816	B0285.4.2 pep chromosome:WBcel235:III:4343446:4345366:1 gene:WBGene00007137.1 transcript:B0285.4.2 gene_biotype:protein_coding transcript_biotype:protein_coding gene_symbol:lcmt-1 description:Leucine carboxyl methyltransferase 1 [Source:UniPro...
Adult	6810	28085	B0285.5.1	1	1	1	NA	70055	B0285.5.1 pep chromosome:WBcel235:III:4345339:4350079:1 gene:WBGene00002003.1 transcript:B0285.5.1 gene_biotype:protein_coding transcript_biotype:protein_coding gene_symbol:hse-5 description:D-glucuronyl C5-epimerase [Source:UniProtKB/Swiss-Pr...
Adult	7878	15513	B0285.6.1	1	1	NA	NA	65490	B0285.6.1 pep chromosome:WBcel235:III:4352246:4355888:1 gene:WBGene00007138.1 transcript:B0285.6.1 gene_biotype:protein_coding transcript_biotype:protein_coding gene_symbol:B0285.6 description:Uncharacterized transporter B0285.6 [Source:UniPro...
Adult	3810	5451	B0285.7.1	4	4	13	13C(6) 15N(2) Silac label; 13C(6) Silac label	85984	B0285.7.1 pep chromosome:WBcel235:III:4356539:4364974:1 gene:WBGene00007139.1 transcript:B0285.7.1 gene_biotype:protein_coding transcript_biotype:protein_coding gene_symbol:mnp-1 description:Matrix non-peptidase homolog 1 [Source:UniProtKB/Swi...
Adult	5462	9917	B0285.8.1	3	3	3	13C(6) 15N(2) Silac label	42786	B0285.8.1 pep chromosome:WBcel235:III:4365285:4367469:1 gene:WBGene00000511.1 transcript:B0285.8.1 gene_biotype:protein_coding transcript_biotype:protein_coding gene_symbol:ckb-1 description:Choline kinase B1 [Source:UniProtKB/Swiss-Prot;Acc:P...
Adult	3112	3928	B0285.9.2	6	6	21	Deamidation (NQ); 13C(6) 15N(4) Silac label; 13C(6) 15N(2) Silac label; 13C(6) Silac label	42264	B0285.9.2 pep chromosome:WBcel235:III:4367832:4370160:1 gene:WBGene00000512.1 transcript:B0285.9.2 gene_biotype:protein_coding transcript_biotype:protein_coding gene_symbol:ckb-2 description:Choline kinase B2 [Source:UniProtKB/Swiss-Prot;Acc:P...
Adult	687	2394	B0286.3.1	17	17	137	N-ethylamide; Oxidation (M); Deamidation (NQ); Acetylation (N-term); 13C(6) 15N(4) Silac label; 2 more	46978	B0286.3.1 pep chromosome:WBcel235:II:4369625:4372597:-1 gene:WBGene00015116.1 transcript:B0286.3.1 gene_biotype:protein_coding transcript_biotype:protein_coding gene_symbol:pacs-1 description:Probable multifunctional protein ADE2 Phosphoribosyl...
Adult	1942	5166	B0286.4a.2	7	7	44	13C(6) 15N(4) Silac label; 13C(6) 15N(2) Silac label; 13C(6) Silac label	48083	B0286.4a.2 pep chromosome:WBcel235:II:4372740:4376742:-1 gene:WBGene00003825.1 transcript:B0286.4a.2 gene_biotype:protein_coding transcript_biotype:protein_coding gene_symbol:ntl-2 description:NOT-Like (Yeast CCR4/NOT complex component) [Sour...
Adult	3097	4621	B0302.1a.1	11	11	21	13C(6) 15N(4) Silac label; 13C(6) 15N(2) Silac label; 13C(6) Silac label	134490	B0302.1a.1 pep chromosome:WBcel235:X:17186380:17193289:1 gene:WBGene...
Adult	5158	7853	B0303.11a.2	4	4	NA	Pyro-glu from Q; 13C(6) Silac label	101145	B0303.11a.2 pep chromosome:WBcel235:III:8703300:8710410:-1 gene:WBGene00015131.1 transcript:B0303.11a.2 gene_biotype:protein_coding transcript_biotype:protein_coding gene_symbol:B0303.11 description:Uncharacterized amino-acid permease B0303.1...
Adult	4251	54126	B0303.11b.2	3	3	NA	Pyro-glu from Q; 13C(6) 15N(4) Silac label	103354	B0303.11b.2 pep chromosome:WBcel235:III:8703305:8710410:-1 gene:WBGene00015131.1 transcript:B0303.11b.2 gene_biotype:protein_coding transcript_biotype:protein_coding gene_symbol:B0303.11 description:Uncharacterized amino-acid permease B0303.1...
Adult	5516	8236	B0303.14.1	3	3	NA	NA	46738	B0303.14.1 pep chromosome:WBcel235:III:8713993:8716184:-1 gene:WBGene00015132.1 transcript:B0303.14.1 gene_biotype:protein_coding transcript_biotype:protein_coding gene_symbol:B0303.14
Adult	3496	6902	B0303.15.1	3	3	16	N-ethylamide; Deamidation (NQ); 13C(6) 15N(4) Silac label; 13C(6) 15N(2) Silac label; 13C(6) Silac label	21718	B0303.15.1 pep chromosome:WBcel235:III:8717644:8718567:1 gene:WBGene00015133.1 transcript:B0303.15.1 gene_biotype:protein_coding transcript_biotype:protein_coding gene_symbol:mrpl-11 description:Probable 39S ribosomal protein L11 mitochondria...
Adult	765	2527	B0303.3.2	12	12	123	Oxidation (M); Deamidation (NQ); 13C(6) 15N(4) Silac label; 13C(6) 15N(2) Silac label; 13C(6) Silac label	47874	B0303.3.2 pep chromosome:WBcel235:III:8686118:8688457:-1 gene:WBGene00015125.1 transcript:B0303.3.2 gene_biotype:protein_coding transcript_biotype:protein_coding gene_symbol:B0303.3
Adult	2474	3832	B0303.7b.1	9	9	31	Deamidation (NQ); 13C(6) 15N(4) Silac label; 13C(6) 15N(2) Silac label; 13C(6) Silac label	49859	B0303.7b.1 pep chromosome:WBcel235:III:8696945:8699497:1 gene:WBGene00015128.1 transcript:B0303.7b.1 gene_biotype:protein_coding transcript_biotype:protein_coding gene_symbol:B0303.7
Adult	4016	107719	B0303.8.1	1	1	NA	NA	27341	B0303.8.1 pep chromosome:WBcel235:III:8699481:8700333:-1 gene:WBGene00015129.1 transcript:B0303.8.1 gene_biotype:protein_coding transcript_biotype:protein_coding gene_symbol:sdz-1 description:Skn-1 dependent zygotic transcript 1 protein [Sourc...
Adult	4863	6193	B0303.9.1	5	5	NA	13C(6) 15N(2) Silac label	68166	B0303.9.1 pep chromosome:WBcel235:III:8700927:8703341:1 gene:WBGene00015130.1 transcript:B0303.9.1 gene_biotype:protein_coding transcript_biotype:protein_coding gene_symbol:vps-33.1 description:Vacuolar protein sorting-associated protein 33A [...
Adult	4188	82756	B0304.1c.2	2	2	NA	13C(6) 15N(2) Silac label; 13C(6) Silac label	35669	B0304.1c.2 pep chromosome:WBcel235:II:4518560:4522523:1 gene:WBGene00001948.1 transcript:B0304.1c.2 gene_biotype:protein_coding transcript_biotype:protein_coding gene_symbol:hlh-1 description:Myoblast determination protein 1 homolog [Source:U...
Adult	5000	107625	B0304.2.1	1	1	NA	13C(6) 15N(4) Silac label	24230	B0304.2.1 pep chromosome:WBcel235:II:4523622:4524589:1 gene:WBGene00015134.1 transcript:B0304.2.1 gene_biotype:protein_coding transcript_biotype:protein_coding gene_symbol:B0304.2
Adult	6702	9440	B0310.1b.1	2	2	NA	NA	33007	B0310.1b.1 pep chromosome:WBcel235:X:493211:497510:1 gene:WBGene00015137.1 transcript:B0310.1b.1 gene_biotype:protein_coding transcript_biotype:protein_coding gene_symbol:B0310.1
Adult	2925	2847	B0310.5a.1	9	8	23	Pyro-glu from Q; 13C(6) 15N(4) Silac label; 13C(6) 15N(2) Silac label	60204	B0310.5a.1 pep chromosome:WBcel235:X:525929:530289:-1 gene:WBGene00015141.1 transcript:B0310.5a.1 gene_biotype:protein_coding transcript_biotype:protein_coding gene_symbol:ugt-46 description:Putative UDP-glucuronosyltransferase ugt-46 [Source...
Adult	2220	8121	B0334.1.2	4	4	36	N-ethylamide; 13C(6) 15N(4) Silac label; 13C(6) 15N(2) Silac label; 13C(6) Silac label	15218	B0334.1.2 pep chromosome:WBcel235:II:11485512:11486748:-1 gene:WBGene00007142.1 transcript:B0334.1.2 gene_biotype:protein_coding transcript_biotype:protein_coding gene_symbol:ttr-18 description:TransThyretin-Related family domain [Source:UniPr...
Adult	5358	9650	B0334.11a.1	3	3	NA	13C(6) 15N(4) Silac label; 13C(6) 15N(2) Silac label	51018	B0334.11a.1 pep chromosome:WBcel235:II:11493231:11495321:-1 gene:WBGene00003868.1 transcript:B0334.11a.1 gene_biotype:protein_coding transcript_biotype:protein_coding gene_symbol:ooc-3
Adult	5092	81683	B0334.13.1	1	1	NA	13C(6) 15N(4) Silac label	14451	B0334.13.1 pep chromosome:WBcel235:II:11488302:11489619:1 gene:WBGene00007149.1 transcript:B0334.13.1 gene_biotype:protein_coding transcript_biotype:protein_coding gene_symbol:B0334.13
Adult	3717	10503	B0334.15.1	1	1	14	Oxidation (M); 13C(6) 15N(4) Silac label; 13C(6) Silac label	16353	B0334.15.1 pep chromosome:WBcel235:II:11496780:11497993:1 gene:WBGene00195248.1 transcript:B0334.15.1 gene_biotype:protein_coding transcript_biotype:protein_coding gene_symbol:emc-5 description:EMC Endoplas...
Adult	902	2181	B0334.3a.2	16	1	105	N-ethylamide; Oxidation (M); Pyro-glu from E; Deamidation (NQ); 13C(6) 15N(4) Silac label; 2 more	69152	B0334.3a.2 pep chromosome:WBcel235:II:11489605:11493039:-1 gene:WBGene00007143.1 transcript:B0334.3a.2 gene_biotype:protein_coding transcript_biotype:protein_coding gene_symbol:B0334.3
Adult	867	2202	B0334.3b.1	16	1	110	N-ethylamide; Oxidation (M); Pyro-glu from E; Deamidation (NQ); Acetylation (N-term); 3 more	61126	B0334.3b.1 pep chromosome:WBcel235:II:11489605:11492174:-1 gene:WBGene00007143.1 transcript:B0334.3b.1 gene_biotype:protein_coding transcript_biotype:protein_coding gene_symbol:B0334.3
Adult	6134	10247	B0334.4.1	2	2	NA	NA	24265	B0334.4.1 pep chromosome:WBcel235:II:11495692:11496663:1 gene:WBGene00007144.1 transcript:B0334.4.1 gene_biotype:protein_coding transcript_biotype:protein_coding gene_symbol:B0334.4
Adult	3991	4258	B0334.5.1	8	8	11	13C(6) 15N(4) Silac label; 13C(6) Silac label	46818	B0334.5.1 pep chromosome:WBcel235:II:11497665:11499620:1 gene:WBGene00007145.1 transcript:B0334.5.1 gene_biotype:protein_coding transcript_biotype:protein_coding gene_symbol:B0334.5
Adult	5317	7119	B0334.8a.1	3	3	3	NA	136873	B0334.8a.1 pep chromosome:WBcel235:II:11519323:11527062:-1 gene:WBGene00000090.1 transcript:B0334.8a.1 gene_biotype:protein_coding transcript_biotype:protein_coding gene_symbol:age-1 description:Phosphati...
Adult	275	4750	B0336.10.3	9	9	276	N-ethylamide; Oxidation (M); Deamidation (NQ); 13C(6) 15N(4) Silac label; 13C(6) 15N(2) Silac label; 13C(6) Silac label	14955	B0336.10.3 pep chromosome:WBcel235:III:5705521:5706127:-1 gene:WBGene00004435.1 transcript:B0336.10.3 gene_biotype:protein_coding transcript_biotype:protein_coding gene_symbol:rpl-23 description:60S ribosomal protein L23 [Source:UniProtKB/Swi...
Adult	4116	54139	B0336.11a.1	6	6	NA	Deamidation (NQ); 13C(6) 15N(4) Silac label; 13C(6) 15N(2) Silac label	65835	B0336.11a.1 pep chromosome:WBcel235:III:5706718:5709324:-1 gene:WBGene00015148.1 transcript:B0336.11a.1 gene_biotype:protein_coding transcript_biotype:protein_coding gene_symbol:hpo-28 description:Major sperm protein [Source:UniProtKB/TrEMBL...
Adult	5477	8177	B0336.13.1	3	3	NA	13C(6) 15N(2) Silac label	15571	B0336.13.1 pep chromosome:WBcel235:III:5694036:5694784:1 gene:WBGene00015150.1 transcript:B0336.13.1 gene_biotype:protein_coding transcript_biotype:protein_coding gene_symbol:B0336.13 description:Transcription initiation factor IIA small chain...
Adult	551	5492	B0336.2.3	10	7	170	Oxidation (M); Pyro-glu from Q; Deamidation (NQ); 13C(6) 15N(4) Silac label; 13C(6) 15N(2) Silac label; 13C(6) Silac label	20522	B0336.2.3 pep chromosome:WBcel235:III:5714861:5717583:1 gene:WBGene00000182.1 transcript:B0336.2.3 gene_biotype:protein_coding transcript_biotype:protein_coding gene_symbol:arf-1.2 description:ADP-ribosylation factor 1-like 2 [Source:UniProtKB...
Adult	1428	1813	B0336.3b.1	16	16	64	N-ethylamide; Oxidation (M); Pyro-glu from Q; Deamidation (NQ); 13C(6) 15N(4) Silac label; 2 more	78167	B0336.3b.1 pep chromosome:WBcel235:III:5711548:5714787:1 gene:WBGene00015143.1 transcript:B0336.3b.1 gene_biotype:protein_coding transcript_biotype:protein_coding gene_symbol:rbm-26 description:RNA Binding Motif protein homolog [Source:UniPro...
Adult	1883	1956	B0336.3d.1	13	13	NA	Oxidation (M); Deamidation (NQ); 13C(6) 15N(4) Silac label; 13C(6) 15N(2) Silac label; 13C(6) Silac label	71879	B0336.3d.1 pep chromosome:WBcel235:III:5711548:5714624:1 gene:WBGene00015143.1 transcript:B0336.3d.1 gene_biotype:protein_coding transcript_biotype:protein_coding gene_symbol:rbm-26 description:RNA Binding Motif protein homolog [Source:UniPro...
Adult	5474	54723	B0336.4b.1	1	1	NA	NA	52280	B0336.4b.1 pep chromosome:WBcel235:III:5698436:5702302:1 gene:WBGene00004348.1 transcript:B0336.4b.1 gene_biotype:protein_coding transcript_biotype:protein_coding gene_symbol:rgs-5 description:Regulator of G-protein signaling rgs-5 [Source:Un...
Adult	4546	10384	B0336.5a.1	2	2	7	13C(6) 15N(4) Silac label; 13C(6) Silac label	22538	B0336.5a.1 pep chromosome:WBcel235:III:5692921:5693938:1 gene:WBGene00015145.1 transcript:B0336.5a.1 gene_biotype:protein_coding transcript_biotype:protein_coding gene_symbol:arle-14 description:Adp (ADP) Ribosylation factor Like gtpase (GTPas...
Adult	3616	4804	B0336.6.2	7	7	NA	Deamidation (NQ); 13C(6) 15N(4) Silac label; 13C(6) 15N(2) Silac label; 13C(6) Silac label	51307	B0336.6.2 pep chromosome:WBcel235:III:5690107:5692740:-1 gene:WBGene00015146.1 transcript:B0336.6.2 gene_biotype:protein_coding transcript_biotype:protein_coding gene_symbol:abi-1 description:ABl Interactor homolog [Source:UniProtKB/TrEMBL;Acc...
Adult	3803	27686	B0336.8.1	4	4	13	Oxidation (M); Acetylation (N-term); 13C(6) 15N(2) Silac label	12982	B0336.8.1 pep chromosome:WBcel235:III:5697477:5698013:-1 gene:WBGene00002982.1 transcript:B0336.8.1 gene_biotype:protein_coding transcript_biotype:protein_coding gene_symbol:lgg-3 description:Ubiquitin-like protein atg-12 [Source:UniProtKB/TrE...
Adult	4455	107514	B0336.9b.1	1	1	NA	13C(6) 15N(4) Silac label	76514	B0336.9b.1 pep chromosome:WBcel235:III:5702248:5705464:-1 gene:WBGene00006359.1 transcript:B0336.9b.1 gene_biotype:protein_coding transcript_biotype:protein_coding gene_symbol:swp-1||chrIII_1_285458_285487|Y5...
Adult	4422	4788	B0348.4p.1	7	7	NA	Deamidation (NQ); 13C(6) 15N(2) Silac label; 13C(6) Silac label	157473	B0348.4p.1 pep chromosome:WBcel235:V:20825:43697:1 gene:WBGene00001177.1 transcript:B0348.4p.1 gene_biotype:protein_coding transcript_biotype:protein_coding gene_symbol:egl-8 description:1-phosphatidylinositol 4 5-bisphosphate phosphodiesteras...
Adult	3521	4789	B0348.4q.1	7	7	15	Deamidation (NQ); 13C(6) 15N(4) Silac label; 13C(6) 15N(2) Silac label	156064	B0348.4q.1 pep chromosome:WBcel235:V:20825:43687:1 gene:WBGene00001177.1 transcript:B0348.4q.1 gene_biotype:protein_coding transcript_biotype:protein_coding gene_symbol:egl-8 description:1-phosphatidylinositol 4 5-bisphosphate phosphodiesteras...
Adult	3450	4826	B0348.4y.1	5	5	NA	13C(6) 15N(4) Silac label; 13C(6) 15N(2) Silac label	139333	B0348.4y.1 pep chromosome:WBcel235:V:20825:43687:1 gene:WBGene00001177.1 transcript:B0348.4y.1 gene_biotype:protein_coding transcript_biotype:protein_coding gene_symbol:egl-8 description:1-phosphatidylinositol 4 5-bisphosphate phosphodiesteras...
Adult	1160	6314	B0348.6a.2	7	7	80	N-ethylamide; Oxidation (M); Deamidation (NQ); 13C(6) 15N(4) Silac label; 13C(6) 15N(2) Silac label; 13C(6) Silac label	27809	B0348.6a.2 pep chromosome:WBcel235:V:6593:7822:-1 gene:WBGene00002061.1 transcript:B0348.6a.2 gene_biotype:protein_coding transcript_biotype:protein_coding gene_symbol:ife-3 description:Eukaryotic translation initiation factor 4E-3 [Source:Un...
Adult	1180	2608	B0350.2a.1	10	9	78	Deamidation (NQ); 13C(6) 15N(4) Silac label; 13C(6) 15N(2) Silac label; 13C(6) Silac label	34190	B0350.2a.1 pep chromosome:WBcel235:IV:5985555:5987481:1 gene:WBGene00006780.1 transcript:B0350.2a.1 gene_biotype:protein_coding transcript_biotype:protein_coding gene_symbol:unc-44 description:AO49 ankyrin [Source:UniProtKB/TrEMBL;Acc:Q7JP86]
Adult	104	186	B0350.2e.2	69	1	NA	N-ethylamide; Oxidation (M); Pyro-glu from E; Pyro-glu from Q; Deamidation (NQ); 4 more	201234	B0350.2e.2 pep chromosome:WBcel235:IV:5975557:5987471:1 gene:WBGene00006780.1 transcript:B0350.2e.2 gene_biotype:protein_coding transcript_biotype:protein_coding gene_symbol:unc-44 description:AO49 ankyrin [Source:UniProtKB/TrEMBL;Acc:Q7JP86]
Adult	170	260	B0350.2f.2	92	91	377	N-ethylamide; Oxidation (M); Pyro-glu from Q; Deamidation (NQ); Acetylation (N-term); 3 more	775416	B0350.2f.2 pep chromosome:WBcel235:IV:5975557:6004857:1 gene:WBGene00006780.1 transcript:B0350.2f.2 gene_biotype:protein_coding transcript_biotype:protein_coding gene_symbol:unc-44 description:AO49 ankyrin [Source:UniProtKB/TrEMBL;Acc:Q7JP86]
Adult	7568	14419	B0353.1a.1	1	1	NA	NA	45679	B0353.1a.1 pep chromosome:WBcel235:III:560140:576447:1 gene:WBGene00015155.1 transcript:B0353.1a.1 gene_biotype:protein_coding transcript_...
Adult	3149	14421	B0353.1b.1	6	6	NA	13C(6) 15N(2) Silac label; 13C(6) Silac label	49113	B0353.1b.1 pep chromosome:WBcel235:III:557518:576447:1 gene:WBGene00015155.1 transcript:B0353.1b.1 gene_biotype:protein_coding transcript_...
Adult	6552	14410	B0353.1e.2	1	1	NA	NA	25866	B0353.1e.2 pep chromosome:WBcel235:III:571425:576447:1 gene:WBGene00015155.1 transcript:B0353.1e.2 gene_biotype:protein_coding transcript_biotype:protein_coding gene_symbol:B0353.1
Adult	2504	5614	B0361.10.2	6	6	31	Oxidation (M); Deamidation (NQ); 13C(6) 15N(4) Silac label; 13C(6) Silac label	23150	B0361.10.2 pep chromosome:WBcel235:III:7286342:7287603:-1 gene:WBGene00015164.1 transcript:B0361.10.2 gene_biotype:protein_coding transcript_biotype:protein_coding gene_symbol:ykt-6 description:YKT6 (Yeast v-SNARE) homolog [Source:UniProtKB/T...
Adult	5475	7932	B0361.2a.1	3	3	NA	Oxidation (M); 13C(6) 15N(4) Silac label	53167	B0361.2a.1 pep chromosome:WBcel235:III:7293632:7308355:1 gene:WBGene00015156.1 transcript:B0361.2a.1 gene_biotype:protein_coding transcript_biotype:protein_coding gene_symbol:B0361.2 description:CWF19-like protein 2 homolog [Source:UniProtKB/...
Adult	1596	2092	B0361.3.2	14	14	56	Pyro-glu from Q; Deamidation (NQ); 13C(6) 15N(4) Silac label; 13C(6) 15N(2) Silac label; 13C(6) Silac label	71798	B0361.3.2 pep chromosome:WBcel235:III:7281377:7283959:1 gene:WBGene00015157.1 transcript:B0361.3.2 gene_biotype:protein_coding transcript_biotype:protein_coding gene_symbol:B0361.3
Adult	3394	5403	B0361.5b.1	4	4	17	Deamidation (NQ); 13C(6) 15N(4) Silac label; 13C(6) 15N(2) Silac label; 13C(6) Silac label	42487	B0361.5b.1 pep chromosome:WBcel235:III:7268414:7275396:-1 gene:WBGene00015159.1 transcript:B0361.5b.1 gene_biotype:protein_coding transcript_biotype:protein_coding gene_symbol:psd-1 description:Phosphatidylserine decarboxylase proenzyme mitoc...
Adult	2831	4850	B0361.6.1	3	3	25	Deamidation (NQ); 13C(6) 15N(4) Silac label; 13C(6) 15N(2) Silac label; 13C(6) Silac label	43026	B0361.6.1 pep chromosome:WBcel235:III:7275502:7277274:-1 gene:WBGene00015160.1 transcript:B0361.6.1 gene_biotype:protein_coding transcript_biotype:protein_coding gene_symbol:B0361.6 description:Putative methyltransferase B0361.6 [Source:UniPro...
Adult	3093	28054	B0361.7.2	8	8	NA	13C(6) 15N(4) Silac label; 13C(6) 15N(2) Silac label; 13C(6) Silac label	48409	B0361.7.2 pep chromosome:WBcel235:III:7283921:7285883:-1 gene:WBGene00015161.1 transcript:B0361.7.2 gene_biotype:protein_coding transcript_biotype:protein_coding gene_symbol:pho-5 description:Putative acid phosphatase 5 [Source:UniProtKB/Swiss...
Adult	4263	8444	B0361.8.1	3	3	9	13C(6) 15N(2) Silac label	53647	B0361.8.1 pep chromosome:WBcel235:III:7287848:7290562:-1 gene:WBGene00015162.1 transcript:B0361.8.1 gene_biotype:protein_coding transcript_biotype:protein_coding gene_symbol:algn-11 description:GDP-Man:Man(3)GlcNAc(2)-PP-Dol alpha-1 2-mannosylt...
Adult	163	550	B0365.1.1	34	23	386	N-ethylamide; Oxidation (M); Pyro-glu from Q; Deamidation (NQ); Acetylation (N-term); 4 more	120600	B0365.1.1 pep chromosome:WBcel235:V:13116488:13120167:1 gene:WBGene00007150.1 transcript:B0365.1.1 gene_biotype:protein_coding transcript_biotype:protein_coding gene_symbol:acly-2 description:ATP-citrate synthase [Source:UniProtKB/TrEMBL;Acc:P...
Adult	68	240	B0365.3.2	41	41	585	N-ethylamide; Oxidation (M); Pyro-glu from Q; Deamidation (NQ); 13C(6) 15N(4) Silac label; 2 more	111003	B0365.3.2 pep chromosome:WBcel235:V:13126466:13129995:-1 gene:WBGene00001137.1 transcript:B0365.3.2 gene_biotype:protein_coding transcript_biotype:protein_coding gene_symbol:eat-6 description:Sodium/potassium-transporting ATPase subunit alpha ...
Adult	4754	11773	B0365.6.4	2	2	6	Oxidation (M); 13C(6) 15N(2) Silac label	58800	B0365.6.4 pep chromosome:WBcel235:V:13134993:13138086:-1 gene:WBGene00007153.1 transcript:B0365.6.4 gene_biotype:protein_coding transcript_biotype:protein_coding gene_symbol:clec-41 description:C-type LECtin [Source:UniProtKB/TrEMBL;Acc:P90732...
Adult	3123	5016	B0379.1a.1	5	5	21	13C(6) 15N(4) Silac label; 13C(6) 15N(2) Silac label; 13C(6) Silac label	24779	B0379.1a.1 pep chromosome:WBcel235:I:10074952:10077749:1 gene:WBGene00007155.1 transcript:B0379.1a.1 ge...
Adult	3423	1864	B0379.3b.1	9	9	16	Oxidation (M); Deamidation (NQ); 13C(6) 15N(4) Silac label; 13C(6) Silac label	118661	B0379.3b.1 pep chromosome:WBcel235:I:10080159:10085777:1 gene:WBGene00003508.1 transcript:B0379.3b.1 gene_biotype:protein_coding transcript_biotype:protein_coding gene_symbol:mut-16 description:MUTator [Source:UniProtKB/TrEMBL;Acc:O62011]
Adult	5388	9171	B0379.4b.1	1	1	3	13C(6) 15N(2) Silac label	54372	B0379.4b.1 pep chromosome:WBcel235:I:10086534:10094480:-1 gene:WBGene00007054.1 transcript:B0379.4b.1 gene_biotype:protein_coding transcript_biotype:protein_coding gene_symbol:scpl-1 description:CTD small phosphatase-like protein 1 [Source:Un...
Adult	5582	54316	B0379.7.2	2	2	NA	13C(6) 15N(2) Silac label	42851	B0379.7.2 pep chromosome:WBcel235:I:10072582:10074063:-1 gene:WBGene00007159.1 transcript:B0379.7.2 gene_biotype:protein_coding transcript_biotype:protein_coding gene_symbol:B0379.7
Adult	75	1563	B0393.1.2	16	16	568	N-ethylamide; Oxidation (M); Pyro-glu from Q; Deamidation (NQ); Acetylation (N-term); 4 more	30703	B0393.1.2 pep chromosome:WBcel235:III:4752998:4754083:-1 gene:WBGene00004469.1 transcript:B0393.1.2 gene_biotype:protein_coding transcript_biotype:protein_coding gene_symbol:rps-0 description:40S ribosomal protein SA [Source:UniProtKB/Swiss-Pr...
Adult	4342	6747	B0393.2.2	4	4	8	Pyro-glu from Q; 13C(6) Silac label	67033	B0393.2.2 pep chromosome:WBcel235:III:4754432:4757017:1 gene:WBGene00007167.1 transcript:B0393.2.2 gene_biotype:protein_coding transcript_biotype:protein_coding gene_symbol:rbg-3 description:RaB GAP related [Source:UniProtKB/TrEMBL;Acc:Q17491]
Adult	2973	4153	B0393.3.1	9	9	22	Deamidation (NQ); 13C(6) 15N(4) Silac label; 13C(6) 15N(2) Silac label; 13C(6) Silac label	70650	B0393.3.1 pep chromosome:WBcel235:III:4757201:4759728:1 gene:WBGene00007168.1 transcript:B0393.3.1 gene_biotype:protein_coding transcript_biotype:protein_coding gene_symbol:B0393.3
Adult	6040	107590	B0393.6.1	1	1	NA	NA	46083	B0393.6.1 pep chromosome:WBcel235:III:4780130:4781987:-1 gene:WBGene00007171.1 transcript:B0393.6.1 gene_biotype:protein_coding transcript_biotype:protein_coding gene_symbol:B0393.6
Adult	5484	28250	B0393.9b.1	1	1	3	NA	25769	B0393.9b.1 pep chromosome:WBcel235:III:4778390:4780157:-1 gene:WBGene00044636.1 transcript:B0393.9b.1 gene_biotype:protein_coding transcript_biotype:protein_coding gene_symbol:B0393.9
Adult	1151	1475	B0395.3.2	16	16	81	Oxidation (M); Pyro-glu from Q; Deamidation (NQ); 13C(6) 15N(4) Silac label; 13C(6) 15N(2) Silac label; 13C(6) Silac label	68895	B0395.3.2 pep chromosome:WBcel235:X:16035055:16039514:-1 gene:WBGene00007175.1 transcript:B0395.3.2 gene_biotype:protein_coding transcript_biotype:protein_coding gene_symbol:B0395.3
Adult	3593	8131	B0403.3.1	5	5	15	Deamidation (NQ); 13C(6) 15N(4) Silac label; 13C(6) Silac label	31833	B0403.3.1 pep chromosome:WBcel235:X:7061203:7063330:-1 gene:WBGene00015167.1 transcript:B0403.3.1 gene_biotype:protein_coding transcript_biotype:protein_coding gene_symbol:B0403.3
Adult	421	2137	B0403.4.1	15	14	208	Oxidation (M); Pyro-glu from Q; Deamidation (NQ); 13C(6) 15N(4) Silac label; 13C(6) 15N(2) Silac label; 2 more	47728	B0403.4.1 pep chromosome:WBcel235:X:7066345:7068563:-1 gene:WBGene00015168.1 transcript:B0403.4.1 gene_biotype:protein_coding transcript_biotype:protein_coding gene_symbol:pdi-6 description:Protein disulfide-isomerase A6 homolog [Source:UniPro...
Adult	4739	81496	B0403.6.1	1	1	NA	13C(6) Silac label	25175	B0403.6.1 pep chromosome:WBcel235:X:7071410:7075337:-1 gene:WBGene00043982.1 transcript:B0403.6.1 gene_biotype:protein_coding transcript_biotype:protein_coding gene_symbol:B0403.6
Adult	4525	12771	B0410.2a.1	4	4	NA	13C(6) Silac label	60439	B0410.2a.1 pep chromosome:WBcel235:X:2885863:2890625:1 gene:WBGene00015171.1 transcript:B0410.2a.1 gene_biotype:protein_coding transcript_biotype:protein_coding gene_symbol:vang-1 description:Vang-like protein [Source:UniProtKB/TrEMBL;Acc:Q95...
Adult	5849	12770	B0410.2b.1	1	1	2	NA	60093	B0410.2b.1 pep chromosome:WBcel235:X:2885870:2890625:1 gene:WBGene00015171.1 transcript:B0410.2b.1 gene_biotype:protein_coding transcript_biotype:protein_coding gene_symbol:vang-1 description:Vang-like protein [Source:UniProtKB/TrEMBL;Acc:Q95...
Adult	6134	107708	B0410.3.1	1	1	NA	13C(6) 15N(4) Silac label	13859	B0410.3.1 pep chromosome:WBcel235:X:2890612:2891491:-1 gene:WBGene00015172.1 transcript:B0410.3.1 gene_biotype:protein_coding transcript_biotype:protein_coding gene_symbol:B0410.3
Adult	6928	11382	B0412.2.1	1	1	1	NA	39533	B0412.2.1 pep chromosome:WBcel235:III:811828:813773:1 gene:WBGene00000903.1 transcript:B0412.2.1 gene_biotype:protein_coding transcript_biotype:protein_coding gene_symbol:daf-7 description:Dauer larva development regulatory growth factor daf-7 ...
Adult	3046	4192	B0412.3a.2	8	8	21	Oxidation (M); 13C(6) 15N(4) Silac label; 13C(6) 15N(2) Silac label; 13C(6) Silac label	121092	B0412.3a.2 pep chromosome:WBcel235:III:795139:809436:1 gene:WBGene00015173.1 transcript:B0412.3a.2 gene_biotype:protein_coding transcript_biotype:protein_coding gene_symbol:trpp-11 description:TRansport Protein Particle [Source:UniProtKB/TrEM...
Adult	7443	9092	B0412.3c.1	1	1	NA	NA	30813	B0412.3c.1 pep chromosome:WBcel235:III:802970:809439:1 gene:WBGene00015173.1 transcript:B0412.3c.1 gene_biotype:protein_coding transcript_biotype:protein_coding gene_symbol:trpp-11 description:TRansport Protein Particle [Source:UniProtKB/TrEM...
Adult	1511	11683	B0412.4.1	3	3	59	N-ethylamide; Deamidation (NQ); Acetylation (N-term); 13C(6) 15N(4) Silac label; 13C(6) 15N(2) Silac label; 13C(6) Silac label	6554	B0412.4.1 pep chromosome:WBcel235:III:794300:795120:1 gene:WBGene00004498.1 transcript:B0412.4.1 gene_biotype:protein_coding transcript_biotype:protein_coding gene_symbol:rps-29 description:Ribosomal Protein S...
Adult	2373	6475	B0414.3.1	4	4	33	Deamidation (NQ); Acetylation (N-term); 13C(6) 15N(4) Silac label; 13C(6) 15N(2) Silac label; 13C(6) Silac label	23390	B0414.3.1 pep chromosome:WBcel235:I:5774585:5775610:1 gene:WBGene00001856.1 transcript:B0414.3.1 gene_biotype:protein_coding transcript_biotype:protein_coding gene_symbol:hil-5 description:Histone H1.5 [Source:UniProtKB/Swiss-Prot;Acc:O01833]
Adult	3807	54143	B0414.5.1	6	6	NA	Deamidation (NQ); 13C(6) 15N(4) Silac label; 13C(6) 15N(2) Silac label; 13C(6) Silac label	83179	B0414.5.1 pep chromosome:WBcel235:I:5788634:5791752:-1 gene:WBGene00000772.1 transcript:B0414.5.1 gene_biotype:protein_coding transcript_biotype:protein_coding gene_symbol:cpb-3 description:Cytoplasmic polyadenylation element-binding protein 3 ...
Adult	2785	2079	B0414.6.1	10	8	25	N-ethylamide; Oxidation (M); Deamidation (NQ); Acetylation (N-term); 13C(6) 15N(4) Silac label; 3 more	79728	B0414.6.1 pep chromosome:WBcel235:I:5792324:5795114:-1 gene:WBGene00001600.1 transcript:B0414.6.1 gene_biotype:protein_coding transcript_biotype:protein_coding gene_symbol:glh-3 description:ATP-dependent RNA helicase glh-3 [Source:UniProtKB/Sw...
Adult	5028	5876	B0414.7a.1	3	2	4	NA	163392	B0414.7a.1 pep chromosome:WBcel235:I:5795404:5801299:-1 gene:WBGene00003472.1 transcript:B0414.7a.1 gene_biotype:protein_coding transcript_biotype:protein_coding gene_symbol:mtk-1 description:MTK1/MEKK4 homolog [Source:UniProtKB/TrEMBL;Acc:O0...
Adult	5845	8807	B0414.8a.1	2	2	2	Pyro-glu from Q	78773	B0414.8a.1 pep chromosome:WBcel235:I:5803959:5807291:-1 gene:WBGene00015176.1 transcript:B0414.8a.1 gene_biotype:protein_coding transcript_biotype:protein_coding gene_symbol:vps-51 description:Vacuolar protein sorting-associated protein 51 hom...
Adult	4704	10427	B0414.8b.1	5	5	NA	Pyro-glu from Q; 13C(6) 15N(4) Silac label; 13C(6) 15N(2) Silac label; 13C(6) Silac label	65922	B0414.8b.1 pep chromosome:WBcel235:I:5803984:5807291:-1 gene:WBGene00015176.1 transcript:B0414.8b.1 gene_biotype:protein_coding transcript_biotype:protein_coding gene_symbol:vps-51 description:Vacuolar protein sorting-associated protein 51 hom...
Adult	3308	5591	B0416.5a.1	5	5	18	13C(6) 15N(4) Silac label; 13C(6) 15N(2) Silac label	55150	B0416.5a.1 pep chromosome:WBcel235:X:9268626:9270853:-1 gene:WBGene00015181.1 transcript:B0416.5a.1 gene_biotype:protein_coding transcript_biotype:protein_coding gene_symbol:B0416.5
Adult	2776	5590	B0416.5b.1	6	6	NA	Deamidation (NQ); 13C(6) 15N(4) Silac label; 13C(6) 15N(2) Silac label; 13C(6) Silac label	50444	B0416.5b.1 pep chromosome:WBcel235:X:9268634:9270855:-1 gene:WBGene00015181.1 transcript:B0416.5b.1 gene_biotype:protein_coding transcript_biotype:protein_coding gene_symbol:B0416.5
Adult	5731	9933	B0416.6.1	3	3	NA	13C(6) 15N(2) Silac label	52151	B0416.6.1 pep chromosome:WBcel235:X:9293664:9296622:-1 gene:WBGene00001638.1 transcript:B0416.6.1 gene_biotype:protein_coding transcript_biotype:protein_coding gene_symbol:gly-13 description:Putative alpha-1 3-mannosyl-glycoprotein 2-beta-N-ace...
Adult	4267	6845	B0432.10.3	4	4	9	Pyro-glu from Q; 13C(6) 15N(2) Silac label	35763	B0432.10.3 pep chromosome:WBcel235:II:283887:286224:-1 gene:WBGene00015191.1 transcript:B0432.10.3 gene_biotype:protein_coding transcript_biotype:protein_coding gene_symbol:B0432.10
Adult	2341	6579	B0432.2.1	5	4	34	Oxidation (M); 13C(6) 15N(2) Silac label	19669	B0432.2.1 pep chromosome:WBcel235:II:290582:291861:1 gene:WBGene00015184.1 transcript:B0432.2.1 gene_biotype:protein_coding transcript_biotype:protein_coding gene_symbol:djr-1.1 description:Glutathione-independent glyoxalase DJR-1.1 [Source:Un...
Adult	3025	6032	B0432.3.1	6	6	22	13C(6) 15N(2) Silac label	20884	B0432.3.1 pep chromosome:WBcel235:II:288939:290391:1 gene:WBGene00015185.1 transcript:B0432.3.1 gene_biotype:protein_coding transcript_biotype:protein_coding gene_symbol:mrpl-41 description:39S ribosomal protein L41 mitochondrial [Source:UniP...
Adult	2477	2460	B0432.4.2	10	10	31	Deamidation (NQ); Acetylation (N-term); 13C(6) 15N(4) Silac label; 13C(6) 15N(2) Silac label; 13C(6) Silac label	33308	B0432.4.2 pep chromosome:WBcel235:II:286625:288850:1 gene:WBGene00015186.1 transcript:B0432.4.2 gene_biotype:protein_coding transcript_biotype:protein_coding gene_symbol:misc-1 description:Mitochondrial 2-oxoglutarate/malate carrier protein [S...
Adult	4737	5769	B0432.7a.1	6	6	NA	13C(6) Silac label	104935	B0432.7a.1 pep chromosome:WBcel235:II:266301:273966:-1 gene:WBGene00015188.1 transcript:B0432.7a.1 gene_biotype:protein_coding transcript_biotype:protein_coding gene_symbol:B0432.7
Adult	6635	5770	B0432.7b.1	1	1	1	13C(6) Silac label	98834	B0432.7b.1 pep chromosome:WBcel235:II:266301:273509:-1 gene:WBGene00015188.1 transcript:B0432.7b.1 gene_biotype:protein_coding transcript_biotype:protein_coding gene_symbol:B0432.7
Adult	5831	8959	B0432.8.1	3	3	NA	NA	29061	B0432.8.1 pep chromosome:WBcel235:II:276212:278736:-1 gene:WBGene00015189.1 transcript:B0432.8.1 gene_biotype:protein_coding transcript_biotype:protein_coding gene_symbol:B0432.8
Adult	6250	12623	B0454.1.1	2	2	NA	13C(6) Silac label	44180	B0454.1.1 pep chromosome:WBcel235:II:3056822:3060207:1 gene:WBGene00002997.1 transcript:B0454.1.1 gene_biotype:protein_coding transcript_biotype:protein_coding gene_symbol:lin-8
Adult	5360	10522	B0454.5.1	2	2	NA	13C(6) 15N(4) Silac label; 13C(6) Silac label	22884	B0454.5.1 pep chromosome:WBcel235:II:3038859:3040822:1 gene:WBGene00015196.1 transcript:B0454.5.1 gene_biotype:protein_coding transcript_biotype:protein_coding gene_symbol:B0454.5
Adult	6704	14300	B0454.6.1	1	1	1	NA	63941	B0454.6.1 pep chromosome:WBcel235:II:3032780:3036122:1 gene:WBGene00015197.1 transcript:B0454.6.1 gene_biotype:protein_coding transcript_biotype:protein_coding gene_symbol:B0454.6
Adult	4804	8870	B0454.9.2	3	2	5	Oxidation (M); SILAC 15N(4)	40425	B0454.9.2 pep chromosome:WBcel235:II:3052597:3054348:-1 gene:WBGene00015200.1 transcript:B0454.9.2 gene_biotype:protein_coding transcript_biotype:protein_coding gene_symbol:lido-13
Adult	7703	12213	B0457.2.1	1	1	NA	NA	34513	B0457.2.1 pep chromosome:WBcel235:II:8924572:8926678:-1 gene:WBGene00007178.1 transcript:B0457.2.1 gene_biotype:protein_coding transcript_biotype:protein_coding gene_symbol:B0457.2
Adult	6472	81636	B0457.6.1	1	1	NA	NA	18305	B0457.6.1 pep chromosome:WBcel235:II:8922423:8924373:1 gene:WBGene00007180.1 transcript:B0457.6.1 gene_biotype:protein_coding transcript_biotype:protein_coding gene_symbol:B0457.6
Adult	210	411	B0464.1.2	29	29	329	N-ethylamide; Oxidation (M); Pyro-glu from Q; Deamidation (NQ); Acetylation (N-term); 3 more	59939	B0464.1.2 pep chromosome:WBcel235:III:9489176:9491236:-1 gene:WBGene00001094.1 transcript:B0464.1.2 gene_biotype:protein_coding transcript_biotype:protein_coding gene_symbol:dars-1 description:Aspartate--tRNA ligase cytoplasmic [Source:UniPro...
Adult	4062	2728	B0464.2a.1	7	7	10	13C(6) 15N(2) Silac label	132345	B0464.2a.1 pep chromosome:WBcel235:III:9491640:9497044:1 gene:WBGene00007184.1 transcript:B0464.2a.1 gene_biotype:protein_coding transcript_biotype:protein_coding gene_symbol:ctr-9 description:RNA polymerase-associated protein CTR9 [Source:Un...
Adult	3811	7005	B0464.2d.1	7	7	13	Pyro-glu from Q; 13C(6) 15N(4) Silac label; 13C(6) Silac label	23841	B0464.2d.1 pep chromosome:WBcel235:III:9491640:9492518:1 gene:WBGene00007184.1 transcript:B0464.2d.1 gene_biotype:protein_coding transcript_biotype:protein_coding gene_symbol:ctr-9 description:RNA polymerase-associated protein CTR9 [Source:Un...
Adult	2646	3648	B0464.5a.2	5	5	NA	Oxidation (M); 13C(6) 15N(2) Silac label	112527	B0464.5a.2 pep chromosome:WBcel235:III:9457630:9462692:1 gene:WBGene00004980.1 transcript:B0464.5a.2 gene_biotype:protein_coding transcript_biotype:protein_coding gene_symbol:spk-1 description:Serine/threonine-protein kinase spk-1 [Source:Uni...
Adult	2676	3626	B0464.5b.1	7	7	27	N-ethylamide; Oxidation (M); Pyro-glu from Q; 13C(6) 15N(4) Silac label; 13C(6) 15N(2) Silac label; 13C(6) Silac label	78111	B0464.5b.1 pep chromosome:WBcel235:III:9456614:9462423:1 gene:WBGene00004980.1 transcript:B0464.5b.1 gene_biotype:protein_coding transcript_biotype:protein_coding gene_symbol:spk-1 description:Serine/threon...
Adult	2370	2078	B0464.6.2	9	9	33	Deamidation (NQ); 13C(6) 15N(4) Silac label; 13C(6) 15N(2) Silac label; 13C(6) Silac label	72615	B0464.6.2 pep chromosome:WBcel235:III:9462989:9465965:-1 gene:WBGene00007186.1 transcript:B0464.6.2 gene_biotype:protein_coding transcript_biotype:protein_coding gene_symbol:B0464.6
Adult	5169	8124	B0464.7.1	1	1	4	NA	9954	B0464.7.1 pep chromosome:WBcel235:III:9467464:9468058:1 gene:WBGene00000235.1 transcript:B0464.7.1 gene_biotype:protein_coding transcript_biotype:protein_coding gene_symbol:baf-1 description:Barrier-to-autoin...
Adult	5954	28342	B0464.8.1	1	1	2	NA	39969	B0464.8.1 pep chromosome:WBcel235:III:9468157:9469899:1 gene:WBGene00007187.1 transcript:B0464.8.1 gene_biotype:protein_coding transcript_biotype:protein_coding gene_symbol:tag-342
Adult	2064	3729	B0464.9.1	10	10	40	N-ethylamide; Pyro-glu from E; Pyro-glu from Q; Acetylation (N-term); 13C(6) 15N(4) Silac label; 2 more	40222	B0464.9.1 pep chromosome:WBcel235:III:9465767:9467177:1 gene:WBGene00007188.1 transcript:B0464.9.1 gene_biotype:protein_coding transcript_biotype:protein_coding gene_symbol:B0464.9 description:Probable protein phosphatase methylesterase 1 [Sou...
Adult	3786	5087	B0491.3.1	9	9	13	N-ethylamide; Deamidation (NQ); Acetylation (N-term); 13C(6) 15N(4) Silac label; 13C(6) 15N(2) Silac label	25926	B0491.3.1 pep chromosome:WBcel235:II:11338451:11339620:-1 gene:WBGene00007190.1 transcript:B0491.3.1 gene_biotype:protein_coding transcript_biotype:protein_coding gene_symbol:rmd-3 description:Regulator of Microtubule Dynamics [Source:UniProtK...
Adult	903	2383	B0491.5.3	14	14	105	Oxidation (M); Deamidation (NQ); 13C(6) 15N(4) Silac label; 13C(6) 15N(2) Silac label; 13C(6) Silac label	36435	B0491.5.3 pep chromosome:WBcel235:II:11343716:11345743:-1 gene:WBGene00007192.1 transcript:B0491.5.3 gene_biotype:protein_coding transcript_biotype:protein_coding gene_symbol:B0491.5
Adult	4835	29136	B0491.6a.1	1	1	NA	13C(6) 15N(4) Silac label	57276	B0491.6a.1 pep chromosome:WBcel235:II:11345943:11347957:-1 gene:WBGene00007193.1 transcript:B0491.6a.1 gene_biotype:protein_coding transcript_biotype:protein_coding gene_symbol:B0491.6
Adult	3867	10334	B0491.7.1	3	3	12	13C(6) 15N(4) Silac label; 13C(6) 15N(2) Silac label; 13C(6) Silac label	31003	B0491.7.1 pep chromosome:WBcel235:II:11350192:11351373:1 gene:WBGene00007194.1 transcript:B0491.7.1 gene_biotype:protein_coding transcript_biotype:protein_coding gene_symbol:B0491.7 description:Diphthine synthase [Source:UniProtKB/TrEMBL;Acc:Q...
Adult	6750	28077	B0495.10a.1	1	1	1	NA	81583	B0495.10a.1 pep chromosome:WBcel235:II:7711905:7718591:-1 gene:WBGene00007044.1 transcript:B0495.10a.1 gene_biotype:protein_coding transcript_biotype:protein_coding gene_symbol:cpna-5 description:Copine f...
Adult	2920	4491	B0495.2b.1	4	2	23	13C(6) 15N(4) Silac label; 13C(6) Silac label	82426	B0495.2b.1 pep chromosome:WBcel235:II:7699313:7702011:1 gene:WBGene00015203.1 transcript:B0495.2b.1 gene_biotype:protein_coding transcript_biotype:protein_coding gene_symbol:cdk-11.1 description:Cyclin-dependent kinase 11.1 [Source:UniProtKB/...
Adult	3737	7959	B0495.4.1	3	3	NA	Oxidation (M); 13C(6) 15N(4) Silac label; 13C(6) 15N(2) Silac label	72611	B0495.4.1 pep chromosome:WBcel235:II:7690711:7693957:-1 gene:WBGene00003730.1 transcript:B0495.4.1 gene_biotype:protein_coding transcript_biotype:protein_coding gene_symbol:nhx-2 description:Na(+)/H(+) exchanger protein 2 [Source:UniProtKB/Swi...
Adult	1468	1843	B0495.5.2	17	17	62	Oxidation (M); Deamidation (NQ); 13C(6) 15N(4) Silac label; 13C(6) 15N(2) Silac label; 13C(6) Silac label	82413	B0495.5.2 pep chromosome:WBcel235:II:7695935:7698494:-1 gene:WBGene00015204.1 transcript:B0495.5.2 gene_biotype:protein_coding transcript_biotype:protein_coding gene_symbol:B0495.5
Adult	5504	12682	B0495.6.1	1	1	3	13C(6) 15N(2) Silac label	9868	B0495.6.1 pep chromosome:WBcel235:II:7698613:7699046:-1 gene:WBGene00015205.1 transcript:B0495.6.1 gene_biotype:protein_coding transcript_biotype:protein_coding gene_symbol:moa-2
Adult	1597	1686	B0495.7.3	12	12	56	Pyro-glu from Q; 13C(6) 15N(4) Silac label; 13C(6) 15N(2) Silac label; 13C(6) Silac label	102122	B0495.7.3 pep chromosome:WBcel235:II:7701948:7705276:-1 gene:WBGene00015206.1 transcript:B0495.7.3 gene_biotype:protein_coding transcript_biotype:protein_coding gene_symbol:B0495.7 description:Putative endoplasmic reticulum metallopeptidase 1-A...
Adult	3859	7134	B0495.8a.1	5	5	12	Deamidation (NQ); 13C(6) 15N(4) Silac label; 13C(6) 15N(2) Silac label; 13C(6) Silac label	36977	B0495.8a.1 pep chromosome:WBcel235:II:7705536:7707481:-1 gene:WBGene00015207.1 transcript:B0495.8a.1 gene_biotype:protein_coding transcript_biotype:protein_coding gene_symbol:B0495.8
Adult	4640	8280	B0495.9.1	3	3	NA	Deamidation (NQ); 13C(6) 15N(4) Silac label; 13C(6) 15N(2) Silac label; 13C(6) Silac label; SILAC 15N(4)	30049	B0495.9.1 pep chromosome:WBcel235:II:7707586:7708725:-1 gene:WBGene00015208.1 transcript:B0495.9.1 gene_biotype:protein_coding transcript_biotype:protein_coding gene_symbol:B0495.9
Adult	6509	3074	B0496.3a.1	1	1	1	NA	167932	B0496.3a.1 pep chromosome:WBcel235:IV:7428926:7444648:1 gene:WBGene00006814.1 transcript:B0496.3a.1...
Adult	5557	3084	B0496.3d.1	4	4	NA	Deamidation (NQ); 13C(6) 15N(4) Silac label	176170	B0496.3d.1 pep chromosome:WBcel235:IV:7428926:7444648:1 gene:WBGene00006814.1 transcript:B0496.3d.1...
Adult	2729	3069	B0496.3e.1	12	12	NA	Deamidation (NQ); 13C(6) 15N(4) Silac label; 13C(6) 15N(2) Silac label; 13C(6) Silac label	202844	B0496.3e.1 pep chromosome:WBcel235:IV:7424498:7444660:1 gene:WBGene00006814.1 transcript:B0496.3e.1...
Adult	1812	3076	B0496.3h.1	13	13	NA	Deamidation (NQ); 13C(6) 15N(4) Silac label; 13C(6) 15N(2) Silac label; 13C(6) Silac label; SILAC 15N(4)	168200	B0496.3h.1 pep chromosome:WBcel235:IV:7425729:7444660:1 gene:WBGene00006814.1 transcript:B0496.3h.1...
Adult	4163	9885	B0496.7.1	2	2	10	N-ethylamide; Deamidation (NQ)	9076	B0496.7.1 pep chromosome:WBcel235:IV:7444639:7445432:-1 gene:WBGene00015216.1 transcript:B0496.7.1 gene_biotype:protein_coding transcript_biotype:protein_coding gene_symbol:valv-1
Adult	2265	3740	B0496.8.1	10	10	35	N-ethylamide; Pyro-glu from Q; 13C(6) 15N(4) Silac label; 13C(6) 15N(2) Silac label; 13C(6) Silac label	53705	B0496.8.1 pep chromosome:WBcel235:IV:7449067:7451445:-1 gene:WBGene00015217.1 transcript:B0496.8.1 gene_biotype:protein_coding transcript_biotype:protein_coding gene_symbol:tes-1 description:TEStin (Human testis-derived transcript) homolog [So...
Adult	5359	6913	B0507.10.1	3	3	3	NA	46986	B0507.10.1 pep chromosome:WBcel235:V:8758820:8760516:-1 gene:WBGene00015227.1 transcript:B0507.10.1 gene_biotype:protein_coding transcript_biotype:protein_coding gene_symbol:ddn-1 description:Downstream of Daf-Nineteen [Source:UniProtKB/TrEMB...
Adult	2022	3733	B0507.2.1	12	12	41	N-ethylamide; Oxidation (M); Pyro-glu from Q; 13C(6) 15N(4) Silac label; 13C(6) 15N(2) Silac label; 13C(6) Silac label	48299	B0507.2.1 pep chromosome:WBcel235:V:8774332:8776630:1 gene:WBGene00015219.1 transcript:B0507.2.1 gene_biotype:protein_coding transcript_biotype:protein_coding gene_symbol:B0507.2 description:BRO1 domain-containing protein BROX homolog [Source:...
Adult	4857	9924	B0507.8.1	3	3	5	NA	45792	B0507.8.1 pep chromosome:WBcel235:V:8760687:8763194:-1 gene:WBGene00015225.1 transcript:B0507.8.1 gene_biotype:protein_coding transcript_biotype:protein_coding gene_symbol:B0507.8
Adult	5023	8918	B0511.1.1	2	2	NA	Deamidation (NQ)	36156	B0511.1.1 pep chromosome:WBcel235:I:10667808:10671301:1 gene:WBGene00001432.1 transcript:B0511.1.1 gene_biotype:protein_coding transcript_biotype:protein_coding gene_symbol:fkb-7 description:Peptidylprolyl isomerase [Source:UniProtKB/TrEMBL;Ac...
Adult	803	2323	B0511.10.1	14	14	119	Oxidation (M); Deamidation (NQ); Acetylation (N-term); 13C(6) 15N(4) Silac label; 13C(6) 15N(2) Silac label; 13C(6) Silac label	50720	B0511.10.1 pep chromosome:WBcel235:I:10640465:10642281:-1 gene:WBGene00001228.1 transcript:B0511.10.1 gene_biotype:protein_coding transcript_biotype:protein_coding gene_symbol:eif-3.E description:Eukaryotic translation initiation factor 3 subu...
Adult	7424	54430	B0511.11.1	1	1	NA	13C(6) 15N(2) Silac label	63993	B0511.11.1 pep chromosome:WBcel235:I:10648606:10654179:-1 gene:WBGene00015236.1 transcript:B0511.11.1 gene_biotype:protein_coding transcript_biotype:protein_coding gene_symbol:B0511.11
Adult	5772	8289	B0511.12a.1	2	2	2	NA	251616	B0511.12a.1 pep chromosome:WBcel235:I:10654298:10666877:-1 gene:WBGene00015237.1 transcript:B0511.12a.1 gene_biotype:protein_coding transcript_biotype:protein_coding gene_symbol:B0511.12
Adult	5958	8288	B0511.12b.1	3	3	NA	NA	248916	B0511.12b.1 pep chromosome:WBcel235:I:10654303:10666933:-1 gene:WBGene00015237.1 transcript:B0511.12b.1 gene_biotype:protein_coding transcript_biotype:protein_coding gene_symbol:B0511.12
Adult	1425	1733	B0511.6.1	16	16	63	N-ethylamide; Oxidation (M); Pyro-glu from Q; Deamidation (NQ); 13C(6) 15N(4) Silac label; 2 more	61276	B0511.6.1 pep chromosome:WBcel235:I:10625388:10628387:1 gene:WBGene00015232.1 transcript:B0511.6.1 gene_biotype:protein_coding transcript_biotype:protein_coding gene_symbol:B0511.6 description:RNA helicase [Source:UniProtKB/TrEMBL;Acc:O61815]
Adult	3707	7326	B0511.7.1	2	2	14	13C(6) 15N(4) Silac label; 13C(6) Silac label	33951	B0511.7.1 pep chromosome:WBcel235:I:10631665:10633150:-1 gene:WBGene00015233.1 transcript:B0511.7.1 gene_biotype:protein_coding transcript_biotype:protein_coding gene_symbol:B0511.7
Adult	2101	2551	B0511.8.2	12	12	39	Oxidation (M); Deamidation (NQ); 13C(6) 15N(4) Silac label; 13C(6) 15N(2) Silac label; 13C(6) Silac label	60099	B0511.8.2 pep chromosome:WBcel235:I:10636693:10638977:-1 gene:WBGene00044321.1 transcript:B0511.8.2 gene_biotype:protein_coding transcript_biotype:protein_coding gene_symbol:mrps-30 description:Mitochondrial Ribosomal Protein Small [Source:Un...
Adult	2642	11693	B0511.9a.1	3	3	NA	Oxidation (M); Deamidation (NQ); 13C(6) 15N(4) Silac label; 13C(6) 15N(2) Silac label; 13C(6) Silac label	21138	B0511.9a.1 pep chromosome:WBcel235:I:10639079:10640230:-1 gene:WBGene00015235.1 transcript:B0511.9a.1 gene_biotype:protein_coding transcript_biotype:protein_coding gene_symbol:cdc-26 description:Anaphase-promoting complex subunit CDC26 [Sourc...
Adult	4566	11692	B0511.9b.1	2	2	NA	Oxidation (M); 13C(6) 15N(2) Silac label; 13C(6) Silac label	20517	B0511.9b.1 pep chromosome:WBcel235:I:10639079:10640228:-1 gene:WBGene00015235.1 transcript:B0511.9b.1 gene_biotype:protein_coding transcript_biotype:protein_coding gene_symbol:cdc-26 description:Anaphase-promoting complex subunit CDC26 [Sourc...
Adult	5475	54773	B0511.9d.1	1	1	NA	Oxidation (M); 13C(6) 15N(4) Silac label; 13C(6) Silac label	20311	B0511.9d.1 pep chromosome:WBcel235:I:10639079:10640227:-1 gene:WBGene00015235.1 transcript:B0511.9d.1 gene_biotype:protein_coding transcript_biotype:protein_coding gene_symbol:cdc-26 description:Anaphase-promoting complex subunit CDC26 [Sourc...
Adult	2641	3340	B0513.1a.1	9	9	NA	Pyro-glu from Q; Deamidation (NQ); 13C(6) 15N(4) Silac label; 13C(6) 15N(2) Silac label; 13C(6) Silac label	68733	B0513.1a.1 pep chromosome:WBcel235:IV:13888089:13893985:1 gene:WBGene00001562.1 transcript:B0513.1a.1 gene_biotype:protein_coding transcript_biotype:protein_coding gene_symbol:lin-66
Adult	3497	3339	B0513.1c.1	7	7	16	Pyro-glu from Q; Deamidation (NQ); 13C(6) 15N(2) Silac label; 13C(6) Silac label	68342	B0513.1c.1 pep chromosome:WBcel235:IV:13888089:13893924:1 gene:WBGene00001562.1 transcript:B0513.1c.1 gene_biotype:protein_coding transcript_biotype:protein_coding gene_symbol:lin-66
Adult	3277	6544	B0513.2a.1	7	7	18	13C(6) 15N(4) Silac label; 13C(6) 15N(2) Silac label; 13C(6) Silac label	24417	B0513.2a.1 pep chromosome:WBcel235:IV:13882734:13884177:1 gene:WBGene00007195.1 transcript:B0513.2a.1 gene_biotype:protein_coding transcript_biotype:protein_coding gene_symbol:thoc-7 description:THO Comple...
Adult	5195	14704	B0513.4b.1	1	1	NA	Oxidation (M); 13C(6) 15N(2) Silac label	4032	B0513.4b.1 pep chromosome:WBcel235:IV:13881091:13881546:1 gene:WBGene00007196.1 transcript:B0513.4b.1 gene_biotype:protein_coding transcript_biotype:protein_coding gene_symbol:B0513.4
Adult	2346	735	B0513.5a.1	14	14	33	Oxidation (M); Deamidation (NQ); 13C(6) 15N(4) Silac label; 13C(6) 15N(2) Silac label; 13C(6) Silac label	69823	B0513.5a.1 pep chromosome:WBcel235:IV:13868556:13876615:-1 gene:WBGene00007197.1 transcript:B0513.5a.1 gene_biotype:protein_coding transcript_biotype:protein_coding gene_symbol:prdh-1 description:Proline dehydrogenase 1 mitochondrial [Source...
Adult	3330	784	B0513.5b.1	4	4	NA	13C(6) 15N(4) Silac label; 13C(6) 15N(2) Silac label; Deamidation (NQ); 13C(6) Silac label	58496	B0513.5b.1 pep chromosome:WBcel235:IV:13868575:13874287:-1 gene:WBGene00007197.1 transcript:B0513.5b.1 gene_biotype:protein_coding transcript_biotype:protein_coding gene_symbol:prdh-1 description:Proline dehydrogenase 1 mitochondrial [Source...
Adult	6751	13570	B0513.9b.1	1	1	1	NA	13154	B0513.9b.1 pep chromosome:WBcel235:IV:13860437:13861388:-1 gene:WBGene00007200.1 transcript:B0513.9b.1 gene_biotype:protein_coding transcript_biotype:protein_coding gene_symbol:vamp-8 description:VAMP (Vesicle Associated Membrane Protein) homo...
Adult	7794	12408	B0523.3.1	1	1	NA	13C(6) 15N(4) Silac label	60597	B0523.3.1 pep chromosome:WBcel235:III:8670543:8675051:-1 gene:WBGene00003993.1 transcript:B0523.3.1 gene_biotype:protein_coding transcript_biotype:protein_coding gene_symbol:pgl-2 description:P granule abnormality protein 2 [Source:UniProtKB/S...
Adult	2909	5235	B0523.5.1	12	12	23	Pyro-glu from Q; 13C(6) 15N(4) Silac label; 13C(6) 15N(2) Silac label; 13C(6) Silac label	144815	B0523.5.1 pep chromosome:WBcel235:III:8675297:8683732:-1 gene:WBGene00001443.1 transcript:B0523.5.1 gene_biotype:protein_coding transcript_biotype:protein_coding gene_symbol:fli-1
Adult	7513	20352	B0524.4.1	1	1	NA	NA	83728	B0524.4.1 pep chromosome:WBcel235:III:1883607:1886218:-1 gene:WBGene00015243.1 transcript:B0524.4.1 gene_biotype:protein_coding transcript_biotype:protein_coding gene_symbol:B0524.4
Adult	3863	6945	B0545.1a.1	5	5	NA	N-ethylamide; Deamidation (NQ); 13C(6) 15N(2) Silac label	80298	B0545.1a.1 pep chromosome:WBcel235:IV:92016:110756:1 gene:WBGene00006599.1 transcript:B0545.1a.1 gene_biotype:protein_coding transcript_biotype:protein_coding gene_symbol:tpa-1 description:Protein kinase C-like 1 [Source:UniProtKB/Swiss-Prot;...
Adult	2381	7010	B0546.1.2	5	5	33	Oxidation (M); Pyro-glu from E; Deamidation (NQ); 13C(6) 15N(4) Silac label; 13C(6) 15N(2) Silac label	12031	B0546.1.2 pep chromosome:WBcel235:IV:3385910:3386904:1 gene:WBGene00015248.1 transcript:B0546.1.2 gene_biotype:protein_coding transcript_biotype:protein_coding gene_symbol:mai-2 description:ATPase inhibitor mai-2 mitochondrial [Source:UniProt...
Adult	5061	7015	B0546.2a.1	4	4	NA	13C(6) Silac label; SILAC 15N(4)	47810	B0546.2a.1 pep chromosome:WBcel235:IV:3373387:3378130:-1 gene:WBGene00015249.1 transcript:B0546.2a.1 gene_biotype:protein_coding transcript_biotype:protein_coding gene_symbol:otub-4 description:OTUBain deubiquitylating protease homolog [Sourc...
Adult	1627	3298	B0547.1.1	9	9	55	Oxidation (M); Deamidation (NQ); Acetylation (N-term); 13C(6) 15N(4) Silac label; 13C(6) 15N(2) Silac label; 13C(6) Silac label	41008	B0547.1.1 pep chromosome:WBcel235:IV:5649533:5651079:1 gene:WBGene00000817.1 transcript:B0547.1.1 gene_biotype:protein_coding transcript_biotype:protein_coding gene_symbol:csn-5 description:COP9 signalosome complex subunit 5 [Source:UniProtKB/...
Adult	4872	7517	B0554.6.1	3	2	NA	Deamidation (NQ); 13C(6) 15N(2) Silac label; SILAC 15N(4)	42427	B0554.6.1 pep chromosome:WBcel235:V:422498:424064:1 gene:WBGene00015259.1 transcript:B0554.6.1 gene_biotype:protein_coding transcript_biotype:protein_coding gene_symbol:dod-20 description:Downstream Of DAF-16 (Regulated by DAF-16) [Source:UniP...
Adult	5469	54368	B0563.2.2	2	2	NA	13C(6) 15N(4) Silac label; 13C(6) 15N(2) Silac label; 13C(6) Silac label	32228	B0563.2.2 pep chromosome:WBcel235:X:9163164:9165803:1 gene:WBGene00006637.1 transcript:B0563.2.2 gene_biotype:protein_coding transcript_biotype:protein_coding gene_symbol:tsp-11 description:Tetraspanin [Source:UniProtKB/TrEMBL;Acc:Q17526]
Adult	2376	5597	B0564.1a.1	6	6	33	N-ethylamide; Oxidation (M); Acetylation (N-term); 13C(6) 15N(4) Silac label; 13C(6) 15N(2) Silac label; 13C(6) Silac label	26065	B0564.1a.1 pep chromosome:WBcel235:IV:13099378:13100608:1 gene:WBGene00007201.1 transcript:B0564.1a.1 gene_biotype:protein_coding transcript_biotype:protein_coding gene_symbol:exos-4.1 description:Putative exosome complex component RRP41 [Sou...
Adult	1968	4323	B0564.2a.1	8	8	43	N-ethylamide; Deamidation (NQ); 13C(6) 15N(4) Silac label; 13C(6) 15N(2) Silac label; 13C(6) Silac label	26416	B0564.2a.1 pep chromosome:WBcel235:IV:13107659:13111500:1 gene:WBGene00007202.1 transcript:B0564.2a.1 gene_biotype:protein_coding transcript_biotype:protein_coding gene_symbol:B0564.2
Adult	3737	6840	B0564.7a.1	6	6	13	13C(6) 15N(4) Silac label; 13C(6) 15N(2) Silac label	67726	B0564.7a.1 pep chromosome:WBcel235:IV:13100715:13104641:1 gene:WBGene00007207.1 transcript:B0564.7a.1 gene_biotype:protein_coding transcript_biotype:protein_coding gene_symbol:B0564.7
Adult	1589	2458	BE0003N10.1.1	19	19	56	Oxidation (M); Pyro-glu from Q; Deamidation (NQ); 13C(6) 15N(4) Silac label; 13C(6) 15N(2) Silac label; 13C(6) Silac label	81857	BE0003N10.1.1 pep chromosome:WBcel235:III:1037492:1046261:1 gene:WBGene00015266.1 transcript:BE0003N10.1.1 gene_biotype:protein_coding transcript_biotype:protein_coding gene_symbol:BE0003N10.1
Adult	2429	3037	BE0003N10.2.1	9	9	32	Pyro-glu from Q; Acetylation (N-term); 13C(6) 15N(4) Silac label; 13C(6) 15N(2) Silac label; 13C(6) Silac label	47900	BE0003N10.2.1 pep chromosome:WBcel235:III:1031324:1037212:-1 gene:WBGene00015267.1 transcript:BE0003N10.2.1 gene_biotype:protein_coding transcript_biotype:protein_coding gene_symbol:chin-1 description:CHImaeriN (Rac-GTPase-activating protei...
Adult	7716	54783	C01A2.2a.1	1	1	NA	NA	25271	C01A2.2a.1 pep chromosome:WBcel235:I:13397270:13398529:1 gene:WBGene00007214.1 transcript:C01A2.2a.1 gene_biotype:protein_coding transcript_biotype:protein_coding gene_symbol:C01A2.2
Adult	4432	9262	C01A2.3.1	2	2	8	Deamidation (NQ); 13C(6) 15N(4) Silac label; 13C(6) 15N(2) Silac label	40503	C01A2.3.1 pep chromosome:WBcel235:I:13387819:13391450:1 gene:WBGene00007215.1 transcript:C01A2.3.1 gene_biotype:protein_coding transcript_biotype:protein_coding gene_symbol:oxa-1 description:OXA mitochondrial inner membrane insertase homolog [...
Adult	4188	6491	C01A2.4.1	3	3	9	13C(6) 15N(4) Silac label; 13C(6) 15N(2) Silac label	23167	C01A2.4.1 pep chromosome:WBcel235:I:13392118:13394001:1 gene:WBGene00007216.1 transcript:C01A2.4.1 gene_biotype:protein_coding transcript_biotype:protein_coding gene_symbol:C01A2.4
Adult	4942	8282	C01A2.5.1	2	2	5	Oxidation (M); Deamidation (NQ); 13C(6) 15N(2) Silac label	33065	C01A2.5.1 pep chromosome:WBcel235:I:13384752:13387084:1 gene:WBGene00007217.1 transcript:C01A2.5.1 gene_biotype:protein_coding transcript_biotype:protein_coding gene_symbol:tads-1 description:Temporal Asymmetry between Division of Sister cells ...
Adult	3471	4961	C01B10.10.1	7	7	16	13C(6) 15N(4) Silac label; 13C(6) 15N(2) Silac label; 13C(6) Silac label	67668	C01B10.10.1 pep chromosome:WBcel235:IV:6624528:6627992:-1 gene:WBGene00015284.1 transcript:C01B10.10.1 gene_biotype:protein_coding transcript_biotype:protein_coding gene_symbol:C01B10.10
Adult	1302	3560	C01B10.11.1	10	10	70	Deamidation (NQ); Acetylation (N-term); 13C(6) 15N(4) Silac label; 13C(6) 15N(2) Silac label; 13C(6) Silac label	33826	C01B10.11.1 pep chromosome:WBcel235:IV:6657981:6660434:1 gene:WBGene00044294.1 transcript:C01B10.11.1 gene_biotype:protein_coding transcript_biotype:protein_coding gene_symbol:C01B10.11
Adult	864	1375	C01B10.3.1	16	16	110	N-ethylamide; Oxidation (M); Pyro-glu from Q; Deamidation (NQ); 13C(6) 15N(4) Silac label; 2 more	46154	C01B10.3.1 pep chromosome:WBcel235:IV:6619468:6621352:-1 gene:WBGene00015278.1 transcript:C01B10.3.1 gene_biotype:protein_coding transcript_biotype:protein_coding gene_symbol:C01B10.3
Adult	6870	10708	C01B10.4a.1	1	1	1	NA	66579	C01B10.4a.1 pep chromosome:WBcel235:IV:6628366:6631745:-1 gene:WBGene00015279.1 transcript:C01B10.4a.1 gene_biotype:protein_coding transcript_biotype:protein_coding gene_symbol:C01B10.4
Adult	4168	10476	C01B10.6c.3	2	2	10	Deamidation (NQ); 13C(6) 15N(2) Silac label; 13C(6) Silac label	44002	C01B10.6c.3 pep chromosome:WBcel235:IV:6641548:6645352:1 gene:WBGene00015280.1 transcript:C01B10.6c.3 gene_biotype:protein_coding transcript_biotype:protein_coding gene_symbol:C01B10.6
Adult	657	1271	C01B10.8.2	20	20	144	N-ethylamide; Oxidation (M); Pyro-glu from E; Deamidation (NQ); Acetylation (N-term); 3 more	73318	C01B10.8.2 pep chromosome:WBcel235:IV:6635039:6638155:1 gene:WBGene00015282.1 transcript:C01B10.8.2 gene_biotype:protein_coding transcript_biotype:protein_coding gene_symbol:C01B10.8
Adult	3582	6714	C01B10.9.1	4	4	NA	13C(6) 15N(4) Silac label; 13C(6) Silac label	63240	C01B10.9.1 pep chromosome:WBcel235:IV:6632222:6634986:1 gene:WBGene00015283.1 transcript:C01B10.9.1 gene_biotype:protein_coding transcript_biotype:protein_coding gene_symbol:C01B10.9
Adult	4984	12917	C01B7.1a.3	2	2	NA	13C(6) 15N(4) Silac label; 13C(6) 15N(2) Silac label	103480	C01B7.1a.3 pep chromosome:WBcel235:V:8786836:8792771:1 gene:WBGene00006342.1 transcript:C01B7.1a.3 gene_biotype:protein_coding transcript_biotype:protein_coding gene_symbol:sup-37 description:SUPpressor [Source:UniProtKB/TrEMBL;Acc:Q8MNV9]
Adult	5957	12801	C01B7.1c.3	1	1	NA	NA	103709	C01B7.1c.3 pep chromosome:WBcel235:V:8786836:8792771:1 gene:WBGene00006342.1 transcript:C01B7.1c.3 gene_biotype:protein_coding transcript_biotype:protein_coding gene_symbol:sup-37 description:SUPpressor [Source:UniProtKB/TrEMBL;Acc:Q8MNV9]
Adult	7579	12701	C01B7.1d.3	1	1	NA	NA	101780	C01B7.1d.3 pep chromosome:WBcel235:V:8786836:8792771:1 gene:WBGene00006342.1 transcript:C01B7.1d.3 gene_biotype:protein_coding transcript_biotype:protein_coding gene_symbol:sup-37 description:SUPpressor [Source:UniProtKB/TrEMBL;Acc:Q8MNV9]
Adult	5871	9574	C01C10.2a.1	1	1	2	13C(6) Silac label	24063	C01C10.2a.1 pep chromosome:WBcel235:X:7435602:7438000:-1 gene:WBGene00015294.1 transcript:C01C10.2a.1 gene_biotype:protein_coding transcript_biotype:protein_coding gene_symbol:C01C10.2
Adult	5715	9557	C01C10.2b.1	2	2	NA	13C(6) 15N(2) Silac label; 13C(6) Silac label	32027	C01C10.2b.1 pep chromosome:WBcel235:X:7435637:7437953:-1 gene:WBGene00015294.1 transcript:C01C10.2b.1 gene_biotype:protein_coding transcript_biotype:protein_coding gene_symbol:C01C10.2
Adult	4774	54258	C01C10.3.1	2	2	NA	13C(6) 15N(4) Silac label; 13C(6) Silac label	44718	C01C10.3.1 pep chromosome:WBcel235:X:7439396:7442577:-1 gene:WBGene00015295.1 transcript:C01C10.3.1 gene_biotype:protein_coding transcript_biotype:protein_coding gene_symbol:acl-12 description:Putative 1-acyl-sn-glycerol-3-phosphate acyltransf...
Adult	5876	9008	C01C4.3a.2	1	1	2	13C(6) 15N(2) Silac label	41198	C01C4.3a.2 pep chromosome:WBcel235:X:3709270:3713326:1 gene:WBGene00015293.1 transcript:C01C4.3a.2 gene_biotype:protein_coding transcript_biotype:protein_coding gene_symbol:C01C4.3 description:Putative serine/threonine-protein kinase C01C4.3 ...
Adult	5420	8999	C01C4.3b.2	2	2	NA	Deamidation (NQ); 13C(6) 15N(2) Silac label	47364	C01C4.3b.2 pep chromosome:WBcel235:X:3706551:3713382:1 gene:WBGene00015293.1 transcript:C01C4.3b.2 gene_biotype:protein_coding transcript_biotype:protein_coding gene_symbol:C01C4.3 description:Putative serine/threonine-protein kinase C01C4.3 ...
Adult	3525	2652	C01C7.1a.1	8	7	15	13C(6) 15N(4) Silac label; 13C(6) 15N(2) Silac label; 13C(6) Silac label	115394	C01C7.1a.1 pep chromosome:WBcel235:IV:12622162:12631022:-1 gene:WBGene00000186.1 transcript:C01C7.1a.1 gene_biotype:protein_coding transcript_biotype:protein_coding gene_symbol:ark-1 description:Ack-related non-receptor tyrosine kinase [Sourc...
Adult	3262	2650	C01C7.1b.1	12	11	NA	Pyro-glu from Q; 13C(6) 15N(2) Silac label; 13C(6) Silac label	114876	C01C7.1b.1 pep chromosome:WBcel235:IV:12622093:12631022:-1 gene:WBGene00000186.1 transcript:C01C7.1b.1 gene_biotype:protein_coding transcript_biotype:protein_coding gene_symbol:ark-1 description:Ack-related non-receptor tyrosine kinase [Sourc...
Adult	2928	3117	C01F1.1.1	9	9	23	Pyro-glu from Q; Deamidation (NQ); Acetylation (N-term); 13C(6) 15N(4) Silac label; 13C(6) 15N(2) Silac label; 13C(6) Silac label	54464	C01F1.1.1 pep chromosome:WBcel235:II:4301607:4305287:1 gene:WBGene00015296.1 transcript:C01F1.1.1 gene_biotype:protein_coding transcript_biotype:protein_coding gene_symbol:gtf-2F1 description:General Transcription Factor homolog [Source:UniPro...
Adult	2355	3078	C01F1.2.1	9	9	33	Pyro-glu from Q; Deamidation (NQ); 13C(6) 15N(4) Silac label; 13C(6) 15N(2) Silac label; 13C(6) Silac label	35650	C01F1.2.1 pep chromosome:WBcel235:II:4299653:4300919:1 gene:WBGene00015297.1 transcript:C01F1.2.1 gene_biotype:protein_coding transcript_biotype:protein_coding gene_symbol:sco-1 description:SCO (Yeast Suppressor of Cytochrome Oxidase deficiency...
Adult	1052	1234	C01F1.3a.1	18	18	90	Pyro-glu from Q; Deamidation (NQ); 13C(6) 15N(4) Silac label; 13C(6) 15N(2) Silac label; 13C(6) Silac label	71114	C01F1.3a.1 pep chromosome:WBcel235:II:4295101:4298950:1 gene:WBGene00015298.1 transcript:C01F1.3a.1 gene_biotype:protein_coding transcript_biotype:protein_coding gene_symbol:C01F1.3
Adult	4280	54158	C01F1.6.1	4	4	NA	Pyro-glu from Q; 13C(6) 15N(4) Silac label; 13C(6) Silac label	52177	C01F1.6.1 pep chromosome:WBcel235:II:4282321:4288211:-1 gene:WBGene00015301.1 transcript:C01F1.6.1 gene_biotype:protein_coding transcript_biotype:protein_coding gene_symbol:C01F1.6
Adult	4859	10029	C01F6.1.1	3	3	5	13C(6) Silac label	58383	C01F6.1.1 pep chromosome:WBcel235:IV:9096842:9099364:1 gene:WBGene00007221.1 transcript:C01F6.1.1 gene_biotype:protein_coding transcript_biotype:protein_coding gene_symbol:cpna-3 description:CoPiNe domain protein Atypical [Source:UniProtKB/Tr...
Adult	1464	3833	C01F6.5.1	8	8	61	Deamidation (NQ); 13C(6) 15N(4) Silac label; 13C(6) 15N(2) Silac label; 13C(6) Silac label	24318	C01F6.5.1 pep chromosome:WBcel235:IV:9108931:9109753:1 gene:WBGene00000120.1 transcript:C01F6.5.1 gene_biotype:protein_coding transcript_biotype:protein_coding gene_symbol:aly-1 description:Ref/ALY RNA export adaptor family [Source:UniProtKB/T...
Adult	1055	782	C01F6.6a.1	14	4	90	N-ethylamide; Deamidation (NQ); 13C(6) 15N(4) Silac label; 13C(6) 15N(2) Silac label; 13C(6) Silac label	52066	C01F6.6a.1 pep chromosome:WBcel235:IV:9119098:9130378:1 gene:WBGene00006438.1 transcript:C01F6.6a.1 gene_biotype:protein_coding transcript_biotype:protein_coding gene_symbol:nrfl-1 description:NHERF (Mammali...
Adult	1236	2070	C01F6.6b.1	11	1	73	Deamidation (NQ); 13C(6) 15N(4) Silac label; 13C(6) 15N(2) Silac label; 13C(6) Silac label	68197	C01F6.6b.1 pep chromosome:WBcel235:IV:9121385:9130370:1 gene:WBGene00006438.1 transcript:C01F6.6b.1 gene_biotype:protein_coding transcript_biotype:protein_coding gene_symbol:nrfl-1 description:NHERF (Mammalian Na/H Exchange Regulatory Factor) ...
Adult	452	950	C01F6.6i.1	19	1	NA	N-ethylamide; Oxidation (M); Pyro-glu from E; Deamidation (NQ); Acetylation (N-term); 3 more	44851	C01F6.6i.1 pep chromosome:WBcel235:IV:9119098:9130368:1 gene:WBGene00006438.1 transcript:C01F6.6i.1 gene_biotype:protein_coding transcript_biotype:protein_coding gene_symbol:nrfl-1 description:NHERF (Mammali...
Adult	4600	10443	C01F6.8b.1	2	2	7	Oxidation (M); Deamidation (NQ); 13C(6) 15N(2) Silac label	25446	C01F6.8b.1 pep chromosome:WBcel235:IV:9094541:9095653:-1 gene:WBGene00002046.1 transcript:C01F6.8b.1 gene_biotype:protein_coding transcript_biotype:protein_coding gene_symbol:icln-1 description:ICLN (ICLn) ion channel homolog; ICln1 [Source:U...
Adult	4331	9447	C01G10.10a.1	5	5	8	13C(6) 15N(4) Silac label; 13C(6) Silac label	46276	C01G10.10a.1 pep chromosome:WBcel235:V:15080134:15082533:-1 gene:WBGene00007237.1 transcript:C01G10.10a.1 gene_biotype:protein_coding transcript_biotype:protein_codi...
Adult	6570	11115	C01G10.11b.1	1	1	NA	NA	41587	C01G10.11b.1 pep chromosome:WBcel235:V:15071876:15078789:1 gene:WBGene00006808.1 transcript:C01G10.11b.1 gene_biotype:protein_coding transcript_biotype:protein_coding gene_symbol:unc-76||chrV_1_15071899...
Adult	5419	27833	C01G10.11c.1	2	2	3	NA	32247	C01G10.11c.1 pep chromosome:WBcel235:V:15071880:15080142:1 gene:WBGene00006808.1 transcript:C01G10.11c.1 gene_biotype:protein_coding transcript_biotype:protein_coding gene_symbol:unc-76
Adult	5177	54170	C01G10.12.1	4	4	NA	13C(6) 15N(4) Silac label; 13C(6) 15N(2) Silac label	22271	C01G10.12.1 pep chromosome:WBcel235:V:15068678:15069504:1 gene:WBGene00001021.1 transcript:C01G10.12.1 gene_biotype:protein_coding transcript_biotype:protein_coding gene_symbol:dnj-3 description:DNaJ domain (Prokaryotic heat shock protein) [...
Adult	2917	4689	C01G10.7.2	8	8	23	Pyro-glu from Q; 13C(6) 15N(4) Silac label; 13C(6) 15N(2) Silac label; 13C(6) Silac label	36334	C01G10.7.2 pep chromosome:WBcel235:V:15085747:15087064:1 gene:WBGene00007234.1 transcript:C01G10.7.2 gene_biotype:protein_coding transcript_biotype:protein_coding gene_symbol:C01G10.7
Adult	955	1893	C01G10.8.2	16	16	99	Pyro-glu from Q; Deamidation (NQ); 13C(6) 15N(4) Silac label; 13C(6) 15N(2) Silac label; 13C(6) Silac label	38567	C01G10.8.2 pep chromosome:WBcel235:V:15084079:15085382:-1 gene:WBGene00007235.1 transcript:C01G10.8.2 gene_biotype:protein_coding transcript_biotype:protein_coding gene_symbol:ahsa-1 description:Activator of HSp90 (HSP90) Atpase (ATPase) activ...
Adult	2688	4434	C01G10.9.2	11	11	27	Deamidation (NQ); 13C(6) 15N(4) Silac label; 13C(6) 15N(2) Silac label; 13C(6) Silac label	40861	C01G10.9.2 pep chromosome:WBcel235:V:15082530:15084139:1 gene:WBGene00007236.1 transcript:C01G10.9.2 gene_biotype:protein_coding transcript_biotype:protein_coding gene_symbol:C01G10.9 description:Methylthioribose-1-phosphate isomerase [Source...
Adult	3424	10766	C01G12.5.1	2	1	16	Oxidation (M); Deamidation (NQ); 13C(6) 15N(4) Silac label; 13C(6) Silac label	30192	C01G12.5.1 pep chromosome:WBcel235:II:14586527:14587507:-1 gene:WBGene00007245.1 transcript:C01G12.5.1 gene_biotype:protein_coding transcript_biotype:protein_coding gene_symbol:C01G12.5
Adult	5946	9451	C01G12.8.1	2	1	NA	13C(6) 15N(4) Silac label; 13C(6) 15N(2) Silac label	113169	C01G12.8.1 pep chromosome:WBcel235:II:14593581:14597657:1 gene:WBGene00007248.1 transcript:C01G12.8.1 gene_biotype:protein_coding transcript_biotype:protein_coding gene_symbol:catp-4 description:Sodium/potassium-transporting ATPase subunit alp...
Adult	1212	3333	C01G5.5.1	13	13	75	Oxidation (M); Deamidation (NQ); 13C(6) 15N(4) Silac label; 13C(6) 15N(2) Silac label; 13C(6) Silac label	33041	C01G5.5.1 pep chromosome:WBcel235:IV:6524610:6526524:1 gene:WBGene00015307.1 transcript:C01G5.5.1 gene_biotype:protein_coding transcript_biotype:protein_coding gene_symbol:C01G5.5
Adult	1209	2126	C01G5.6.1	13	13	75	N-ethylamide; Oxidation (M); Deamidation (NQ); 13C(6) 15N(4) Silac label; 13C(6) 15N(2) Silac label; 13C(6) Silac label	43716	C01G5.6.1 pep chromosome:WBcel235:IV:6522874:6524568:1 gene:WBGene00015308.1 transcript:C01G5.6.1 gene_biotype:protein_coding transcript_biotype:protein_coding gene_symbol:ddi-1
Adult	2066	13844	C01G6.1a.3	1	1	NA	13C(6) 15N(2) Silac label; Deamidation (NQ)	31426	C01G6.1a.3 pep chromosome:WBcel235:II:9259050:9261994:-1 gene:WBGene00000170.1 transcript:C01G6.1a.3 gene_biotype:protein_coding transcript_biotype:protein_coding gene_symbol:aqp-2 description:AQuaPorin or aquaglyceroporin related [Source:Uni...
Adult	4177	13843	C01G6.1b.2	1	1	10	Deamidation (NQ); 13C(6) 15N(2) Silac label	30868	C01G6.1b.2 pep chromosome:WBcel235:II:9259060:9261994:-1 gene:WBGene00000170.1 transcript:C01G6.1b.2 gene_biotype:protein_coding transcript_biotype:protein_coding gene_symbol:aqp-2 description:AQuaPorin or aquaglyceroporin related [Source:Uni...
Adult	1129	3444	C01G6.3.2	12	12	83	N-ethylamide; Oxidation (M); Deamidation (NQ); 13C(6) 15N(4) Silac label; 13C(6) 15N(2) Silac label; 13C(6) Silac label	44879	C01G6.3.2 pep chromosome:WBcel235:II:9269888:9271267:1 gene:WBGene00007225.1 transcript:C01G6.3.2 gene_biotype:protein_coding transcript_biotype:protein_coding gene_symbol:C01G6.3
Adult	2725	54477	C01G6.4.1	2	2	NA	Pyro-glu from Q; Deamidation (NQ); 13C(6) 15N(4) Silac label; 13C(6) 15N(2) Silac label; 13C(6) Silac label	19282	C01G6.4.1 pep chromosome:WBcel235:II:9271265:9273042:-1 gene:WBGene00007226.1 transcript:C01G6.4.1 gene_biotype:protein_coding transcript_biotype:protein_coding gene_symbol:C01G6.4
Adult	5007	3223	C01G6.5.1	4	4	4	NA	105274	C01G6.5.1 pep chromosome:WBcel235:II:9275024:9280098:-1 gene:WBGene00007227.1 transcript:C01G6.5.1 gene_biotype:protein_coding transcript_biotype:protein_coding gene_symbol:C01G6.5
Adult	585	1671	C01G6.6a.1	27	27	160	N-ethylamide; Oxidation (M); Pyro-glu from Q; Deamidation (NQ); Acetylation (N-term); 3 more	76834	C01G6...
Adult	5760	27862	C01G6.7.1	1	1	2	13C(6) 15N(4) Silac label; 13C(6) Silac label	60638	C01G6.7.1 pep chromosome:WBcel235:II:9292017:9294050:1 gene:WBGene00007228.1 transcript:C01G6.7.1 gene_biotype:protein_coding transcript_biotype:protein_coding gene_symbol:acs-7 description:Fatty Acid CoA Synthetase family [Source:UniProtKB/Tr...
Adult	4272	5398	C01G6.8b.1	5	5	9	13C(6) 15N(2) Silac label; 13C(6) Silac label	101039	C01G6.8b.1 pep chromosome:WBcel235:II:9295918:9304853:-1 gene:WBGene00000289.1 transcript:C01G6.8b.1 gene_biotype:protein_coding transcript_biotype:protein_coding gene_symbol:cam-1 description:Tyrosine-prot...
Adult	4958	5410	C01G6.8c.1	3	3	NA	Pyro-glu from Q	86083	C01G6.8c.1 pep chromosome:WBcel235:II:9295937:9299367:-1 gene:WBGene00000289.1 transcript:C01G6.8c.1 gene_biotype:protein_coding transcript_biotype:protein_coding gene_symbol:cam-1 description:Tyrosine-protein kinase receptor cam-1 [Source:Un...
Adult	3282	5624	C01G8.1a.1	7	7	18	Oxidation (M); Pyro-glu from Q; Deamidation (NQ); 13C(6) 15N(4) Silac label; 13C(6) 15N(2) Silac label; 13C(6) Silac label	34357	C01G8.1a.1 pep chromosome:WBcel235:I:5272846:5274339:-1 gene:WBGene00015312.1 transcript:C01G8.1a.1 gene_biotype:protein_coding transcript_biotype:protein_coding gene_symbol:C01G8.1
Adult	6925	28273	C01G8.2.1	1	1	1	NA	47951	C01G8.2.1 pep chromosome:WBcel235:I:5274693:5278708:-1 gene:WBGene00000540.1 transcript:C01G8.2.1 gene_biotype:protein_coding transcript_biotype:protein_coding gene_symbol:cln-3.2 description:Battenin [Source:UniProtKB/TrEMBL;Acc:G5ECU8]
Adult	2842	5549	C01G8.3.1	6	6	25	Deamidation (NQ); 13C(6) 15N(4) Silac label; 13C(6) 15N(2) Silac label; 13C(6) Silac label	36612	C01G8.3.1 pep chromosome:WBcel235:I:5278803:5281526:-1 gene:WBGene00000965.1 transcript:C01G8.3.1 gene_biotype:protein_coding transcript_biotype:protein_coding gene_symbol:dhs-1 description:DeHydrogenases Short chain [Source:UniProtKB/TrEMBL;...
Adult	7584	54425	C01G8.4.2	1	1	NA	NA	32579	C01G8.4.2 pep chromosome:WBcel235:I:5282085:5283943:-1 gene:WBGene00001022.1 transcript:C01G8.4.2 gene_biotype:protein_coding transcript_biotype:protein_coding gene_symbol:dnj-4 description:DNaJ domain (Prokaryotic heat shock protein) [Source:...
Adult	593	881	C01G8.5b.1	25	25	157	Oxidation (M); Pyro-glu from Q; Deamidation (NQ); 13C(6) 15N(4) Silac label; 13C(6) 15N(2) Silac label; 13C(6) Silac label	66000	C01G8.5b.1 pep chromosome:WBcel235:I:5284062:5290694:-1 gene:WBGene00001333.1 transcript:C01G8.5b.1 gene_biotype:protein_coding transcript_biotype:protein_coding gene_symbol:erm-1 description:ERM-1B; Ezrin/Radixin/Moesin [Source:UniProtKB/TrE...
Adult	4321	6501	C01G8.6.1	3	3	8	Deamidation (NQ); 13C(6) 15N(4) Silac label; 13C(6) Silac label	36848	C01G8.6.1 pep chromosome:WBcel235:I:5298755:5300331:-1 gene:WBGene00015313.1 transcript:C01G8.6.1 gene_biotype:protein_coding transcript_biotype:protein_coding gene_symbol:hpo-32
Adult	2468	2407	C01G8.9a.1	9	9	NA	13C(6) 15N(4) Silac label; 13C(6) 15N(2) Silac label; 13C(6) Silac label	181248	C01G8.9a.1 pep chromosome:WBcel235:I:5300901:5310726:-1 gene:WBGene00002717.1 transcript:C01G8.9a.1 gene_biotype:protein_coding transcript_biotype:protein_coding gene_symbol:l...
Adult	2042	2113	C01G8.9c.1	15	15	40	Pyro-glu from Q; Deamidation (NQ); 13C(6) 15N(4) Silac label; 13C(6) 15N(2) Silac label; 13C(6) Silac label	189690	C01G8.9c.1 pep chromosome:WBcel235:I:5300901:5317392:-1 gene:WBGene00002717.1 transcript:C01G8.9c.1 gene_biotype:protein_coding transcript_biotype:protein_coding gene_symbol:l...
Adult	4139	9037	C01H6.4.1	3	3	10	13C(6) 15N(4) Silac label; 13C(6) 15N(2) Silac label; 13C(6) Silac label	46196	C01H6.4.1 pep chromosome:WBcel235:I:7210515:7212579:1 gene:WBGene00007254.1 transcript:C01H6.4.1 gene_biotype:protein_coding transcript_biotype:protein_coding gene_symbol:C01H6.4 description:Flavin-containing monooxygenase [Source:UniProtKB/Tr...
Adult	1929	4387	C01H6.7a.1	11	11	NA	Oxidation (M); 13C(6) 15N(4) Silac label; 13C(6) 15N(2) Silac label; 13C(6) Silac label	71340	C01H6.7a.1 pep chromosome:WBcel235:I:7224808:7227767:1 gene:WBGene00007256.1 transcript:C01H6.7a.1 gene_biotype:protein_coding transcript_biotype:protein_coding gene_symbol:...
Adult	5847	8985	C01H6.8a.1	3	3	NA	13C(6) 15N(2) Silac label	23626	C01H6.8a.1 pep chromosome:WBcel235:I:7227859:7229434:1 gene:WBGene00007257.1 transcript:C01H6.8a.1 gene_biotype:protein_coding transcript_biotype:protein_coding gene_symbol:C01H6.8
Adult	4482	7649	C01H6.9.1	3	3	7	Deamidation (NQ)	108340	C01H6.9.1 pep chromosome:WBcel235:I:7229433:7233121:-1 gene:WBGene00007258.1 transcript:C01H6.9.1 gene_biotype:protein_coding transcript_biotype:protein_coding gene_symbol:hasp-1 description:HASPin kinase related [Source:UniProtKB/TrEMBL;Acc:G...
Adult	2316	5231	C02A12.4.1	6	6	34	N-ethylamide; Oxidation (M); Pyro-glu from Q; Deamidation (NQ); 13C(6) 15N(2) Silac label; 13C(6) Silac label	30880	C02A12.4.1 pep chromosome:WBcel235:V:3481421:3482600:-1 gene:WBGene00003096.1 transcript:C02A12.4.1 gene_biotype:protein_coding transcript_biotype:protein_coding gene_symbol:lys-7 description:Lysozyme-like protein 7 [Source:UniProtKB/Swiss-Pr...
Adult	814	2617	C02B10.1.2	12	12	117	Oxidation (M); Pyro-glu from Q; Deamidation (NQ); 13C(6) 15N(4) Silac label; 13C(6) 15N(2) Silac label; 13C(6) Silac label	45642	C02B10.1.2 pep chromosome:WBcel235:IV:5086839:5088883:-1 gene:WBGene00015326.1 transcript:C02B10.1.2 gene_biotype:protein_coding transcript_biotype:protein_coding gene_symbol:ivd-1 description:Isovaleryl-CoA dehydrogenase [Source:UniProtKB/Tr...
Adult	5240	54279	C02B10.2.1	3	3	NA	Pyro-glu from Q; 13C(6) 15N(2) Silac label	13820	C02B10.2.1 pep chromosome:WBcel235:IV:5090243:5091043:-1 gene:WBGene00015327.1 transcript:C02B10.2.1 gene_biotype:protein_coding transcript_biotype:protein_coding gene_symbol:snpn-1 description:SNAPIN protein homolog [Source:UniProtKB/Swiss-P...
Adult	6479	54694	C02B10.3.1	1	1	NA	13C(6) 15N(2) Silac label	27307	C02B10.3.1 pep chromosome:WBcel235:IV:5092823:5103279:-1 gene:WBGene00015328.1 transcript:C02B10.3.1 gene_biotype:protein_coding transcript_biotype:protein_coding gene_symbol:C02B10.3 description:EGF-like domain-containing protein C02B10.3 [S...
Adult	3017	5718	C02B10.4.1	5	5	22	Oxidation (M); Deamidation (NQ); Acetylation (N-term); 13C(6) 15N(4) Silac label; 13C(6) 15N(2) Silac label; 13C(6) Silac label	23246	C02B10.4.1 pep chromosome:WBcel235:IV:5091586:5092807:1 gene:WBGene00015329.1 transcript:C02B10.4.1 gene_biotype:protein_coding transcript_biotype:protein_coding gene_symbol:C02B10.4
Adult	4326	6395	C02B10.5a.2	6	6	8	NA	74139	C02B10.5a.2 pep chromosome:WBcel235:IV:5083330:5086867:1 gene:WBGene00015330.1 transcript:C02B10.5a.2 gene_biotype:protein_coding transcript_biotype:protein_coding gene_symbol:C02B10.5
Adult	7670	8056	C02B10.5b.1	1	1	NA	NA	62896	C02B10.5b.1 pep chromosome:WBcel235:IV:5084210:5086867:1 gene:WBGene00015330.1 transcript:C02B10.5b.1 gene_biotype:protein_coding transcript_biotype:protein_coding gene_symbol:C02B10.5
Adult	5939	82736	C02B10.6.1	1	1	NA	13C(6) 15N(4) Silac label	44621	C02B10.6.1 pep chromosome:WBcel235:IV:5070854:5072263:1 gene:WBGene00015331.1 transcript:C02B10.6.1 gene_biotype:protein_coding transcript_biotype:protein_coding gene_symbol:C02B10.6 description:Tyrosine-protein phosphatase [Source:UniProtKB/...
Adult	6546	12605	C02B4.2.1	1	1	NA	NA	45612	C02B4.2.1 pep chromosome:WBcel235:X:12663760:12667854:-1 gene:WBGene00003616.1 transcript:C02B4.2.1 gene_biotype:protein_coding transcript_biotype:protein_coding gene_symbol:nhr-17 description:Nuclear Hormone Receptor family [Source:UniProtKB/...
Adult	670	1399	C02C6.1b.1	29	29	140	Oxidation (M); Deamidation (NQ); 13C(6) 15N(4) Silac label; 13C(6) 15N(2) Silac label; 13C(6) Silac label	94421	C02C6.1b.1 pep chromosome:WBcel235:X:15568916:15573693:1 gene:WBGene00001130.1 transcript:C02C6.1b.1 gene_biotype:protein_coding transcript_biotype:protein_coding gene_symbol:dyn-1 description:Dynamin [Source:UniProtKB/Swiss-Prot;Acc:P39055]
Adult	7616	10633	C02C6.3a.1	1	1	NA	NA	42639	C02C6.3a.1 pep chromosome:WBcel235:X:15546715:15552233:-1 gene:WBGene00007261.1 transcript:C02C6.3a.1 gene_biotype:protein_coding transcript_biotype:protein_coding gene_symbol:lron-3 description:ELRR (Extr...
Adult	5780	10792	C02C6.3b.1	2	2	2	13C(6) 15N(4) Silac label	26617	C02C6.3b.1 pep chromosome:WBcel235:X:15546688:15551990:-1 gene:WBGene00007261.1 transcript:C02C6.3b.1 gene_biotype:protein_coding transcript_biotype:protein_coding gene_symbol:lron-3 description:ELRR (Extr...
Adult	6623	12220	C02D5.2b.1	1	1	NA	13C(6) 15N(2) Silac label	30142	C02D5.2b.1 pep chromosome:WBcel235:III:8557358:8559194:1 gene:WBGene00015336.1 transcript:C02D5.2b.1 gene_biotype:protein_coding transcript_biotype:protein_coding gene_symbo...
Adult	978	3660	C02D5.4.1	12	11	96	N-ethylamide; Deamidation (NQ); 13C(6) 15N(4) Silac label; 13C(6) 15N(2) Silac label; 13C(6) Silac label	28561	C02D5.4.1 pep chromosome:WBcel235:III:8552555:8553839:1 gene:WBGene00043097.1 transcript:C02D5.4.1 gene_biotype:protein_coding transcript_biotype:protein_coding gene_symbol:C02D5.4
Adult	398	173	C02E11.1a.1	34	34	215	N-ethylamide; Oxidation (M); Pyro-glu from Q; Deamidation (NQ); 13C(6) 15N(4) Silac label; 2 more	121659	C02E11.1a.1 pep chromosome:WBcel235:V:1042694:1048580:-1 gene:WBGene00015344.1 transcript:C02E11.1a.1 gene_biotype:protein_coding transcript_biotype:protein_coding gene_symbol:nra-4 description:Nicotinic Receptor Associated [Source:UniProtKB...
Adult	128	175	C02E11.1b.1	45	45	NA	N-ethylamide; Oxidation (M); Pyro-glu from Q; Deamidation (NQ); Acetylation (N-term); 3 more	121901	C02E11.1b.1 pep chromosome:WBcel235:V:1042692:1048577:-1 gene:WBGene00015344.1 transcript:C02E11.1b.1 gene_biotype:protein_coding transcript_biotype:protein_coding gene_symbol:nra-4 description:Nicotinic Receptor Associated [Source:UniProtKB...
Adult	5200	28035	C02F12.3.2	2	2	4	13C(6) 15N(4) Silac label; 13C(6) 15N(2) Silac label	11543	C02F12.3.2 pep chromosome:WBcel235:X:3668113:3668907:-1 gene:WBGene00015354.1 transcript:C02F12.3.2 gene_biotype:protein_coding transcript_biotype:protein_coding gene_symbol:snet-1
Adult	4863	6547	C02F12.4.1	3	3	5	13C(6) 15N(2) Silac label	76818	C02F12.4.1 pep chromosome:WBcel235:X:3674041:3678557:-1 gene:WBGene00006431.1 transcript:C02F12.4.1 gene_biotype:protein_coding transcript_biotype:protein_coding gene_symbol:tag-52
Adult	3756	4512	C02F4.1.2	6	6	13	13C(6) 15N(4) Silac label; 13C(6) Silac label	203802	C02F4.1.2 pep chromosome:WBcel235:IV:10484110:10492952:1 gene:WBGene00000419.1 transcript:C02F4.1.2 gene_biotype:protein_coding transcript_biotype:protein_coding gene_symbol:ced-5 description:CED-5 [Source:UniProtKB/TrEMBL;Acc:G5EEN3]
Adult	1350	2907	C02F4.2a.1	13	3	67	N-ethylamide; Deamidation (NQ); Acetylation (N-term); 13C(6) 15N(4) Silac label; 13C(6) 15N(2) Silac label; 13C(6) Silac label	60666	C02F4.2a.1 pep chromosome:WBcel235:IV:10493071:10501599:-1 gene:WBGene00006527.1 transcript:C02F4.2a.1 gene_biotype:protein_coding transcript_biotype:protein_coding gene_symbol:tax-6 description:Serine/threonine-protein phosphatase 2B catalyti...
Adult	1563	2927	C02F4.2c.1	12	2	57	N-ethylamide; Deamidation (NQ); Acetylation (N-term); 13C(6) 15N(4) Silac label; 13C(6) 15N(2) Silac label; 13C(6) Silac label	61505	C02F4.2c.1 pep chromosome:WBcel235:IV:10493071:10501599:-1 gene:WBGene00006527.1 transcript:C02F4.2c.1 gene_biotype:protein_coding transcript_biotype:protein_coding gene_symbol:tax-6 description:Serine/threonine-protein phosphatase 2B catalyti...
Adult	1697	644	C02F5.1.1	20	20	52	Oxidation (M); Pyro-glu from Q; Deamidation (NQ); 13C(6) 15N(4) Silac label; 13C(6) 15N(2) Silac label; 13C(6) Silac label	113231	C02F5.1.1 pep chromosome:WBcel235:III:8250636:8254286:1 gene:WBGene00002231.1 transcript:C02F5.1.1 gene_biotype:protein_coding transcript_biotype:protein_coding gene_symbol:knl-1 description:Kinetochore null protein 1 [Source:UniProtKB/Swiss-P...
Adult	7863	14696	C02F5.13.1	1	1	NA	NA	23850	C02F5.13.1 pep chromosome:WBcel235:III:8247351:8248814:1 gene:WBGene00015353.1 transcript:C02F5.13.1 gene_biotype:protein_coding transcript_biotype:protein_coding gene_symbol:C02F5.13 description:TM2 domain-containing protein C02F5.13 [Source...
Adult	2501	3683	C02F5.3.1	9	9	31	Pyro-glu from Q; 13C(6) 15N(4) Silac label; 13C(6) 15N(2) Silac label; 13C(6) Silac label	40822	C02F5.3.1 pep chromosome:WBcel235:III:8245891:8247258:1 gene:WBGene00015346.1 transcript:C02F5.3.1 gene_biotype:protein_coding transcript_biotype:protein_coding gene_symbol:C02F5.3 description:Uncharacterized GTP-binding protein C02F5.3 [Sourc...
Adult	4213	6854	C02F5.4.1	5	5	9	13C(6) 15N(2) Silac label; 13C(6) Silac label	36374	C02F5.4.1 pep chromosome:WBcel235:III:8244445:8245794:1 gene:WBGene00015347.1 transcript:C02F5.4.1 gene_biotype:protein_coding transcript_biotype:protein_coding gene_symbol:cids-1 description:CID domain-containing protein 1 [Source:UniProtKB/S...
Adult	2143	2843	C02F5.6b.1	11	11	38	Oxidation (M); 13C(6) 15N(4) Silac label; 13C(6) 15N(2) Silac label; 13C(6) Silac label	50853	C02F5.6b.1 pep chromosome:WBcel235:III:8232651:8234591:1 gene:WBGene00015349.1 transcript:C02F5.6b.1 gene_biotype:protein_coding transcript_biotype:protein_coding gene_symbo...
Adult	5353	9347	C02F5.7a.4	3	3	3	NA	51552	C02F5.7a.4 pep chromosome:WBcel235:III:8229725:8232553:1 gene:WBGene00015350.1 transcript:C02F5.7a.4 gene_biotype:protein_coding transcript_biotype:protein_coding gene_symbol:fbxl-1 description:Uncharacterized F-box/LRR-repeat protein C02F5.7 ...
Adult	5582	10510	C02F5.8.1	3	3	NA	13C(6) Silac label	27428	C02F5.8.1 pep chromosome:WBcel235:III:8237995:8239423:-1 gene:WBGene00006627.1 transcript:C02F5.8.1 gene_biotype:protein_coding transcript_biotype:protein_coding gene_symbol:tsp-1 description:Tetraspanin-1 [Source:UniProtKB/Swiss-Prot;Acc:P342...
Adult	1283	6886	C02F5.9.1	5	5	71	N-ethylamide; Oxidation (M); Deamidation (NQ); 13C(6) 15N(4) Silac label; 13C(6) 15N(2) Silac label; 13C(6) Silac label	28930	C02F5.9.1 pep chromosome:WBcel235:III:8243122:8244092:-1 gene:WBGene00003952.1 transcript:C02F5.9.1 gene_biotype:protein_coding transcript_biotype:protein_coding gene_symbol:pbs-6 description:Proteasome subunit beta type-1 [Source:UniProtKB/Sw...
Adult	2017	5408	C02G6.2.1	8	1	41	Pyro-glu from Q; Deamidation (NQ); 13C(6) 15N(4) Silac label; 13C(6) 15N(2) Silac label; 13C(6) Silac label	93898	C02G6.2.1 pep chromosome:WBcel235:V:5872084:5874914:1 gene:WBGene00015360.1 transcript:C02G6.2.1 gene_biotype:protein_coding transcript_biotype:protein_coding gene_symbol:C02G6.2
Adult	6885	28199	C02H6.2.1	1	1	1	NA	39207	C02H6.2.1 pep chromosome:WBcel235:V:7390529:7392111:-1 gene:WBGene00015362.1 transcript:C02H6.2.1 gene_biotype:protein_coding transcript_biotype:protein_coding gene_symbol:fbxa-105 description:F-box A protein [Source:UniProtKB/TrEMBL;Acc:O1705...
Adult	5102	11901	C02H7.3b.1	2	2	4	13C(6) 15N(2) Silac label	157477	C02H7.3b.1 pep chromosome:WBcel235:X:752711:759732:-1 gene:WBGene00000086.1 transcript:C02H7.3b.1 gene_biotype:protein_coding transcript_biotype:protein_coding gene_symbol:aex-3 description:MAP kinase-activating death domain protein [Source:U...
Adult	4137	8230	C03A3.2.1	3	3	NA	13C(6) 15N(4) Silac label; 13C(6) 15N(2) Silac label; 13C(6) Silac label	54021	C03A3.2.1 pep chromosome:WBcel235:X:11262848:11266324:1 gene:WBGene00007267.1 transcript:C03A3.2.1 gene_biotype:protein_coding transcript_biotype:protein_coding gene_symbol:C03A3.2 description:Transmembrane protein 104 homolog [Source:UniProtK...
Adult	2024	7651	C03B1.12.1	3	3	41	Deamidation (NQ); 13C(6) 15N(2) Silac label	25792	C03B1.12.1 pep chromosome:WBcel235:X:6376459:6377684:-1 gene:WBGene00003053.1 transcript:C03B1.12.1 gene_biotype:protein_coding transcript_biotype:protein_coding gene_symbol:lmp-1 description:LAMP family protein lmp-1 [Source:UniProtKB/Swiss-...
Adult	6677	10296	C03B1.14.1	2	2	NA	NA	28341	C03B1.14.1 pep chromosome:WBcel235:X:6359383:6360758:-1 gene:WBGene00015382.1 transcript:C03B1.14.1 gene_biotype:protein_coding transcript_biotype:protein_coding gene_symbol:C03B1.14
Adult	1971	975	C03B8.4.1	16	16	42	13C(6) 15N(4) Silac label; 13C(6) 15N(2) Silac label; 13C(6) Silac label; SILAC 15N(4)	253416	C03B8.4.1 pep chromosome:WBcel235:III:7700338:7709491:-1 gene:WBGene00003002.1 transcript:C03B8.4.1 gene_biotype:protein_coding transcript_biotype:protein_coding gene_symbol:lin-13 description:Zinc finger protein lin-13 [Source:UniProtKB/Swiss...
Adult	912	3096	C03C10.1.2	12	11	103	N-ethylamide; Oxidation (M); Deamidation (NQ); 13C(6) 15N(4) Silac label; 13C(6) 15N(2) Silac label; 13C(6) Silac label	39037	C03C10.1.2 pep chromosome:WBcel235:III:4084035:4086636:-1 gene:WBGene00002202.1 transcript:C03C10.1.2 gene_biotype:protein_coding transcript_biotype:protein_coding gene_symbol:kin-19 description:Casein kinase I isoform alpha [Source:UniProtKB...
Adult	300	1886	C03C10.3.1	19	19	256	N-ethylamide; Oxidation (M); Deamidation (NQ); 13C(6) 15N(4) Silac label; 13C(6) 15N(2) Silac label; 13C(6) Silac label	44289	C03C10.3.1 pep chromosome:WBcel235:III:4093306:4094921:-1 gene:WBGene00004392.1 transcript:C03C10.3.1 gene_biotype:protein_coding transcript_biotype:protein_coding gene_symbol:rnr-2 description:Ribonucleoside-diphosphate reductase small chain ...
Adult	4075	5981	C03D6.3b.1	5	5	10	13C(6) 15N(4) Silac label; 13C(6) Silac label	66336	C03D6.3b.1 pep chromosome:WBcel235:I:9665255:9667772:1 gene:WBGene00000466.1 transcript:C03D6.3b.1 gene_biotype:protein_coding transcript_biotype:protein_coding gene_symbol:cel-1 description:mRNA-capping enzyme Polynucleotide 5'-triphosphatase...
Adult	1444	700	C03D6.4.1	30	30	62	Pyro-glu from Q; Deamidation (NQ); 13C(6) 15N(4) Silac label; 13C(6) 15N(2) Silac label; 13C(6) Silac label	147968	C03D6.4.1 pep chromosome:WBcel235:I:9660174:9664915:-1 gene:WBGene00003800.1 transcript:C03D6.4.1 gene_biotype:protein_coding transcript_biotype:protein_coding gene_symbol:npp-14 description:Nuclear pore complex protein 14 [Source:UniProtKB/Sw...
Adult	2843	4716	C03D6.5.1	7	4	25	Oxidation (M); Deamidation (NQ); 13C(6) 15N(4) Silac label; 13C(6) 15N(2) Silac label; 13C(6) Silac label	27997	C03D6.5.1 pep chromosome:WBcel235:I:9658274:9660080:1 gene:WBGene00007277.1 transcript:C03D6.5.1 gene_biotype:protein_coding transcript_biotype:protein_coding gene_symbol:asfl-1 description:Probable histone ...
Adult	3503	11788	C03D6.8.1	2	2	16	Deamidation (NQ); 13C(6) 15N(4) Silac label; 13C(6) 15N(2) Silac label; 13C(6) Silac label	18799	C03D6.8.1 pep chromosome:WBcel235:I:9669415:9670098:1 gene:WBGene00004437.1 transcript:C03D6.8.1 gene_biotype:protein_coding transcript_biotype:protein_coding gene_symbol:rpl-24.2 description:Probable ribosome biogenesis protein RLP24 [Source:...
Adult	5960	54553	C03D6.9.1	2	2	NA	13C(6) Silac label	8086	C03D6.9.1 pep chromosome:WBcel235:I:9658731:9659037:-1 gene:WBGene00219796.1 transcript:C03D6.9.1 gene_biotype:protein_coding transcript_biotype:protein_coding gene_symbol:C03D6.9
Adult	6048	28493	C03E10.4.1	1	1	NA	NA	56241	C03E10.4.1 pep chromosome:WBcel235:V:11282572:11286039:1 gene:WBGene00001645.1 transcript:C03E10.4.1 gene_biotype:protein_coding transcript_biotype:protein_coding gene_symbol:gly-20 description:GLYcosylation related [Source:UniProtKB/TrEMBL;A...
Adult	4239	9766	C03E10.5.1	2	2	9	13C(6) 15N(4) Silac label; 13C(6) 15N(2) Silac label	109733	C03E10.5.1 pep chromosome:WBcel235:V:11273148:11278161:1 gene:WBGene00007282.1 transcript:C03E10.5.1 gene_biotype:protein_coding transcript_biotype:protein_coding gene_symbol:clec-223 description:C-type LECtin [Source:UniProtKB/TrEMBL;Acc:O17...
Adult	4058	81413	C03E10.6.1	3	3	NA	13C(6) 15N(4) Silac label; 13C(6) Silac label	28030	C03E10.6.1 pep chromosome:WBcel235:V:11271351:11272467:1 gene:WBGene00007283.1 transcript:C03E10.6.1 gene_biotype:protein_coding transcript_biotype:protein_coding gene_symbol:clec-222 description:C-type LECtin [Source:UniProtKB/TrEMBL;Acc:O62...
Adult	5501	9006	C03F11.3.2	2	2	NA	Oxidation (M); 13C(6) 15N(4) Silac label; 13C(6) 15N(2) Silac label	62702	C03F11.3.2 pep chromosome:WBcel235:X:5397676:5400584:-1 gene:WBGene00015389.1 transcript:C03F11.3.2 gene_biotype:protein_coding transcript_biotype:protein_coding gene_symbol:scav-1 description:SCAVenger receptor (CD36 family) related [Source:...
Adult	310	442	C03G5.1.1	23	16	251	N-ethylamide; Oxidation (M); Deamidation (NQ); 13C(6) 15N(4) Silac label; 13C(6) 15N(2) Silac label; 13C(6) Silac label	70398	C03G5.1.1 pep chromosome:WBcel235:X:8542867:8546021:-1 gene:WBGene00015391.1 transcript:C03G5.1.1 gene_biotype:protein_coding transcript_biotype:protein_coding gene_symbol:sdha-1 description:Succinate dehydrogenase [ubiquinone] flavoprotein sub...
Adult	4359	7077	C03G6.17.1	3	3	8	13C(6) 15N(4) Silac label; 13C(6) 15N(2) Silac label; 13C(6) Silac label	35138	C03G6.17.1 pep chromosome:WBcel235:V:7379745:7381069:-1 gene:WBGene00015402.1 transcript:C03G6.17.1 gene_biotype:protein_coding transcript_biotype:protein_coding gene_symbol:C03G6.17
Adult	1525	3703	C03G6.19.1	10	10	59	Deamidation (NQ); 13C(6) 15N(4) Silac label; 13C(6) 15N(2) Silac label; 13C(6) Silac label	41696	C03G6.19.1 pep chromosome:WBcel235:V:7384232:7386173:-1 gene:WBGene00005647.1 transcript:C03G6.19.1 gene_biotype:protein_coding transcript_biotype:protein_coding gene_symbol:srp-6 description:SeRPin; Serine or cysteine protease inhibitor [Sou...
Adult	4539	7079	C03G6.5.1	2	2	7	Deamidation (NQ); 13C(6) 15N(2) Silac label	22819	C03G6.5.1 pep chromosome:WBcel235:V:7365251:7366204:1 gene:WBGene00015393.1 transcript:C03G6.5.1 gene_biotype:protein_coding transcript_biotype:protein_coding gene_symbol:C03G6.5 description:UPF0376 protein C03G6.5 [Source:UniProtKB/Swiss-Prot...
Adult	3792	14090	C03H12.1d.1	9	9	NA	Pyro-glu from Q; Acetylation (N-term); 13C(6) 15N(4) Silac label; 13C(6) 15N(2) Silac label; 13C(6) Silac label	80290	C03H12.1d.1 pep chromosome:WBcel235:X:15689449:15696423:1 gene:WBGene00007284.1 transcript:C03H12.1d.1 gene_biotype:protein_coding transcript_biotype:protein_coding gene_symbol:C03H12.1
Adult	7837	14086	C03H12.1e.1	1	1	NA	NA	69877	C03H12.1e.1 pep chromosome:WBcel235:X:15689540:15696423:1 gene:WBGene00007284.1 transcript:C03H12.1e.1 gene_biotype:protein_coding transcript_biotype:protein_coding gene_symbol:C03H12.1||chrIV_1_9127533_912...
Adult	2724	10444	C03H5.2.1	2	2	27	Oxidation (M); 13C(6) 15N(4) Silac label; 13C(6) Silac label	37175	C03H5.2.1 pep chromosome:WBcel235:II:388833:392732:1 gene:WBGene00015404.1 transcript:C03H5.2.1 gene_biotype:protein_coding transcript_biotype:protein_coding gene_symbol:nstp-4 description:Nucleotide Sugar TransPorter family [Source:UniProtKB/...
Adult	4632	7629	C03H5.3a.1	5	5	NA	Oxidation (M); 13C(6) 15N(4) Silac label; 13C(6) 15N(2) Silac label; 13C(6) Silac label	31999	C03H5.3a.1 pep chromosome:WBcel235:II:386134:387949:1 gene:WBGene00015405.1 transcript:C03H5.3a.1 gene_biotype:protein_coding transcript_biotype:protein_coding gene_symbol:C03H5.3
Adult	4561	8442	C03H5.3b.1	3	3	8	13C(6) 15N(4) Silac label; 13C(6) 15N(2) Silac label; 13C(6) Silac label	28906	C03H5.3b.1 pep chromosome:WBcel235:II:386426:387920:1 gene:WBGene00015405.1 transcript:C03H5.3b.1 gene_biotype:protein_coding transcript_biotype:protein_coding gene_symbol:C03H5.3
Adult	7497	54437	C04A11.2.1	1	1	NA	NA	49680	C04A11.2.1 pep chromosome:WBcel235:X:13665958:13668830:-1 gene:WBGene00007286.1 transcript:C04A11.2.1 gene_biotype:protein_coding transcript_biotype:protein_coding gene_symbol:C04A11.2
Adult	2038	1536	C04A11.3.1	17	17	40	Pyro-glu from Q; 13C(6) 15N(4) Silac label; 13C(6) 15N(2) Silac label; 13C(6) Silac label	140212	C04A11.3.1 pep chromosome:WBcel235:X:13677192:13682340:1 gene:WBGene00007287.1 transcript:C04A11.3.1 gene_biotype:protein_coding transcript_biotype:protein_coding gene_symbol:gck-4 description:Germinal Center Kinase family [Source:UniProtKB/T...
Adult	5189	54241	C04A11.4a.1	3	3	NA	NA	105558	C04A11.4a.1 pep chromosome:WBcel235:X:13687973:13695771:1 gene:WBGene00000074.1 transcript:C04A11.4a.1 gene_biotype:protein_coding transcript_biotype:protein_coding gene_symbol:adm-2 description:ADAM (Disintegrin plus metalloprotease) family ...
Adult	5694	8404	C04A2.3d.1	2	2	NA	Deamidation (NQ); 13C(6) 15N(4) Silac label; 13C(6) 15N(2) Silac label	100631	C04A2.3d.1 pep chromosome:WBcel235:II:6840466:6847905:1 gene:WBGene00001194.1 transcript:C04A2.3d.1 gene_biotype:protein_coding transcript_biotype:protein_coding gene_symbol:egl-27 description:Egg-laying defective protein 27 [Source:UniProtKB...
Adult	4898	7303	C04A2.3j.1	2	2	NA	Acetylation (N-term)	124380	C04A2.3j.1 pep chromosome:WBcel235:II:6835472:6847905:1 gene:WBGene00001194.1 transcript:C04A2.3j.1 gene_biotype:protein_coding transcript_biotype:protein_coding gene_symbol:egl-27 description:Egg-laying defective protein 27 [Source:UniProtKB...
Adult	5037	7302	C04A2.3k.1	3	3	4	Deamidation (NQ); 13C(6) 15N(4) Silac label; 13C(6) 15N(2) Silac label	124105	C04A2.3k.1 pep chromosome:WBcel235:II:6835472:6847906:1 gene:WBGene00001194.1 transcript:C04A2.3k.1 gene_biotype:protein_coding transcript_biotype:protein_coding gene_symbol:egl-27 description:Egg-laying defective protein 27 [Source:UniProtKB...
Adult	7465	10807	C04A2.7a.2	1	1	NA	NA	102740	C04A2.7a.2 pep chromosome:WBcel235:II:6853464:6858298:-1 gene:WBGene00001023.1 transcript:C04A2.7a.2 gene_biotype:protein_coding transcript_biotype:protein_coding gene_symbol:dnj-5 description:DnaJ homolog dnj-5 [Source:UniProtKB/Swiss-Prot;A...
Adult	6631	10808	C04A2.7c.2	1	1	1	13C(6) Silac label	102336	C04A2.7c.2 pep chromosome:WBcel235:II:6853469:6858298:-1 gene:WBGene00001023.1 transcript:C04A2.7c.2 gene_biotype:protein_coding transcript_biotype:protein_coding gene_symbol:dnj-5 description:DnaJ homolog dnj-5 [Source:UniProtKB/Swiss-Prot;A...
Adult	3082	4711	C04C11.1a.1	7	7	NA	N-ethylamide; Pyro-glu from E; 13C(6) 15N(2) Silac label; 13C(6) Silac label	34589	C04C11.1a.1 pep chromosome:WBcel235:X:14020590:14022394:1 gene:WBGene00007295.1 transcript:C04C11.1a.1 gene_biotype:protein_coding transcript_biotype:protein_coding gene_symbol:C04C11.1||chrX_1_14020993_140...
Adult	1165	164	C04C11.2.2	19	19	79	Oxidation (M); Deamidation (NQ); Acetylation (N-term); 13C(6) 15N(4) Silac label; 13C(6) 15N(2) Silac label; 2 more	64377	C04C11.2.2 pep chromosome:WBcel235:X:14033801:14037433:1 gene:WBGene00007296.1 transcript:C04C11.2.2 gene_biotype:protein_coding transcript_biotype:protein_coding gene_symbol:arrd-25 description:ARRestin Domain protein [Source:UniProtKB/TrEMB...
Adult	591	3497	C04C3.3.1	10	10	159	N-ethylamide; Oxidation (M); Pyro-glu from Q; Deamidation (NQ); 13C(6) 15N(4) Silac label; 2 more	38141	C04C3.3.1 pep chromosome:WBcel235:IV:3399672:3403904:1 gene:WBGene00015413.1 transcript:C04C3.3.1 gene_biotype:protein_coding transcript_biotype:protein_coding gene_symbol:pdhb-1 description:Pyruvate dehydrogenase E1 component subunit beta mit...
Adult	5336	4890	C04D8.1a.1	5	5	NA	13C(6) Silac label	173394	C04D8.1a.1 pep chromosome:WBcel235:III:8495110:8518879:1 gene:WBGene00015418.1 transcript:C04D8.1a.1 gene_biotype:protein_coding transcript_biotype:protein_coding gene_s...
Adult	4040	4889	C04D8.1b.1	5	5	NA	13C(6) 15N(4) Silac label; 13C(6) 15N(2) Silac label; 13C(6) Silac label	173307	C04D8.1b.1 pep chromosome:WBcel235:III:8495018:8518879:1 gene:WBGene00015418.1 transcript:C04D8.1b.1 gene_biotype:protein_coding transcript_biotype:protein_coding gene_s...
Adult	5696	4881	C04D8.1f.1	2	2	2	NA	168668	C04D8.1f.1 pep chromosome:WBcel235:III:8495018:8518870:1 gene:WBGene00015418.1 transcript:C04D8.1f.1 gene_biotype:protein_coding transcript_biotype:protein_coding gene_symbol:pac-1 description:GTPase-activating protein pac-1 [Source:UniProtKB...
Adult	5898	13880	C04E12.2.1	1	1	2	NA	21948	C04E12.2.1 pep chromosome:WBcel235:V:3369081:3369920:1 gene:WBGene00015433.1 transcript:C04E12.2.1 gene_biotype:protein_coding transcript_biotype:protein_coding gene_symbol:C04E12.2
Adult	2533	5049	C04E12.4.1	8	7	30	Deamidation (NQ); 13C(6) 15N(4) Silac label; 13C(6) 15N(2) Silac label; 13C(6) Silac label	68736	C04E12.4.1 pep chromosome:WBcel235:V:3362775:3368340:1 gene:WBGene00015434.1 transcript:C04E12.4.1 gene_biotype:protein_coding transcript_biotype:protein_coding gene_symbol:C04E12.4
Adult	4183	27634	C04E6.11.1	4	4	9	13C(6) 15N(4) Silac label; 13C(6) Silac label	115023	C04E6.11.1 pep chromosome:WBcel235:V:5914097:5917891:-1 gene:WBGene00015425.1 transcript:C04E6.11.1 gene_biotype:protein_coding transcript_biotype:protein_coding gene_symbol:C04E6.11
Adult	4679	8722	C04E7.2.1	3	3	6	13C(6) Silac label	61730	C04E7.2.1 pep chromosome:WBcel235:X:353619:357939:1 gene:WBGene00015429.1 transcript:C04E7.2.1 gene_biotype:protein_coding transcript_biotype:protein_coding gene_symbol:sor-3 description:Sop-2-related protein 3 [Source:UniProtKB/Swiss-Prot;Acc...
Adult	1482	1268	C04F12.1.1	24	24	60	Pyro-glu from Q; Deamidation (NQ); 13C(6) 15N(2) Silac label; 13C(6) Silac label	104782	C04F12.1.1 pep chromosome:WBcel235:I:9673668:9678553:-1 gene:WBGene00007297.1 transcript:C04F12.1.1 gene_biotype:protein_coding transcript_biotype:protein_coding gene_symbol:C04F12.1
Adult	3176	6192	C04F12.10.1	6	6	20	13C(6) 15N(2) Silac label	50699	C04F12.10.1 pep chromosome:WBcel235:I:9711064:9712719:-1 gene:WBGene00001405.1 transcript:C04F12.10.1 gene_biotype:protein_coding transcript_biotype:protein_coding gene_symbol:fce-1 description:CAAX prenyl protease 1 homolog [Source:UniProtK...
Adult	3329	6020	C04F12.3.1	7	7	18	13C(6) 15N(2) Silac label; 13C(6) Silac label	66422	C04F12.3.1 pep chromosome:WBcel235:I:9685398:9688653:1 gene:WBGene00002069.1 transcript:C04F12.3.1 gene_biotype:protein_coding transcript_biotype:protein_coding gene_symbol:ikb-1 description:I Kappa B homolog; IKB-1 [Source:UniProtKB/TrEMBL;A...
Adult	580	7990	C04F12.4.2	3	3	162	Deamidation (NQ); Acetylation (N-term); 13C(6) 15N(4) Silac label; 13C(6) 15N(2) Silac label; 13C(6) Silac label	15352	C04F12.4.2 pep chromosome:WBcel235:I:9689185:9690078:1 gene:WBGene00004426.1 transcript:C04F12.4.2 gene_biotype:protein_coding transcript_biotype:protein_coding gene_symbol:rpl-14 description:Ribosomal Protein Large subunit [Source:UniProtKB...
Adult	7698	11494	C04F12.8.1	1	1	NA	NA	30582	C04F12.8.1 pep chromosome:WBcel235:I:9697237:9699561:-1 gene:WBGene00007302.1 transcript:C04F12.8.1 gene_biotype:protein_coding transcript_biotype:protein_coding gene_symbol:C04F12.8
Adult	6438	81614	C04F12.9.2	1	1	NA	NA	15590	C04F12.9.2 pep chromosome:WBcel235:I:9710093:9710767:-1 gene:WBGene00007303.1 transcript:C04F12.9.2 gene_biotype:protein_coding transcript_biotype:protein_coding gene_symbol:rnh-1.3 description:RNase H [Source:UniProtKB/TrEMBL;Acc:Q9XVE6]
Adult	5963	54260	C04F5.1.2	3	3	NA	NA	87931	C04F5.1.2 pep chromosome:WBcel235:V:5119939:5126916:1 gene:WBGene00004795.1 transcript:C04F5.1.2 gene_biotype:protein_coding transcript_biotype:protein_coding gene_symbol:sid-1 description:Systemic RNA interference defective protein 1 [Source:...
Adult	5199	54157	C04F5.7.1	4	4	NA	13C(6) 15N(4) Silac label; 13C(6) 15N(2) Silac label; 13C(6) Silac label	58964	C04F5.7.1 pep chromosome:WBcel235:V:5108180:5110791:-1 gene:WBGene00015449.1 transcript:C04F5.7.1 gene_biotype:protein_coding transcript_biotype:protein_coding gene_symbol:ugt-63 description:UDP-GlucuronosylT...
Adult	4017	8170	C04F5.8.1	2	2	11	13C(6) 15N(4) Silac label; 13C(6) Silac label	39283	C04F5.8.1 pep chromosome:WBcel235:V:5111518:5113754:-1 gene:WBGene00015450.1 transcript:C04F5.8.1 gene_biotype:protein_coding transcript_biotype:protein_coding gene_symbol:C04F5.8
Adult	4	21	C04F6.1.1	101	16	2627	N-ethylamide; Oxidation (M); Pyro-glu from E; Pyro-glu from Q; Deamidation (NQ); 5 more	186438	C04F6.1.1 pep chromosome:WBcel235:X:3403471:3408603:1 gene:WBGene00006929.1 transcript:C04F6.1.1 gene_biotype:protein_coding transcript_biotype:protein_coding gene_symbol:vit-5 description:Vitellogenin-5 [Source:UniProtKB/Swiss-Prot;Acc:P06125...
Adult	1934	6245	C04F6.3.1	6	6	44	Oxidation (M); Pyro-glu from E; 13C(6) 15N(4) Silac label; 13C(6) 15N(2) Silac label; 13C(6) Silac label	66857	C04F6.3.1 pep chromosome:WBcel235:X:3397613:3400017:-1 gene:WBGene00000503.1 transcript:C04F6.3.1 gene_biotype:protein_coding transcript_biotype:protein_coding gene_symbol:cht-1 description:Probable endochitinase [Source:UniProtKB/Swiss-Prot;A...
Adult	387	625	C04F6.4a.1	21	20	219	N-ethylamide; Oxidation (M); Pyro-glu from Q; Deamidation (NQ); Acetylation (N-term); 4 more	65323	C04F6.4a.1 pep chromosome:WBcel235:X:3408664:3411615:-1 gene:WBGene00006810.1 transcript:C04F6.4a.1 gene_biotype:protein_coding transcript_biotype:protein_coding gene_symbol:unc-78 description:Actin-interactin...
Adult	6892	14651	C04F6.5.1	1	1	1	13C(6) 15N(2) Silac label	35726	C04F6.5.1 pep chromosome:WBcel235:X:3412876:3414708:-1 gene:WBGene00000990.1 transcript:C04F6.5.1 gene_biotype:protein_coding transcript_biotype:protein_coding gene_symbol:dhs-27 description:Uncharacterized oxidoreductase dhs-27 [Source:UniPro...
Adult	748	864	C04G2.6.2	26	26	125	Oxidation (M); Pyro-glu from Q; Deamidation (NQ); 13C(6) 15N(4) Silac label; 13C(6) 15N(2) Silac label; 13C(6) Silac label	108786	C04G2.6.2 pep chromosome:WBcel235:IV:10097208:10106556:1 gene:WBGene00001001.1 transcript:C04G2.6.2 gene_biotype:protein_coding transcript_biotype:protein_coding gene_symbol:dis-3 description:Probable exosome complex exonuclease RRP44 [Source:...
Adult	7827	13879	C04G2.8.2	1	1	NA	13C(6) 15N(4) Silac label	22387	C04G2.8.2 pep chromosome:WBcel235:IV:10110347:10111577:-1 gene:WBGene00007307.1 transcript:C04G2.8.2 gene_biotype:protein_coding transcript_biotype:protein_coding gene_symbol:spch-1 description:SPerm CHromatin enriched [Source:UniProtKB/TrEMBL...
Adult	1765	5631	C04G2.9.1	9	3	50	N-ethylamide; Oxidation (M); Pyro-glu from Q; 13C(6) 15N(4) Silac label; 13C(6) 15N(2) Silac label; 13C(6) Silac label	41958	C04G2.9.1 pep chromosome:WBcel235:IV:10112870:10114287:1 gene:WBGene00007308.1 transcript:C04G2.9.1 gene_biotype:protein_coding transcript_biotype:protein_coding gene_symbol:C04G2.9
Adult	2226	1034	C04G6.3.1	16	16	35	Deamidation (NQ); 13C(6) 15N(4) Silac label; 13C(6) 15N(2) Silac label; 13C(6) Silac label	163534	C04G6.3.1 pep chromosome:WBcel235:II:5083848:5091690:-1 gene:WBGene00004040.1 transcript:C04G6.3.1 gene_biotype:protein_coding transcript_biotype:protein_coding gene_symbol:pld-1 description:Phospholipase [Source:UniProtKB/TrEMBL;Acc:G5EDU3]
Adult	4515	10512	C04G6.4.1	2	2	7	13C(6) 15N(2) Silac label	44911	C04G6.4.1 pep chromosome:WBcel235:II:5081490:5083441:-1 gene:WBGene00015454.1 transcript:C04G6.4.1 gene_biotype:protein_coding transcript_biotype:protein_coding gene_symbol:C04G6.4
Adult	1840	6425	C04H5.1.1	9	9	47	Deamidation (NQ); 13C(6) 15N(4) Silac label; 13C(6) 15N(2) Silac label; 13C(6) Silac label	14572	C04H5.1.1 pep chromosome:WBcel235:II:14534300:14535365:1 gene:WBGene00007312.1 transcript:C04H5.1.1 gene_biotype:protein_coding transcript_biotype:protein_coding gene_symbol:C04H5.1 description:Multifunctional methyltransferase subunit TRM112-l...
Adult	2191	1954	C04H5.6a.1	14	14	36	Deamidation (NQ); 13C(6) 15N(4) Silac label; 13C(6) 15N(2) Silac label; 13C(6) Silac label	114290	C04H5.6a.1 pep chromosome:WBcel235:II:14552501:14561599:-1 gene:WBGene00003392.1 transcript:C04H5.6a.1 gene_biotype:protein_coding transcript_biotype:protein_coding gene_symbol:mog-4 description:Probable ...
Adult	1443	1523	C05A9.1a.1	14	7	62	Deamidation (NQ); 13C(6) 15N(4) Silac label; 13C(6) 15N(2) Silac label; 13C(6) Silac label; SILAC 15N(4)	140621	C05A9.1a.1 pep chromosome:WBcel235:X:10854320:10859297:-1 gene:WBGene00003999.1 transcript:C05A9.1a.1 gene_biotype:protein_coding transcript_biotype:protein_coding gene_symbol:pgp-5 description:p-GlycoProtein related [Source:UniProtKB/TrEMBL;...
Adult	590	1590	C05A9.1b.1	15	8	NA	Pyro-glu from Q; Deamidation (NQ); 13C(6) 15N(4) Silac label; 13C(6) 15N(2) Silac label; 13C(6) Silac label	130206	C05A9.1b.1 pep chromosome:WBcel235:X:10854320:10858712:-1 gene:WBGene00003999.1 transcript:C05A9.1b.1 gene_biotype:protein_coding transcript_biotype:protein_coding gene_symbol:pgp-5 description:p-GlycoProtein related [Source:UniProtKB/TrEMBL;...
Adult	5578	9512	C05B10.1a.1	1	1	NA	13C(6) 15N(2) Silac label	41586	C05B10.1a.1 pep chromosome:WBcel235:IV:6842964:6844826:1 gene:WBGene00003043.1 transcript:C05B10.1a.1 gene_biotype:protein_coding transcript_biotype:protein_coding gene_sym...
Adult	4341	3576	C05C10.2b.1	5	5	8	Pyro-glu from Q; 13C(6) 15N(4) Silac label; 13C(6) 15N(2) Silac label	175974	C05C10.2b.1 pep chromosome:WBcel235:II:9922248:9930830:1 gene:WBGene00007329.1 transcript:C05C10.2b.1 gene_biotype:protein_coding transcript_biotype:protein_coding gene_symbol:C05C10.2 description:Uncharacterized ATP-dependent helicase C05C10...
Adult	390	1509	C05C10.3.1	18	18	218	N-ethylamide; Oxidation (M); Deamidation (NQ); 13C(6) 15N(4) Silac label; 13C(6) 15N(2) Silac label; 13C(6) Silac label	56114	C05C10.3.1 pep chromosome:WBcel235:II:9934403:9936893:-1 gene:WBGene00007330.1 transcript:C05C10.3.1 gene_biotype:protein_coding transcript_biotype:protein_coding gene_symbol:C05C10.3 description:Probable succinyl-CoA:3-ketoacid coenzyme A tra...
Adult	4558	7732	C05C10.4.3	3	3	7	13C(6) 15N(4) Silac label; 13C(6) Silac label	46617	C05C10.4.3 pep chromosome:WBcel235:II:9931845:9934443:1 gene:WBGene00007331.1 transcript:C05C10.4.3 gene_biotype:protein_coding transcript_biotype:protein_coding gene_symbol:pho-11 description:Putative acid phosphatase 11 [Source:UniProtKB/Sw...
Adult	845	762	C05C10.6a.1	20	20	113	N-ethylamide; Oxidation (M); Pyro-glu from Q; Deamidation (NQ); 13C(6) 15N(4) Silac label; 2 more	93640	C05C10.6a.1 pep chromosome:WBcel235:II:9940761:9943996:1 gene:WBGene00007333.1 transcript:C05C10.6a.1 gene_biotype:protein_coding transcript_biotype:protein_coding gene_symbol:ufd-3 description:Ubiquitin fusion degradation protein 3 homolog ...
Adult	4621	54263	C05C10.7.1	3	3	NA	13C(6) 15N(2) Silac label	24577	C05C10.7.1 pep chromosome:WBcel235:II:9938106:9938971:-1 gene:WBGene00007334.1 transcript:C05C10.7.1 gene_biotype:protein_coding transcript_biotype:protein_coding gene_symbol:C05C10.7
Adult	4580	7434	C05C12.3.1	4	4	NA	Deamidation (NQ); 13C(6) 15N(4) Silac label; 13C(6) 15N(2) Silac label; 13C(6) Silac label	193022	C05C12.3.1 pep chromosome:WBcel235:IV:11248884:11259535:-1 gene:WBGene00001795.1 transcript:C05C12.3.1 gene_biotype:protein_coding transcript_biotype:protein_coding gene_symbol:gtl-1 description:GTL-1; Gon-Two Like (TRP subfamily) [Source:Uni...
Adult	4879	5874	C05C12.5.1	6	6	NA	Deamidation (NQ); 13C(6) 15N(4) Silac label; 13C(6) 15N(2) Silac label	16062	C05C12.5.1 pep chromosome:WBcel235:IV:11260412:11261185:-1 gene:WBGene00007337.1 transcript:C05C12.5.1 gene_biotype:protein_coding transcript_biotype:protein_coding gene_symbol:C05C12.5
Adult	7683	54728	C05C12.6.1	1	1	NA	NA	23094	C05C12.6.1 pep chromosome:WBcel235:IV:11231670:11233124:-1 gene:WBGene00007338.1 transcript:C05C12.6.1 gene_biotype:protein_coding transcript_biotype:protein_coding gene_symbol:C05C12.6
Adult	2490	4670	C05C8.1a.1	7	7	31	N-ethylamide; 13C(6) 15N(4) Silac label; 13C(6) 15N(2) Silac label; 13C(6) Silac label	22772	C05C8.1a.1 pep chromosome:WBcel235:V:7239771:7241366:1 gene:WBGene00015460.1 transcript:C05C8.1a.1 gene_biotype:protein_coding transcript_biotype:protein_coding gene_symbol:C05C8.1
Adult	3996	5422	C05C8.1b.1	2	2	NA	13C(6) Silac label	22643	C05C8.1b.1 pep chromosome:WBcel235:V:7239771:7241360:1 gene:WBGene00015460.1 transcript:C05C8.1b.1 gene_biotype:protein_coding transcript_biotype:protein_coding gene_symbol:C05C8.1
Adult	3898	3835	C05C8.2.1	4	4	12	Pyro-glu from Q; 13C(6) 15N(4) Silac label; 13C(6) 15N(2) Silac label; 13C(6) Silac label	42945	C05C8.2.1 pep chromosome:WBcel235:V:7231190:7232749:1 gene:WBGene00015461.1 transcript:C05C8.2.1 gene_biotype:protein_coding transcript_biotype:protein_coding gene_symbol:krr-1 description:KRR1 small subunit processome component [Source:UniPro...
Adult	4158	5724	C05C8.3.2	3	3	10	Deamidation (NQ); 13C(6) 15N(2) Silac label	29080	C05C8.3.2 pep chromosome:WBcel235:V:7225345:7226283:1 gene:WBGene00001428.1 transcript:C05C8.3.2 gene_biotype:protein_coding transcript_biotype:protein_coding gene_symbol:fkb-3 description:Peptidylprolyl isomerase [Source:UniProtKB/TrEMBL;Acc:...
Adult	6468	9343	C05C8.4.1	1	1	1	NA	122362	C05C8.4.1 pep chromosome:WBcel235:V:7226376:7230848:-1 gene:WBGene00001563.1 transcript:C05C8.4.1 gene_biotype:protein_coding transcript_biotype:protein_coding gene_symbol:gei-6 description:GEX Interacting protein [Source:UniProtKB/TrEMBL;Acc:...
Adult	6401	81619	C05C8.5.1	1	1	NA	NA	67152	C05C8.5.1 pep chromosome:WBcel235:V:7232434:7234826:-1 gene:WBGene00015462.1 transcript:C05C8.5.1 gene_biotype:protein_coding transcript_biotype:protein_coding gene_symbol:C05C8.5
Adult	2445	5060	C05C8.7.4	10	10	32	Deamidation (NQ); 13C(6) 15N(4) Silac label; 13C(6) 15N(2) Silac label	53342	C05C8.7.4 pep chromosome:WBcel235:V:7242907:7247321:-1 gene:WBGene00015464.1 transcript:C05C8.7.4 gene_biotype:protein_coding transcript_biotype:protein_coding gene_symbol:C05C8.7
Adult	6648	13969	C05C8.9a.2	1	1	NA	13C(6) Silac label	32182	C05C8.9a.2 pep chromosome:WBcel235:V:7237443:7239658:1 gene:WBGene00015466.1 transcript:C05C8.9a.2 gene_biotype:protein_coding transcript_biotype:protein_coding gene_symbol:hyls-1 description:Hydrolethalus syndrome protein 1 homolog [Source:U...
Adult	5781	27829	C05D10.3a.1	2	2	2	N-ethylamide	75210	C05D10.3a.1 pep chromosome:WBcel235:III:6084665:6087755:-1 gene:WBGene00015479.1 transcript:C05D10.3a.1 gene_biotype:protein_coding transcript_biotype:protein_coding gene_symbol:wht-1 description:WHiTe (Drosophila) related ABC transporter [S...
Adult	401	764	C05D11.1.1	33	33	214	N-ethylamide; Oxidation (M); Pyro-glu from Q; Deamidation (NQ); 13C(6) 15N(4) Silac label; 2 more	111249	C05D11.1.1 pep chromosome:WBcel235:III:6436608:6439959:1 gene:WBGene00015481.1 transcript:C05D11.1.1 gene_biotype:protein_coding transcript_biotype:protein_coding gene_symbol:C05D11.1
Adult	3016	3469	C05D11.10.1	7	7	22	N-ethylamide; 13C(6) 15N(4) Silac label; 13C(6) 15N(2) Silac label; 13C(6) Silac label	18394	C05D11.10.1 pep chromosome:WBcel235:III:6431153:6431792:-1 gene:WBGene00015487.1 transcript:C05D11.10.1 gene_biotype:protein_coding transcript_biotype:protein_coding gene_symbol:mrps-17 description:28S ribosomal protein S17 mitochondrial [S...
Adult	60	514	C05D11.11a.1	32	32	620	N-ethylamide; Oxidation (M); Deamidation (NQ); 13C(6) 15N(4) Silac label; 13C(6) 15N(2) Silac label; 2 more	53354	C05D11.11a.1 pep chromosome:WBcel235:III:6440148:6441867:-1 gene:WBGene00003214.1 transcript:C05D11.11a.1 gene_biotype:protein_coding transcript_biotype:protein_coding gene_symbol:mel-32 description:Serine hydroxymethyltransferase [Source:U...
Adult	189	513	C05D11.11b.3	31	31	NA	N-ethylamide; Oxidation (M); Deamidation (NQ); 13C(6) 15N(4) Silac label; 13C(6) 15N(2) Silac label; 2 more	55765	C05D11.11b.3 pep chromosome:WBcel235:III:6440145:6442837:-1 gene:WBGene00003214.1 transcript:C05D11.11b.3 gene_biotype:protein_coding transcript_biotype:protein_coding gene_symbol:mel-32 description:Serine hydroxymethyltransferase [Source:U...
Adult	1332	812	C05D11.12.2	16	16	68	N-ethylamide; Pyro-glu from Q; Deamidation (NQ); 13C(6) 15N(4) Silac label; 13C(6) 15N(2) Silac label; 13C(6) Silac label	65335	C05D11.12.2 pep chromosome:WBcel235:III:6444697:6446943:-1 gene:WBGene00002855.1 transcript:C05D11.12.2 gene_biotype:protein_coding transcript_biotype:protein_coding gene_symbol:let-721 description:Electron transfer flavoprotein-ubiquinone ox...
Adult	2096	1799	C05D11.2.1	16	16	39	N-ethylamide; Pyro-glu from Q; Deamidation (NQ); 13C(6) 15N(4) Silac label; 13C(6) 15N(2) Silac label; 13C(6) Silac label	95843	C05D11.2.1 pep chromosome:WBcel235:III:6433239:6436502:1 gene:WBGene00006516.1 transcript:C05D11.2.1 gene_biotype:protein_coding transcript_biotype:protein_coding gene_symbol:vps-16 description:Vacuolar protein sorting-associated protein 16 ho...
Adult	2575	5460	C05D11.3.1	5	5	29	Pyro-glu from Q; Deamidation (NQ); Acetylation (N-term); 13C(6) 15N(4) Silac label; 13C(6) 15N(2) Silac label; 13C(6) Silac label	24379	C05D11.3.1 pep chromosome:WBcel235:III:6432178:6433145:1 gene:WBGene00006515.1 transcript:C05D11.3.1 gene_biotype:protein_coding transcript_biotype:protein_coding gene_symbol:txdc-9 description:Thioredoxin domain-containing protein 9 [Source:...
Adult	2597	4728	C05D11.5.1	7	7	29	13C(6) 15N(4) Silac label; 13C(6) 15N(2) Silac label; 13C(6) Silac label	29659	C05D11.5.1 pep chromosome:WBcel235:III:6410033:6412014:-1 gene:WBGene00015483.1 transcript:C05D11.5.1 gene_biotype:protein_coding transcript_biotype:protein_coding gene_symbol:C05D11.5 description:Putative hydroxypyruvate isomerase [Source:Un...
Adult	5283	23538	C05D11.7a.2	2	2	NA	13C(6) 15N(4) Silac label; 13C(6) Silac label	69364	C05D11.7a.2 pep chromosome:WBcel235:III:6415779:6421885:-1 gene:WBGene00015484.1 transcript:C05D11.7a.2 gene_biotype:protein_coding transcript_biotype:protein_coding gene_symbol:atgl-1 description:Patanin-like phospholipase domain-containing ...
Adult	6724	10425	C05D11.8.1	1	1	1	NA	99015	C05D11.8.1 pep chromosome:WBcel235:III:6422459:6427305:-1 gene:WBGene00015485.1 transcript:C05D11.8.1 gene_biotype:protein_coding transcript_biotype:protein_coding gene_symbol:C05D11.8 description:UPF0518 protein C05D11.8 [Source:UniProtKB/Sw...
Adult	2356	3731	C05D11.9.1	14	14	33	Deamidation (NQ); 13C(6) 15N(4) Silac label; 13C(6) 15N(2) Silac label; 13C(6) Silac label	87123	C05D11.9.1 pep chromosome:WBcel235:III:6427529:6430934:-1 gene:WBGene00015486.1 transcript:C05D11.9.1 gene_biotype:protein_coding transcript_biotype:protein_coding gene_symbol:C05D11.9
Adult	6583	11511	C05D12.2.1	1	1	NA	NA	117118	C05D12.2.1 pep chromosome:WBcel235:II:11418314:11423393:1 gene:WBGene00007340.1 transcript:C05D12.2.1 gene_biotype:protein_coding transcript_biotype:protein_coding gene_symbol:C05D12.2
Adult	5774	12165	C05D2.1b.1	2	1	2	NA	60294	C05D2.1b.1 pep chromosome:WBcel235:III:5628495:5632318:1 gene:WBGene00000900.1 transcript:C05D2.1b.1 gene_biotype:protein_coding transcript_biotype:protein_coding gene_symbol:daf-4 description:Cell surface receptor daf-4 [Source:UniProtKB/Swi...
Adult	5785	12241	C05D2.1d.1	2	1	2	NA	50831	C05D2.1d.1 pep chromosome:WBcel235:III:5625142:5630098:1 gene:WBGene00000900.1 transcript:C05D2.1d.1 gene_biotype:protein_coding transcript_biotype:protein_coding gene_symbol:daf-4 description:Cell surface receptor daf-4 [Source:UniProtKB/Swi...
Adult	7697	11441	C05D2.1e.1	1	1	NA	NA	82161	C05D2.1e.1 pep chromosome:WBcel235:III:5625142:5632322:1 gene:WBGene00000900.1 transcript:C05D2.1e.1 gene_biotype:protein_coding transcript_biotype:protein_coding gene_symbol:daf-4 description:Cell surface receptor daf-4 [Source:UniProtKB/Swi...
Adult	4235	10134	C05D2.4a.1	2	2	9	13C(6) 15N(4) Silac label; 13C(6) 15N(2) Silac label; 13C(6) Silac label	58301	C05D2.4a.1 pep chromosome:WBcel235:III:5612274:5614700:1 gene:WBGene00000239.1 transcript:C05D2.4a.1 gene_biotype:protein_coding transcript_biotype:protein_coding gene_symbol:bas-1 description:Biogenic Amine Synthesis related [Source:UniProtK...
Adult	4585	7348	C05D2.5.1	3	3	NA	13C(6) 15N(4) Silac label; 13C(6) 15N(2) Silac label; 13C(6) Silac label	78351	C05D2.5.1 pep chromosome:WBcel235:III:5604460:5607549:1 gene:WBGene00001514.1 transcript:C05D2.5.1 gene_biotype:protein_coding transcript_biotype:protein_coding gene_symbol:xnd-1 description:X chromosome NonDisjunction factor [Source:UniProtKB...
Adult	7595	13507	C05D2.6a.2	1	1	NA	NA	58256	C05D2.6a.2 pep chromosome:WBcel235:III:5600437:5603656:-1 gene:WBGene00015468.1 transcript:C05D2.6a.2 gene_biotype:protein_coding transcript_biotype:protein_coding gene_symbol:madf-11 description:MADF domain transcription factor [Source:UniPr...
Adult	5873	27939	C05D2.6b.1	1	1	2	NA	58217	C05D2.6b.1 pep chromosome:WBcel235:III:5600437:5603656:-1 gene:WBGene00015468.1 transcript:C05D2.6b.1 gene_biotype:protein_coding transcript_biotype:protein_coding gene_symbol:madf-11 description:MADF domain transcription factor [Source:UniPr...
Adult	1298	6062	C05D2.8.1	5	5	70	Deamidation (NQ); 13C(6) 15N(4) Silac label; 13C(6) 15N(2) Silac label; 13C(6) Silac label	49187	C05D2.8.1 pep chromosome:WBcel235:III:5607509:5610346:-1 gene:WBGene00015469.1 transcript:C05D2.8.1 gene_biotype:protein_coding transcript_biotype:protein_coding gene_symbol:C05D2.8
Adult	1094	1526	C05D9.1.2	18	18	85	Oxidation (M); Pyro-glu from Q; Deamidation (NQ); Acetylation (N-term); 13C(6) 15N(4) Silac label; 2 more	54107	C05D9.1.2 pep chromosome:WBcel235:X:1128986:1132925:1 gene:WBGene00004927.1 transcript:C05D9.1.2 gene_biotype:protein_coding transcript_biotype:protein_coding gene_symbol:snx-1 description:Sorting NeXin [Source:UniProtKB/TrEMBL;Acc:Q9GYJ9]
Adult	2770	5465	C05D9.3.1	6	6	26	Oxidation (M); Pyro-glu from Q; 13C(6) 15N(4) Silac label; 13C(6) 15N(2) Silac label	46223	C05D9.3.1 pep chromosome:WBcel235:X:1111903:1116794:1 gene:WBGene00015472.1 transcript:C05D9.3.1 gene_biotype:protein_coding transcript_biotype:protein_coding gene_symbol:C05D9.3 description:Uncharacterized integrin beta-like protein C05D9.3 [...
Adult	3343	7441	C05D9.5.1	4	4	18	Acetylation (N-term); 13C(6) 15N(4) Silac label; 13C(6) 15N(2) Silac label; 13C(6) Silac label	24584	C05D9.5.1 pep chromosome:WBcel235:X:1104212:1106247:1 gene:WBGene00002062.1 transcript:C05D9.5.1 gene_biotype:protein_coding transcript_biotype:protein_coding gene_symbol:ife-4 description:Eukaryotic translation initiation factor 4E-4 [Source:...
Adult	4833	10360	C05D9.7.1	2	2	NA	Oxidation (M); Deamidation (NQ); 13C(6) Silac label	28137	C05D9.7.1 pep chromosome:WBcel235:X:1117192:1119405:-1 gene:WBGene00015474.1 transcript:C05D9.7.1 gene_biotype:protein_coding transcript_biotype:protein_coding gene_symbol:C05D9.7
Adult	3826	10673	C05D9.9b.1	2	2	13	13C(6) 15N(4) Silac label; 13C(6) 15N(2) Silac label; 13C(6) Silac label	15917	C05D9.9b.1 pep chromosome:WBcel235:X:1122422:1124308:-1 gene:WBGene00015476.1 transcript:C05D9.9b.1 gene_biotype:protein_coding transcript_biotype:protein_coding gene_symbol:C05D9.9
Adult	3548	6672	C05E11.1a.1	8	8	NA	Oxidation (M); 13C(6) 15N(2) Silac label	38558	C05E11.1a.1 pep chromosome:WBcel235:X:4588768:4590446:1 gene:WBGene00015492.1 transcript:C05E11.1a.1 gene_biotype:protein_coding transcript_biotype:protein_coding gene_symbol:lnp-1 description:Endoplasmic reticulum junction formation protein ...
Adult	4080	6671	C05E11.1b.1	4	4	10	Deamidation (NQ); 13C(6) 15N(2) Silac label	39138	C05E11.1b.1 pep chromosome:WBcel235:X:4588768:4590446:1 gene:WBGene00015492.1 transcript:C05E11.1b.1 gene_biotype:protein_coding transcript_biotype:protein_coding gene_symbol:lnp-1 description:Endoplasmic reticulum junction formation protein ...
Adult	6044	54431	C05E11.3a.2	1	1	NA	Pyro-glu from Q; Deamidation (NQ); 13C(6) Silac label	26640	C05E11.3a.2 pep chromosome:WBcel235:X:4579507:4581641:1 gene:WBGene00015494.1 transcript:C05E11.3a.2 gene_biotype:protein_coding transcript_biotype:protein_coding gene_symbol:C05E11.3 description:Lysosomal-associated transmembrane protein [S...
Adult	4248	7140	C05E11.4.1	2	2	9	13C(6) 15N(4) Silac label; 13C(6) Silac label	58491	C05E11.4.1 pep chromosome:WBcel235:X:4571448:4573914:1 gene:WBGene00000133.1 transcript:C05E11.4.1 gene_biotype:protein_coding transcript_biotype:protein_coding gene_symbol:amt-1 description:Putative ammonium transporter 1 [Source:UniProtKB/S...
Adult	5079	54329	C05E11.5.1	2	2	NA	13C(6) 15N(4) Silac label; 13C(6) 15N(2) Silac label	63300	C05E11.5.1 pep chromosome:WBcel235:X:4565302:4569393:1 gene:WBGene00000136.1 transcript:C05E11.5.1 gene_biotype:protein_coding transcript_biotype:protein_coding gene_symbol:amt-4 description:Ammonium transporter [Source:UniProtKB/TrEMBL;Acc:Q...
Adult	1434	1735	C05E4.1.2	12	12	63	Pyro-glu from Q; Deamidation (NQ); Acetylation (N-term); 13C(6) 15N(4) Silac label; 13C(6) 15N(2) Silac label; 13C(6) Silac label	39665	C05E4.1.2 pep chromosome:WBcel235:V:762734:764593:1 gene:WBGene00005643.1 transcript:C05E4.1.2 gene_biotype:protein_coding transcript_biotype:protein_coding gene_symbol:srp-2 description:SeRPin [Source:UniProtKB/TrEMBL;Acc:O17365]
Adult	1400	3228	C05E4.3.1	11	11	65	Oxidation (M); Deamidation (NQ); 13C(6) 15N(4) Silac label; 13C(6) 15N(2) Silac label; 13C(6) Silac label	41266	C05E4.3.1 pep chromosome:WBcel235:V:753283:755124:1 gene:WBGene00005642.1 transcript:C05E4.3.1 gene_biotype:protein_coding transcript_biotype:protein_coding gene_symbol:srp-1 description:SeRPin; Serine or cysteine protease inhibitor [Source:Un...
Adult	77	74	C05E4.9a.1	44	42	552	N-ethylamide; Oxidation (M); Pyro-glu from E; Pyro-glu from Q; Deamidation (NQ); 4 more	108629	C05E4.9a.1 pep chromosome:WBcel235:V:724338:728103:-1 gene:WBGene00001564.1 transcript:C05E4.9a.1 gene_biotype:protein_coding transcript_biotype:protein_coding gene_symbol:icl-1 description:Bifunctional glyoxy...
Adult	2683	3059	C05G5.2a.1	11	11	27	13C(6) 15N(4) Silac label; 13C(6) 15N(2) Silac label	73802	C05G5.2a.1 pep chromosome:WBcel235:X:14747320:14750390:1 gene:WBGene00007348.1 transcript:C05G5.2a.1 gene_biotype:protein_coding transcript_biotype:protein_coding gene_symbol:C05G5.2
Adult	5361	54185	C05G5.3.1	3	3	NA	Pyro-glu from Q; 13C(6) 15N(2) Silac label	25296	C05G5.3.1 pep chromosome:WBcel235:X:14750849:14752011:-1 gene:WBGene00007349.1 transcript:C05G5.3.1 gene_biotype:protein_coding transcript_biotype:protein_coding gene_symbol:C05G5.3
Adult	774	2812	C05G5.4.2	12	11	122	N-ethylamide; Pyro-glu from Q; Deamidation (NQ); 13C(6) 15N(4) Silac label; 13C(6) 15N(2) Silac label; 13C(6) Silac label	33798	C05G5.4.2 pep chromosome:WBcel235:X:14754026:14756459:1 gene:WBGene00007350.1 transcript:C05G5.4.2 gene_biotype:protein_coding transcript_biotype:protein_coding gene_symbol:sucl-1 description:Succinate--CoA ligase [ADP/GDP-forming] subunit alph...
Adult	52	308	C06A1.1.1	36	17	683	N-ethylamide; Oxidation (M); Pyro-glu from E; Deamidation (NQ); Acetylation (N-term); 4 more	89785	C06A1.1.1 pep chromosome:WBcel235:II:10560018:10563407:-1 gene:WBGene00007352.1 transcript:C06A1.1.1 gene_biotype:protein_coding transcript_biotype:protein_coding gene_symbol:cdc-48.1 description:Transitional endoplasmic reticulum ATPase homolo...
Adult	4623	54483	C06A1.2a.1	2	2	NA	Pyro-glu from Q; 13C(6) 15N(4) Silac label; 13C(6) Silac label	11697	C06A1.2a.1 pep chromosome:WBcel235:II:10570615:10572530:1 gene:WBGene00007353.1 transcript:C06A1.2a.1 gene_biotype:protein_coding transcript_biotype:protein_coding gene_symbol:C06A1.2||chrII_1_10570630_105...
Adult	5116	28019	C06A1.3.1	2	2	4	13C(6) 15N(4) Silac label; 13C(6) Silac label	41208	C06A1.3.1 pep chromosome:WBcel235:II:10572247:10574067:1 gene:WBGene00007354.1 transcript:C06A1.3.1 gene_biotype:protein_coding transcript_biotype:protein_coding gene_symbol:C06A1.3 description:Putative serine/threonine-protein phosphatase C06A...
Adult	4382	28107	C06A1.5.1	1	1	8	Oxidation (M); 13C(6) 15N(2) Silac label	15983	C06A1.5.1 pep chromosome:WBcel235:II:10579366:10579955:1 gene:WBGene00007355.1 transcript:C06A1.5.1 gene_biotype:protein_coding transcript_biotype:protein_coding gene_symbol:rpb-6 description:Probable DNA-directed RNA polymerases I II and III...
Adult	2858	2760	C06A5.1.1	8	8	24	13C(6) 15N(4) Silac label; 13C(6) 15N(2) Silac label; 13C(6) Silac label	213726	C06A5.1.1 pep chromosome:WBcel235:I:6011977:6022516:1 gene:WBGene00015499.1 transcript:C06A5.1.1 gene_biotype:protein_coding transcript_biotype:protein_coding gene_symbol:inst-1 description:INtegrator complex SubuniT 1 homolog [Source:UniProtK...
Adult	5067	27615	C06A5.11a.1	4	4	4	Acetylation (N-term); 13C(6) 15N(4) Silac label; 13C(6) 15N(2) Silac label	32217	C06A5.11a.1 pep chromosome:WBcel235:I:5990741:5992658:1 gene:WBGene00004803.1 transcript:C06A5.11a.1 gene_biotype:protein_coding transcript_biotype:protein_coding gene_symbol:sir-2.4 description:NAD-dependent...
Adult	2528	3106	C06A5.6.2	9	9	30	Oxidation (M); 13C(6) 15N(4) Silac label; 13C(6) 15N(2) Silac label; 13C(6) Silac label	76791	C06A5.6.2 pep chromosome:WBcel235:I:5983037:5985869:-1 gene:WBGene00015504.1 transcript:C06A5.6.2 gene_biotype:protein_coding transcript_biotype:protein_coding gene_symbol:C06A5.6
Adult	1999	3502	C06A5.7b.1	7	7	42	N-ethylamide; Deamidation (NQ); 13C(6) 15N(4) Silac label; 13C(6) 15N(2) Silac label; 13C(6) Silac label	45536	C06A5.7b.1 pep chromosome:WBcel235:I:5992670:5999240:-1 gene:WBGene00006823.1 transcript:C06A5.7b.1 gene_biotype:protein_coding transcript_biotype:protein_coding gene_symbol:unc-94 description:Tropomodulin [Source:UniProtKB/Swiss-Prot;Acc:O01...
Adult	5379	5972	C06A6.2a.1	5	5	NA	NA	74725	C06A6.2a.1 pep chromosome:WBcel235:IV:7846630:7854119:1 gene:WBGene00015507.1 transcript:C06A6.2a.1 gene_biotype:protein_coding transcript_biotype:protein_coding gene_symbol:C06A6.2
Adult	5269	5968	C06A6.2b.1	5	5	NA	Pyro-glu from Q; 13C(6) Silac label	75098	C06A6.2b.1 pep chromosome:WBcel235:IV:7846630:7854224:1 gene:WBGene00015507.1 transcript:C06A6.2b.1 gene_biotype:protein_coding transcript_biotype:protein_coding gene_symbol:C06A6.2
Adult	3705	4799	C06A6.3.2	6	6	14	13C(6) 15N(4) Silac label; 13C(6) 15N(2) Silac label; 13C(6) Silac label	30379	C06A6.3.2 pep chromosome:WBcel235:IV:7830525:7832401:1 gene:WBGene00015508.1 transcript:C06A6.3.2 gene_biotype:protein_coding transcript_biotype:protein_coding gene_symbol:mvb-12 description:MVB (Yeast MultiVesicular Body sorting factor) relate...
Adult	972	2139	C06A6.4a.1	14	1	NA	N-ethylamide; Oxidation (M); Deamidation (NQ); 13C(6) 15N(4) Silac label; 13C(6) 15N(2) Silac label; 13C(6) Silac label	45465	C06A6.4a.1 pep chromosome:WBcel235:IV:7826334:7829291:-1 gene:WBGene00015509.1 transcript:C06A6.4a.1 gene_biotype:protein_coding transcript_biotype:protein_coding gene_symbo...
Adult	743	1861	C06A6.4b.1	16	15	127	N-ethylamide; Oxidation (M); Deamidation (NQ); Acetylation (N-term); 13C(6) 15N(4) Silac label; 2 more	46972	C06A6.4b.1 pep chromosome:WBcel235:IV:7826334:7829291:-1 gene:WBGene00015509.1 transcript:C06A6.4b.1 gene_biotype:protein_coding transcript_biotype:protein_coding gene_symbo...
Adult	968	1579	C06A6.5.1	14	14	97	Pyro-glu from Q; Deamidation (NQ); 13C(6) 15N(4) Silac label; 13C(6) 15N(2) Silac label; 13C(6) Silac label	47198	C06A6.5.1 pep chromosome:WBcel235:IV:7832344:7834675:-1 gene:WBGene00015510.1 transcript:C06A6.5.1 gene_biotype:protein_coding transcript_biotype:protein_coding gene_symbol:erp-44.2 description:Endoplasmic reticulum resident protein 44.2 [Sour...
Adult	205	1292	C06A8.1b.2	17	17	333	Oxidation (M); Pyro-glu from Q; Deamidation (NQ); 13C(6) 15N(4) Silac label; 13C(6) 15N(2) Silac label; 13C(6) Silac label	73163	C06A8.1b.2 pep chromosome:WBcel235:II:7773880:7777827:-1 gene:WBGene00015512.1 transcript:C06A8.1b.2 gene_biotype:protein_coding transcript_biotype:protein_coding gene_symbol:mthf-1 description:Probable methylenetetrahydrofolate reductase [So...
Adult	2707	81320	C06A8.2.1	8	8	NA	Deamidation (NQ); 13C(6) 15N(4) Silac label; 13C(6) 15N(2) Silac label; 13C(6) Silac label	53644	C06A8.2.1 pep chromosome:WBcel235:II:7779297:7781301:-1 gene:WBGene00015513.1 transcript:C06A8.2.1 gene_biotype:protein_coding transcript_biotype:protein_coding gene_symbol:snpc-1.1 description:SNAPc (Small Nuclear RNA Activating Complex) homol...
Adult	202	5397	C06A8.3.1	8	7	340	Deamidation (NQ); Acetylation (N-term); 13C(6) 15N(2) Silac label	15860	C06A8.3.1 pep chromosome:WBcel235:II:7790560:7791375:1 gene:WBGene00015514.1 transcript:C06A8.3.1 gene_biotype:protein_coding transcript_biotype:protein_coding gene_symbol:nlp-77 description:Neuropeptide-Like Protein [Source:UniProtKB/TrEMBL;A...
Adult	7468	54416	C06A8.4.1	1	1	NA	13C(6) 15N(2) Silac label	20009	C06A8.4.1 pep chromosome:WBcel235:II:7783829:7784654:1 gene:WBGene00004823.1 transcript:C06A8.4.1 gene_biotype:protein_coding transcript_biotype:protein_coding gene_symbol:skr-17 description:SKR-17; SKp1 Related (Ubiquitin ligase complex compon...
Adult	1487	1868	C06A8.5.1	19	19	60	Oxidation (M); Deamidation (NQ); 13C(6) 15N(4) Silac label; 13C(6) 15N(2) Silac label; 13C(6) Silac label	55285	C06A8.5.1 pep chromosome:WBcel235:II:7781566:7783354:1 gene:WBGene00015515.1 transcript:C06A8.5.1 gene_biotype:protein_coding transcript_biotype:protein_coding gene_symbol:spdl-1 description:Spindly-like protein spdl-1 [Source:UniProtKB/Swiss-...
Adult	5006	54256	C06B3.3.1	3	3	NA	Deamidation (NQ); 13C(6) 15N(2) Silac label	56916	C06B3.3.1 pep chromosome:WBcel235:V:13896663:13898488:-1 gene:WBGene00007362.1 transcript:C06B3.3.1 gene_biotype:protein_coding transcript_biotype:protein_coding gene_symbol:cyp-35C1 description:CYtochrome P450 family [Source:UniProtKB/TrEMBL;...
Adult	1608	3922	C06B3.4.1	6	5	56	Oxidation (M); 13C(6) 15N(2) Silac label; 13C(6) Silac label	34605	C06B3.4.1 pep chromosome:WBcel235:V:13906492:13908135:1 gene:WBGene00007363.1 transcript:C06B3.4.1 gene_biotype:protein_coding transcript_biotype:protein_coding gene_symbol:stdh-1 description:Putative steroid dehydrogenase 1 [Source:UniProtKB/...
Adult	5119	107716	C06B3.6.2	1	1	NA	13C(6) 15N(2) Silac label	25840	C06B3.6.2 pep chromosome:WBcel235:V:13908133:13909513:-1 gene:WBGene00007365.1 transcript:C06B3.6.2 gene_biotype:protein_coding transcript_biotype:protein_coding gene_symbol:C06B3.6
Adult	5324	19298	C06B8.7.1	5	5	NA	NA	355834	C06B8.7.1 pep chromosome:WBcel235:V:15498743:15511421:1 gene:WBGene00007372.1 transcript:C06B8.7.1 gene_biotype:protein_coding transcript_biotype:protein_coding gene_symbol:C06B8.7
Adult	1823	8526	C06B8.8.1	4	4	49	N-ethylamide; Pyro-glu from Q; Deamidation (NQ); 13C(6) 15N(2) Silac label	8077	C06B8.8.1 pep chromosome:WBcel235:V:15512179:15512737:1 gene:WBGene00004452.1 transcript:C06B8.8.1 gene_biotype:protein_coding transcript_biotype:protein_coding gene_symbol:rpl-38 description:60S ribosomal pr...
Adult	3612	2320	C06C3.1b.1	8	8	14	Oxidation (M); 13C(6) 15N(4) Silac label	111049	C06C3.1b.1 pep chromosome:WBcel235:II:9358531:9369098:1 gene:WBGene00003196.1 transcript:C06C3.1b.1 gene_biotype:protein_coding transcript_biotype:protein_coding gene_symbol:mel-11 description:MEL-11 [Source:UniProtKB/TrEMBL;Acc:G5EEB3]
Adult	2650	2326	C06C3.1c.1	7	7	NA	Oxidation (M); 13C(6) 15N(4) Silac label	122530	C06C3.1c.1 pep chromosome:WBcel235:II:9358533:9369082:1 gene:WBGene00003196.1 transcript:C06C3.1c.1 gene_biotype:protein_coding transcript_biotype:protein_coding gene_symbol:mel-11 description:MEL-11 [Source:UniProtKB/TrEMBL;Acc:G5EEB3]
Adult	2996	2321	C06C3.1d.1	12	12	NA	Oxidation (M); 13C(6) 15N(4) Silac label; 13C(6) Silac label	105519	C06C3.1d.1 pep chromosome:WBcel235:II:9358533:9369082:1 gene:WBGene00003196.1 transcript:C06C3.1d.1 gene_biotype:protein_coding transcript_biotype:protein_coding gene_symbol:mel-11 description:MEL-11 [Source:UniProtKB/TrEMBL;Acc:G5EEB3]
Adult	2618	3161	C06E1.10.1	11	11	28	Pyro-glu from Q; 13C(6) 15N(4) Silac label; 13C(6) 15N(2) Silac label; 13C(6) Silac label	129963	C06E1.10.1 pep chromosome:WBcel235:III:8609882:8614569:-1 gene:WBGene00015525.1 transcript:C06E1.10.1 gene_biotype:protein_coding transcript_biotype:protein_coding gene_symbol:rha-2 description:Putative ATP-dependent RNA helicase rha-2 [Sourc...
Adult	2130	4517	C06E1.9.1	11	10	38	Deamidation (NQ); 13C(6) 15N(4) Silac label; 13C(6) 15N(2) Silac label; 13C(6) Silac label	72355	C06E1.9.1 pep chromosome:WBcel235:III:8606504:8609783:-1 gene:WBGene00015524.1 transcript:C06E1.9.1 gene_biotype:protein_coding transcript_biotype:protein_coding gene_symbol:C06E1.9
Adult	5367	27859	C06E4.3.1	2	2	3	13C(6) Silac label	29381	C06E4.3.1 pep chromosome:WBcel235:IV:7260875:7262132:1 gene:WBGene00015532.1 transcript:C06E4.3.1 gene_biotype:protein_coding transcript_biotype:protein_coding gene_symbol:C06E4.3
Adult	756	3008	C06E7.1a.1	15	2	NA	N-ethylamide; Oxidation (M); Deamidation (NQ); 13C(6) 15N(4) Silac label; 13C(6) 15N(2) Silac label; 13C(6) Silac label	44034	C06E7.1a.1 pep chromosome:WBcel235:IV:5848657:5850845:1 gene:WBGene00015538.1 transcript:C06E7.1a.1 gene_biotype:protein_coding transcript_biotype:protein_coding gene_symbol:sams-3 description:Probable S-ad...
Adult	263	3030	C06E7.3a.1	18	3	287	N-ethylamide; Oxidation (M); Deamidation (NQ); 13C(6) 15N(4) Silac label; 13C(6) 15N(2) Silac label; 2 more	43960	C06E7.3a.1 pep chromosome:WBcel235:IV:5843890:5846369:-1 gene:WBGene00015540.1 transcript:C06E7.3a.1 gene_biotype:protein_coding transcript_biotype:protein_coding gene_symbo...
Adult	2111	2019	C06G1.4.1	15	15	39	Oxidation (M); Pyro-glu from Q; Deamidation (NQ); 13C(6) 15N(4) Silac label; 13C(6) 15N(2) Silac label; 13C(6) Silac label	70466	C06G1.4.1 pep chromosome:WBcel235:X:16613451:16617675:1 gene:WBGene00015547.1 transcript:C06G1.4.1 gene_biotype:protein_coding transcript_biotype:protein_coding gene_symbol:ain-1 description:ALG-1 INteracting protein [Source:UniProtKB/TrEMBL;A...
Adult	3354	6014	C06G3.10.1	9	9	17	Deamidation (NQ); 13C(6) 15N(2) Silac label; 13C(6) Silac label	78564	C06G3.10.1 pep chromosome:WBcel235:IV:7036960:7039580:-1 gene:WBGene00000585.1 transcript:C06G3.10.1 gene_biotype:protein_coding transcript_biotype:protein_coding gene_symbol:cogc-2 description:Conserved oligomeric Golgi complex subunit 2 [So...
Adult	921	726	C06G3.2.1	26	26	102	Oxidation (M); Deamidation (NQ); 13C(6) 15N(4) Silac label; 13C(6) 15N(2) Silac label; 13C(6) Silac label	105827	C06G3.2.1 pep chromosome:WBcel235:IV:7040211:7043694:1 gene:WBGene00002228.1 transcript:C06G3.2.1 gene_biotype:protein_coding transcript_biotype:protein_coding gene_symbol:klp-18 description:Kinesin-like protein; Kinesin-like protein-18 [Sourc...
Adult	1505	2983	C06G3.5a.1	11	11	59	N-ethylamide; Oxidation (M); Pyro-glu from Q; Deamidation (NQ); 13C(6) 15N(4) Silac label; 2 more	43676	C06G3.5a.1 pep chromosome:WBcel235:IV:7024211:7028144:1 gene:WBGene00015551.1 transcript:C06G3.5a.1 gene_biotype:protein_coding transcript_biotype:protein_coding gene_symbol:C06G3.5
Adult	5434	6663	C06G3.6.1	5	5	NA	NA	57920	C06G3.6.1 pep chromosome:WBcel235:IV:7017626:7020210:1 gene:WBGene00015552.1 transcript:C06G3.6.1 gene_biotype:protein_coding transcript_biotype:protein_coding gene_symbol:C06G3.6
Adult	6627	9400	C06G3.8a.1	2	2	NA	Oxidation (M)	14974	C06G3.8a.1 pep chromosome:WBcel235:IV:7031559:7032559:-1 gene:WBGene00015554.1 transcript:C06G3.8a.1 gene_biotype:protein_coding transcript_biotype:protein_coding gene_symbol:C06G3.8||chrIV_-1_7031646_70319...
Adult	2626	1920	C06G3.9.1	10	10	28	Pyro-glu from Q; 13C(6) 15N(4) Silac label; 13C(6) 15N(2) Silac label; 13C(6) Silac label	81001	C06G3.9.1 pep chromosome:WBcel235:IV:7032716:7036859:-1 gene:WBGene00015555.1 transcript:C06G3.9.1 gene_biotype:protein_coding transcript_biotype:protein_coding gene_symbol:ufl-1 description:E3 UFM1-prote...
Adult	2079	81313	C06G4.1.1	9	9	NA	Deamidation (NQ); 13C(6) 15N(4) Silac label; 13C(6) 15N(2) Silac label; 13C(6) Silac label	103580	C06G4.1.1 pep chromosome:WBcel235:III:7987121:7990613:1 gene:WBGene00015557.1 transcript:C06G4.1.1 gene_biotype:protein_coding transcript_biotype:protein_coding gene_symbol:C06G4.1 description:KH domain-containing protein C06G4.1 [Source:UniPr...
Adult	801	1436	C06G4.2a.2	21	3	118	N-ethylamide; Oxidation (M); Pyro-glu from Q; Deamidation (NQ); 13C(6) 15N(4) Silac label; 2 more	83643	C06G4.2a.2 pep chromosome:WBcel235:III:7980913:7986324:1 gene:WBGene00000542.1 transcript:C06G4.2a.2 gene_biotype:protein_coding transcript_biotype:protein_coding gene_symbol:clp-1 description:Calpain clp-1 [Source:UniProtKB/Swiss-Prot;Acc:P3...
Adult	842	1711	C06G4.2b.3	19	1	113	N-ethylamide; Oxidation (M); Deamidation (NQ); 13C(6) 15N(4) Silac label; 13C(6) 15N(2) Silac label; 13C(6) Silac label	78904	C06G4.2b.3 pep chromosome:WBcel235:III:7981074:7986314:1 gene:WBGene00000542.1 transcript:C06G4.2b.3 gene_biotype:protein_coding transcript_biotype:protein_coding gene_symbol:clp-1 description:Calpain clp-1 [Source:UniProtKB/Swiss-Prot;Acc:P3...
Adult	2241	1470	C06G4.2d.1	10	10	NA	N-ethylamide; Oxidation (M); Pyro-glu from Q; Deamidation (NQ); Acetylation (N-term); 3 more	80442	C06G4.2d.1 pep chromosome:WBcel235:III:7980913:7986324:1 gene:WBGene00000542.1 transcript:C06G4.2d.1 gene_biotype:protein_coding transcript_biotype:protein_coding gene_symbol:clp-1 description:Calpain clp-1 [Source:UniProtKB/Swiss-Prot;Acc:P3...
Adult	5400	5835	C06G8.2.2	3	3	4	NA	87567	C06G8.2.2 pep chromosome:WBcel235:IV:10790598:10794597:1 gene:WBGene00003876.1 transcript:C06G8.2.2 gene_biotype:protein_coding transcript_biotype:protein_coding gene_symbol:pept-2 description:Peptide transporter family 2 [Source:UniProtKB/Swi...
Adult	3859	54403	C06G8.3b.1	2	2	NA	Oxidation (M); Deamidation (NQ); 13C(6) 15N(4) Silac label; 13C(6) 15N(2) Silac label; 13C(6) Silac label	39498	C06G8.3b.1 pep chromosome:WBcel235:IV:10799676:10802246:1 gene:WBGene00014669.1 transcript:C06G8.3b.1 gene_biotype:protein_coding transcript_biotype:protein_coding gene_sy...
Adult	367	4054	C06H2.1.2	12	12	228	N-ethylamide; Pyro-glu from Q; Deamidation (NQ); 13C(6) 15N(4) Silac label; 13C(6) 15N(2) Silac label; 13C(6) Silac label	21798	C06H2.1.2 pep chromosome:WBcel235:V:11122820:11123867:-1 gene:WBGene00007385.1 transcript:C06H2.1.2 gene_biotype:protein_coding transcript_biotype:protein_coding gene_symbol:atp-5 description:ATP synthase subunit [Source:UniProtKB/TrEMBL;Acc:Q...
Adult	5027	6115	C06H2.2.1	3	3	4	N-ethylamide; 13C(6) 15N(4) Silac label; 13C(6) Silac label	42498	C06H2.2.1 pep chromosome:WBcel235:V:11125222:11127306:1 gene:WBGene00007386.1 transcript:C06H2.2.1 gene_biotype:protein_coding transcript_biotype:protein_coding gene_symbol:C06H2.2
Adult	3662	8298	C06H2.3a.1	4	4	14	N-ethylamide; 13C(6) 15N(4) Silac label; 13C(6) Silac label	67193	C06H2.3a.1 pep chromosome:WBcel235:V:11127497:11130085:1 gene:WBGene00007387.1 transcript:C06H2.3a.1 gene_biotype:protein_coding transcript_biotype:protein_coding gene_symbol:jmjd-5 description:JuMonJi (Transcription factor) Domain protein [S...
Adult	5513	14663	C06H2.6a.1	1	1	3	Pyro-glu from Q; 13C(6) 15N(2) Silac label	15959	C06H2.6a.1 pep chromosome:WBcel235:V:11124303:11125053:1 gene:WBGene00007390.1 transcript:C06H2.6a.1 gene_biotype:protein_coding transcript_biotype:protein_coding gene_symbol:lmtr-3 description:Late endosom...
Adult	6464	54569	C06H2.7a.1	1	1	NA	NA	36674	C06H2.7a.1 pep chromosome:WBcel235:V:11143062:11144435:-1 gene:WBGene00007391.1 transcript:C06H2.7a.1 gene_biotype:protein_coding transcript_biotype:protein_coding gene_symbol:C06H2.7
Adult	5476	12061	C06H5.1.2	2	2	3	NA	44207	C06H5.1.2 pep chromosome:WBcel235:V:17895313:17896804:-1 gene:WBGene00007392.1 transcript:C06H5.1.2 gene_biotype:protein_coding transcript_biotype:protein_coding gene_symbol:fbxa-156 description:F-box A protein [Source:UniProtKB/TrEMBL;Acc:O17...
Adult	3330	6485	C06H5.6a.1	6	6	NA	N-ethylamide; Pyro-glu from Q; Deamidation (NQ); 13C(6) 15N(4) Silac label; 13C(6) 15N(2) Silac label; 13C(6) Silac label	62167	C06H5.6a.1 pep chromosome:WBcel235:V:17879844:17888984:-1 gene:WBGene00007394.1 transcript:C06H5.6a.1 gene_biotype:protein_coding transcript_biotype:protein_coding gene_symbol:C06H5.6||chrV_-1_17887435_178...
Adult	3784	6613	C06H5.6b.1	6	6	13	N-ethylamide; Pyro-glu from Q; 13C(6) 15N(4) Silac label; 13C(6) 15N(2) Silac label	45623	C06H5.6b.1 pep chromosome:WBcel235:V:17879844:17887528:-1 gene:WBGene00007394.1 transcript:C06H5.6b.1 gene_biotype:protein_coding transcript_biotype:protein_coding gene_symbol:C06H5.6
Adult	4043	54324	C07A12.3a.1	5	5	NA	Pyro-glu from Q; 13C(6) 15N(4) Silac label; 13C(6) 15N(2) Silac label	60985	C07A12.3a.1 pep chromosome:WBcel235:X:4532691:4537534:1 gene:WBGene00003628.1 transcript:C07A12.3a.1 gene_biotype:protein_coding transcript_biotype:protein_coding gene_symbol:nhr-35 description:Nuclear horm...
Adult	6874	13692	C07A12.3b.1	1	1	1	Pyro-glu from Q	54676	C07A12.3b.1 pep chromosome:WBcel235:X:4532852:4537534:1 gene:WBGene00003628.1 transcript:C07A12.3b.1 gene_biotype:protein_coding transcript_biotype:protein_coding gene_symbol:nhr-35 description:Nuclear horm...
Adult	154	312	C07A12.4a.2	28	28	400	Oxidation (M); Pyro-glu from E; Pyro-glu from Q; Deamidation (NQ); Acetylation (N-term); 3 more	55152	C07A12.4a.2 pep chromosome:WBcel235:X:4524187:4526532:1 gene:WBGene00003963.1 transcript:C07A12.4a.2 gene_biotype:protein_coding transcript_biotype:protein_coding gene_symbol:pdi-2 description:Protein disulfide-isomerase 2 [Source:UniProtKB/...
Adult	977	1378	C07A12.7a.2	19	19	96	N-ethylamide; Deamidation (NQ); Acetylation (N-term); 13C(6) 15N(4) Silac label; 13C(6) 15N(2) Silac label; 13C(6) Silac label	48502	C07A12.7a.2 pep chromosome:WBcel235:X:4517748:4521049:-1 gene:WBGene00015561.1 transcript:C07A12.7a.2 gene_biotype:protein_coding transcript_biotype:protein_coding gene_symbol:C07A12.7
Adult	1334	1619	C07A12.7b.2	13	13	NA	Deamidation (NQ); 13C(6) 15N(4) Silac label; 13C(6) 15N(2) Silac label; 13C(6) Silac label	44617	C07A12.7b.2 pep chromosome:WBcel235:X:4517748:4521069:-1 gene:WBGene00015561.1 transcript:C07A12.7b.2 gene_biotype:protein_coding transcript_biotype:protein_coding gene_symbol:C07A12.7
Adult	3955	54142	C07A4.3.1	5	5	NA	N-ethylamide; Deamidation (NQ); 13C(6) 15N(2) Silac label	23318	C07A4.3.1 pep chromosome:WBcel235:X:10174985:10175896:1 gene:WBGene00007398.1 transcript:C07A4.3.1 gene_biotype:protein_coding transcript_biotype:protein_coding gene_symbol:C07A4.3
Adult	3702	8525	C07A9.2.2	4	4	14	N-ethylamide; 13C(6) 15N(4) Silac label; 13C(6) 15N(2) Silac label; 13C(6) Silac label	17123	C07A9.2.2 pep chromosome:WBcel235:III:9694670:9695356:-1 gene:WBGene00007400.1 transcript:C07A9.2.2 gene_biotype:protein_coding transcript_biotype:protein_coding gene_symbol:bud-31
Adult	1720	1925	C07A9.3a.1	15	14	51	Oxidation (M); Deamidation (NQ); Acetylation (N-term); 13C(6) 15N(4) Silac label; 13C(6) 15N(2) Silac label; 13C(6) Silac label	108635	C07A9.3a.1 pep chromosome:WBcel235:III:9699876:9710254:1 gene:WBGene00006579.1 transcript:C07A9.3a.1 gene_biotype:protein_coding transcript_biotype:protein_coding gene_symbol:tlk-1 description:Serine/threonine-protein kinase tousled-like 1 [S...
Adult	2859	6186	C07A9.6.1	6	6	NA	Oxidation (M); Deamidation (NQ); 13C(6) 15N(4) Silac label; 13C(6) 15N(2) Silac label; 13C(6) Silac label	57727	C07A9.6.1 pep chromosome:WBcel235:III:9676320:9679051:-1 gene:WBGene00007402.1 transcript:C07A9.6.1 gene_biotype:protein_coding transcript_biotype:protein_coding gene_symbol:ugt-60 description:Putative UDP-glucuronosyltransferase ugt-60 [Sourc...
Adult	5442	7588	C07A9.7a.1	4	4	NA	NA	53241	C07A9.7a.1 pep chromosome:WBcel235:III:9691030:9694572:-1 gene:WBGene00007403.1 transcript:C07A9.7a.1 gene_biotype:protein_coding transcript_biotype:protein_coding gene_symbol:set-3 description:SET domain-...
Adult	3960	5767	C07B5.5.1	4	4	11	Deamidation (NQ); 13C(6) 15N(2) Silac label; 13C(6) Silac label	41541	C07B5.5.1 pep chromosome:WBcel235:X:9539905:9542430:1 gene:WBGene00003828.1 transcript:C07B5.5.1 gene_biotype:protein_coding transcript_biotype:protein_coding gene_symbol:nuc-1 description:Deoxyribonuclease-2 [Source:UniProtKB/Swiss-Prot;Acc:Q...
Adult	2812	3352	C07D10.5.1	7	7	25	13C(6) 15N(4) Silac label; 13C(6) Silac label	43561	C07D10.5.1 pep chromosome:WBcel235:II:7381561:7383499:1 gene:WBGene00015569.1 transcript:C07D10.5.1 gene_biotype:protein_coding transcript_biotype:protein_coding gene_symbol:C07D10.5
Adult	194	1679	C07D8.6.1	18	17	350	N-ethylamide; Oxidation (M); Pyro-glu from E; Deamidation (NQ); Acetylation (N-term); 4 more	35191	C07D8.6.1 pep chromosome:WBcel235:X:7341509:7342780:1 gene:WBGene00015565.1 transcript:C07D8.6.1 gene_biotype:protein_coding transcript_biotype:protein_coding gene_symbol:C07D8.6
Adult	4711	4206	C07E3.1a.2	3	3	6	13C(6) Silac label	94313	C07E3.1a.2 pep chromosome:WBcel235:II:10346981:10350005:-1 gene:WBGene00007412.1 transcript:C07E3.1a.2 gene_biotype:protein_coding transcript_biotype:protein_coding gene_symbol:stip-1 description:Septin and tuftelin-interacting protein 1 homol...
Adult	2302	3985	C07E3.2.1	10	10	34	N-ethylamide; 13C(6) 15N(4) Silac label; 13C(6) 15N(2) Silac label; 13C(6) Silac label	81954	C07E3.2.1 pep chromosome:WBcel235:II:10339692:10345112:-1 gene:WBGene00007413.1 transcript:C07E3.2.1 gene_biotype:protein_coding transcript_biotype:protein_coding gene_symbol:pro-2 description:Nucleolar complex protein 2 homolog [Source:UniPro...
Adult	4312	4457	C07E3.3a.1	8	8	NA	Oxidation (M); Pyro-glu from Q	43859	C07E3.3a.1 pep chromosome:WBcel235:II:10353584:10357518:-1 gene:WBGene00007414.1 transcript:C07E3.3a.1 gene_biotype:protein_coding transcript_biotype:protein_coding gene_symbol:C07E3.3
Adult	6662	4463	C07E3.3b.1	1	1	1	NA	134456	C07E3.3b.1 pep chromosome:WBcel235:II:10353633:10357518:-1 gene:WBGene00007414.1 transcript:C07E3.3b.1 gene_biotype:protein_coding transcript_biotype:protein_coding gene_symbol:C07E3.3
Adult	5314	81477	C07E3.6.1	1	1	NA	NA	36201	C07E3.6.1 pep chromosome:WBcel235:II:10367741:10369597:-1 gene:WBGene00007417.1 transcript:C07E3.6.1 gene_biotype:protein_coding transcript_biotype:protein_coding gene_symbol:ceh-58 description:C. Elegans Homeobox [Source:UniProtKB/TrEMBL;Acc:...
Adult	7699	54856	C07E3.9.1	1	1	NA	NA	17490	C07E3.9.1 pep chromosome:WBcel235:II:10350760:10351613:1 gene:WBGene00007419.1 transcript:C07E3.9.1 gene_biotype:protein_coding transcript_biotype:protein_coding gene_symbol:C07E3.9 description:Phospholipase A(2) [Source:UniProtKB/TrEMBL;Acc:Q...
Adult	3782	28708	C07F11.1.1	8	8	NA	N-ethylamide; Deamidation (NQ); 13C(6) 15N(4) Silac label; 13C(6) 15N(2) Silac label; 13C(6) Silac label	136093	C07F11.1.1 pep chromosome:WBcel235:I:443999:461605:1 gene:WBGene00006593.1 transcript:C07F11.1.1 gene_biotype:protein_coding transcript_biotype:protein_coding gene_symbol:tol-1 description:TOLl (Drosophila) family [Source:UniProtKB/TrEMBL;Acc...
Adult	3990	27888	C07G1.3a.1	2	1	11	13C(6) Silac label	65483	C07G1.3a.1 pep chromosome:WBcel235:IV:8176479:8188879:1 gene:WBGene00003961.1 transcript:C07G1.3a.1 gene_bi...
Adult	2325	11490	C07G1.3c.1	4	3	NA	13C(6) 15N(4) Silac label; 13C(6) 15N(2) Silac label; 13C(6) Silac label	76154	C07G1.3c.1 pep chromosome:WBcel235:IV:8184695:8188870:1 gene:WBGene00003961.1 transcript:C07G1.3c.1 gene_biotype:protein_coding transcript_bi...
Adult	3269	4905	C07G1.4a.1	8	8	18	Pyro-glu from Q; Deamidation (NQ); 13C(6) 15N(2) Silac label; 13C(6) Silac label	65108	C07G1.4a.1 pep chromosome:WBcel235:IV:8188904:8198951:-1 gene:WBGene00006957.1 transcript:C07G1.4a.1 gene_biotype:protein_coding transcript_biotype:protein_coding gene_symbol:wsp-1 description:WASP (Actin cytoskeleton modulator) homolog [Sour...
Adult	2963	5219	C07G1.4b.1	5	5	NA	Pyro-glu from Q; 13C(6) 15N(4) Silac label; 13C(6) 15N(2) Silac label	83898	C07G1.4b.1 pep chromosome:WBcel235:IV:8188904:8193257:-1 gene:WBGene00006957.1 transcript:C07G1.4b.1 gene_biotype:protein_coding transcript_biotype:protein_coding gene_symbol:wsp-1 description:WASP (Actin cytoskeleton modulator) homolog [Sour...
Adult	1199	1678	C07G1.5.2	13	13	76	Pyro-glu from Q; Deamidation (NQ); 13C(6) 15N(4) Silac label; 13C(6) 15N(2) Silac label; 13C(6) Silac label	83352	C07G1.5.2 pep chromosome:WBcel235:IV:8201378:8206048:-1 gene:WBGene00004101.1 transcript:C07G1.5.2 gene_biotype:protein_coding transcript_biotype:protein_coding gene_symbol:hgrs-1 description:Hepatocyte Growth factor-Regulated TK Substrate (HRS...
Adult	2889	7641	C07G1.8.1	3	3	24	Deamidation (NQ); 13C(6) 15N(4) Silac label; 13C(6) 15N(2) Silac label	14620	C07G1.8.1 pep chromosome:WBcel235:IV:8200604:8201233:-1 gene:WBGene00044608.1 transcript:C07G1.8.1 gene_biotype:protein_coding transcript_biotype:protein_coding gene_symbol:glrx-22 description:GLutaRedoXin [Source:UniProtKB/TrEMBL;Acc:Q3Y400]
Adult	4296	10606	C07G2.1a.1	2	2	9	13C(6) 15N(4) Silac label; 13C(6) Silac label	61805	C07G2.1a.1 pep chromosome:WBcel235:III:4489359:4491392:1 gene:WBGene00000465.1 transcript:C07G2.1a.1 gene_biotype:protein_coding transcript_biotype:protein_coding gene_symbol:cpg-1 description:Chondroitin proteoglycan 1 [Source:UniProtKB/Swis...
Adult	3974	6426	C07G2.2a.1	6	6	NA	N-ethylamide; Deamidation (NQ); Acetylation (N-term); 13C(6) Silac label	49410	C07G2.2a.1 pep chromosome:WBcel235:III:4491636:4499043:-1 gene:WBGene00000223.1 transcript:C07G2.2a.1 gene_biotype:protein_coding transcript_biotype:protein_coding gene_symbol:atf-7 description:ATF (cAMP-d...
Adult	5385	6427	C07G2.2b.1	1	1	3	NA	49723	C07G2.2b.1 pep chromosome:WBcel235:III:4491627:4499043:-1 gene:WBGene00000223.1 transcript:C07G2.2b.1 gene_biotype:protein_coding transcript_biotype:protein_coding gene_symbol:atf-7 description:ATF (cAMP-d...
Adult	158	747	C07G2.3a.2	28	28	396	N-ethylamide; Oxidation (M); Pyro-glu from E; Pyro-glu from Q; Deamidation (NQ); 4 more	59406	C07G2.3a.2 pep chromosome:WBcel235:III:4499273:4508114:-1 gene:WBGene00000380.1 transcript:C07G2.3a.2 gene_biotype:protein_coding transcript_biotype:protein_coding gene_symbol:cct-5 description:T-complex protein 1 subunit epsilon [Source:UniP...
Adult	4336	7552	C07G3.2.1	4	4	8	N-ethylamide; Oxidation (M); 13C(6) 15N(4) Silac label; 13C(6) 15N(2) Silac label; 13C(6) Silac label	25223	C07G3.2.1 pep chromosome:WBcel235:V:3523587:3524575:1 gene:WBGene00015574.1 transcript:C07G3.2.1 gene_biotype:protein_coding transcript_biotype:protein_coding gene_symbol:irg-1 description:Infection Response protein [Source:UniProtKB/TrEMBL;Ac...
Adult	6616	10584	C07G3.9a.1	2	2	NA	13C(6) 15N(4) Silac label	57998	C07G3.9a.1 pep chromosome:WBcel235:V:3503130:3505696:-1 gene:WBGene00015577.1 transcript:C07G3.9a.1 gene_biotype:protein_coding transcript_biotype:protein_coding gene_symb...
Adult	4540	9821	C07H4.2.1	1	1	7	13C(6) 15N(4) Silac label; 13C(6) Silac label	88216	C07H4.2.1 pep chromosome:WBcel235:II:9094710:9098605:-1 gene:WBGene00000532.1 transcript:C07H4.2.1 gene_biotype:protein_coding transcript_biotype:protein_coding gene_symbol:clh-5 description:Chloride channel protein [Source:UniProtKB/TrEMBL;Ac...
Adult	4218	4462	C07H6.1.2	3	3	9	13C(6) 15N(4) Silac label; 13C(6) Silac label	84588	C07H6.1.2 pep chromosome:WBcel235:III:7521463:7524836:1 gene:WBGene00002986.1 transcript:C07H6.1.2 gene_biotype:protein_coding transcript_biotype:protein_coding gene_symbol:lig-4 description:LIGase [Source:UniProtKB/TrEMBL;Acc:Q95YE6]
Adult	2500	8482	C07H6.2.1	4	4	31	Oxidation (M); Deamidation (NQ); Acetylation (N-term); 13C(6) 15N(4) Silac label; 13C(6) 15N(2) Silac label; 13C(6) Silac label	11924	C07H6.2.1 pep chromosome:WBcel235:III:7521004:7521438:1 gene:WBGene00015579.1 transcript:C07H6.2.1 gene_biotype:protein_coding transcript_biotype:protein_coding gene_symbol:C07H6.2
Adult	5796	55146	C07H6.3.1	1	1	NA	13C(6) 15N(4) Silac label	153110	C07H6.3.1 pep chromosome:WBcel235:III:7508178:7515285:1 gene:WBGene00015580.1 transcript:C07H6.3.1 gene_biotype:protein_coding transcript_biotype:protein_coding gene_symbol:cls-1
Adult	6009	7925	C07H6.4.1	3	3	NA	NA	109562	C07H6.4.1 pep chromosome:WBcel235:III:7499677:7503241:1 gene:WBGene00015581.1 transcript:C07H6.4.1 gene_biotype:protein_coding transcript_biotype:protein_coding gene_symbol:C07H6.4
Adult	278	1414	C07H6.5.1	18	18	274	N-ethylamide; Oxidation (M); Deamidation (NQ); Acetylation (N-term); 13C(6) 15N(4) Silac label; 2 more	48713	C07H6.5.1 pep chromosome:WBcel235:III:7495320:7497832:-1 gene:WBGene00000479.1 transcript:C07H6.5.1 gene_biotype:protein_coding transcript_biotype:protein_coding gene_symbol:cgh-1 description:ATP-dependent RNA helicase cgh-1 [Source:UniProtKB/...
Adult	6027	10729	C07H6.6.1	2	2	NA	13C(6) Silac label	99836	C07H6.6.1 pep chromosome:WBcel235:III:7515223:7518524:-1 gene:WBGene00000537.1 transcript:C07H6.6.1 gene_biotype:protein_coding transcript_biotype:protein_coding gene_symbol:clk-2 description:Telomere length regulation protein clk-2 [Source:Un...
Adult	5010	81469	C07H6.8.3	2	2	NA	NA	59088	C07H6.8.3 pep chromosome:WBcel235:III:7518634:7520782:-1 gene:WBGene00000854.1 transcript:C07H6.8.3 gene_biotype:protein_coding transcript_biotype:protein_coding gene_symbol:cux-7 description:Clk-2 Upstream human gene XE7 related [Source:UniP...
Adult	1144	7289	C08A9.1.1	5	2	82	Pyro-glu from E; Deamidation (NQ); 13C(6) 15N(2) Silac label	24661	C08A9.1.1 pep chromosome:WBcel235:X:17092718:17094223:1 gene:WBGene00004932.1 transcript:C08A9.1.1 gene_biotype:protein_coding transcript_biotype:protein_coding gene_symbol:sod-3 description:Superoxide dismutase [Mn] 2 mitochondrial [Source:U...
Adult	3225	2933	C08B11.2.1	9	9	19	13C(6) 15N(4) Silac label; 13C(6) 15N(2) Silac label; 13C(6) Silac label	57138	C08B11.2.1 pep chromosome:WBcel235:II:8020780:8022561:-1 gene:WBGene00001835.1 transcript:C08B11.2.1 gene_biotype:protein_coding transcript_biotype:protein_coding gene_symbol:hda-2 description:Putative histone deacetylase 2 [Source:UniProtKB/...
Adult	1088	642	C08B11.3a.1	26	26	85	N-ethylamide; Oxidation (M); Pyro-glu from Q; Deamidation (NQ); 13C(6) 15N(4) Silac label; 2 more	139117	C08B11.3a.1 pep chromosome:WBcel235:II:8022649:8027756:-1 gene:WBGene00007433.1 transcript:C08B11.3a.1 gene_biotype:protein_coding transcript_biotype:protein_coding gene_symbol:swsn-7 description:SWI/SNF nucleosome remodeling complex componen...
Adult	4696	6836	C08B11.4.2	4	4	6	13C(6) 15N(2) Silac label	94206	C08B11.4.2 pep chromosome:WBcel235:II:8028954:8032708:-1 gene:WBGene00003813.1 transcript:C08B11.4.2 gene_biotype:protein_coding transcript_biotype:protein_coding gene_symbol:nrf-6 description:Nose resistant to fluoxetine protein 6 [Source:Un...
Adult	3957	5335	C08B11.5.1	4	4	11	Acetylation (N-term); 13C(6) 15N(4) Silac label; 13C(6) 15N(2) Silac label	41008	C08B11.5.1 pep chromosome:WBcel235:II:8034250:8035767:-1 gene:WBGene00004723.1 transcript:C08B11.5.1 gene_biotype:protein_coding transcript_biotype:protein_coding gene_symbol:sap-49 description:Splicing factor 3B subunit 4 [Source:UniProtKB/S...
Adult	5932	10155	C08B11.6.1	2	2	2	NA	47618	C08B11.6.1 pep chromosome:WBcel235:II:8035869:8037346:-1 gene:WBGene00007434.1 transcript:C08B11.6.1 gene_biotype:protein_coding transcript_biotype:protein_coding gene_symbol:arp-6 description:Actin-like protein C08B11.6 [Source:UniProtKB/Swi...
Adult	1095	1803	C08B11.7.2	16	16	86	N-ethylamide; Pyro-glu from Q; Deamidation (NQ); 13C(6) 15N(4) Silac label; 13C(6) 15N(2) Silac label; 13C(6) Silac label	37120	C08B11.7.2 pep chromosome:WBcel235:II:8038271:8039441:-1 gene:WBGene00006724.1 transcript:C08B11.7.2 gene_biotype:protein_coding transcript_biotype:protein_coding gene_symbol:ubh-4 description:Ubiquitin carboxyl-terminal hydrolase ubh-4 [Sour...
Adult	2368	5025	C08B11.9.1	9	1	33	Oxidation (M); Pyro-glu from Q; Deamidation (NQ); Acetylation (N-term); 13C(6) 15N(4) Silac label; 13C(6) Silac label	21553	C08B11.9.1 pep chromosome:WBcel235:II:8037316:8038167:-1 gene:WBGene00007436.1 transcript:C08B11.9.1 gene_biotype:protein_coding transcript_biotype:protein_coding gene_symbol:C08B11.9
Adult	5823	54204	C08B6.1b.1	3	2	NA	13C(6) 15N(4) Silac label; 13C(6) 15N(2) Silac label	61614	C08B6.1b.1 pep chromosome:WBcel235:V:10102594:10104946:-1 gene:WBGene00007422.1 transcript:C08B6.1b.1 gene_biotype:protein_coding transcript_biotype:protein_coding gene_symbol:ugt-17 description:UDP-GlucuronosylTransferase [Source:UniProtKB/T...
Adult	5356	8023	C08B6.3a.1	3	3	NA	13C(6) 15N(4) Silac label; 13C(6) Silac label	52559	C08B6.3a.1 pep chromosome:WBcel235:V:10109872:10112287:-1 gene:WBGene00007424.1 transcript:C08B6.3a.1 gene_biotype:protein_coding transcript_biotype:protein_coding gene_symbol:C08B6.3
Adult	4853	9895	C08B6.3b.1	2	2	5	13C(6) 15N(4) Silac label	31421	C08B6.3b.1 pep chromosome:WBcel235:V:10109872:10112249:-1 gene:WBGene00007424.1 transcript:C08B6.3b.1 gene_biotype:protein_coding transcript_biotype:protein_coding gene_symbol:C08B6.3
Adult	3627	4413	C08B6.7b.1	6	6	14	13C(6) 15N(4) Silac label; 13C(6) 15N(2) Silac label; 13C(6) Silac label	83742	C08B6.7b.1 pep chromosome:WBcel235:V:10130405:10134148:-1 gene:WBGene00007428.1 transcript:C08B6.7b.1 gene_biotype:protein_coding transcript_biotype:protein_coding gene_symbol:wdr-20 description:WD repeat-containing protein 20 homolog [Source...
Adult	3935	5139	C08B6.7c.1	3	3	NA	NA	80280	C08B6.7c.1 pep chromosome:WBcel235:V:10130878:10134148:-1 gene:WBGene00007428.1 transcript:C08B6.7c.1 gene_biotype:protein_coding transcript_biotype:protein_coding gene_symbol:wdr-20 description:WD repeat-containing protein 20 homolog [Source...
Adult	928	4125	C08C3.4b.1	8	8	NA	N-ethylamide; Oxidation (M); Deamidation (NQ); 13C(6) 15N(4) Silac label; 13C(6) 15N(2) Silac label; 13C(6) Silac label	28261	C08C3.4b.1 pep chromosome:WBcel235:III:7793446:7795340:-1 gene:WBGene00015591.1 transcript:C08C3.4b.1 gene_biotype:protein_coding transcript_biotype:protein_coding gene_symbol:cyk-7 description:Cytokinesis defective protein 7 [Source:UniProtK...
Adult	5333	4892	C08D8.2b.1	3	3	3	13C(6) 15N(2) Silac label	72682	C08D8.2b.1 pep chromosome:WBcel235:V:8336658:8340675:1 gene:WBGene00006582.1 transcript:C08D8.2b.1 gene_biotype:protein_coding transcript_biotype:protein_coding gene_symbol:tmd-2 description:TropoMoDulin [Source:UniProtKB/TrEMBL;Acc:Q8I7M7]
Adult	823	3580	C08E8.4.1	14	14	116	N-ethylamide; Oxidation (M); Deamidation (NQ); 13C(6) 15N(4) Silac label; 13C(6) 15N(2) Silac label; 13C(6) Silac label	24375	C08E8.4.1 pep chromosome:WBcel235:V:18371846:18373528:1 gene:WBGene00007440.1 transcript:C08E8.4.1 gene_biotype:protein_coding transcript_biotype:protein_coding gene_symbol:C08E8.4
Adult	1907	10764	C08F11.11.3	2	2	45	N-ethylamide; Deamidation (NQ); 13C(6) 15N(4) Silac label; 13C(6) Silac label	11832	C08F11.11.3 pep chromosome:WBcel235:IV:13646735:13647455:-1 gene:WBGene00007458.1 transcript:C08F11.11.3 gene_biotype:protein_coding transcript_biotype:protein_coding gene_symbol:ule-4 description:UPF0375 protein ule-4 [Source:UniProtKB/Swis...
Adult	5492	28404	C08F11.12.1	1	1	3	N-ethylamide	12826	C08F11.12.1 pep chromosome:WBcel235:IV:13651014:13651512:-1 gene:WBGene00007459.1 transcript:C08F11.12.1 gene_biotype:protein_coding transcript_biotype:protein_coding gene_symbol:C08F11.12 description:UPF0375 protein C08F11.12 [Source:UniPro...
Adult	1960	3234	C08F11.8.2	9	8	44	Oxidation (M); Deamidation (NQ); 13C(6) 15N(4) Silac label; 13C(6) 15N(2) Silac label; 13C(6) Silac label	60231	C08F11.8.2 pep chromosome:WBcel235:IV:13639273:13644385:1 gene:WBGene00007455.1 transcript:C08F11.8.2 gene_biotype:protein_coding transcript_biotype:protein_coding gene_symbol:ugt-22 description:UDP-glucuronosyltransferase [Source:UniProtKB/T...
Adult	1649	7011	C08F8.1a.1	4	4	54	Oxidation (M); 13C(6) 15N(4) Silac label; 13C(6) 15N(2) Silac label; 13C(6) Silac label	13897	C08F8.1a.1 pep chromosome:WBcel235:IV:11150113:11150930:1 gene:WBGene00007443.1 transcript:C08F8.1a.1 gene_biotype:protein_coding transcript_biotype:protein_coding gene_symbol:pfd-1 description:Probable prefoldin subunit 1 [Source:UniProtKB/S...
Adult	3279	7053	C08F8.2b.2	8	8	18	Pyro-glu from Q; Deamidation (NQ); 13C(6) 15N(4) Silac label; 13C(6) Silac label	81010	C08F8.2b.2 pep chromosome:WBcel235:IV:11149189:11154334:1 gene:WBGene00007444.1 transcript:C08F8.2b.2 gene_biotype:protein_coding transcript_biotype:protein_coding gene_symbol:C08F8.2 description:ATP-dependent RNA helicase SUV3 homolog mitoch...
Adult	2737	5847	C08F8.3a.1	9	9	26	Deamidation (NQ); 13C(6) 15N(4) Silac label; 13C(6) 15N(2) Silac label; 13C(6) Silac label; SILAC 15N(4)	45105	C08F8.3a.1 pep chromosome:WBcel235:IV:11155029:11156634:1 gene:WBGene00007445.1 transcript:C08F8.3a.1 gene_biotype:protein_coding transcript_biotype:protein_coding gene_symbol:C08F8.3
Adult	5887	27876	C08F8.6.1	2	2	2	13C(6) 15N(4) Silac label; 13C(6) 15N(2) Silac label	43899	C08F8.6.1 pep chromosome:WBcel235:IV:11162768:11164622:-1 gene:WBGene00007448.1 transcript:C08F8.6.1 gene_biotype:protein_coding transcript_biotype:protein_coding gene_symbol:C08F8.6
Adult	5359	10060	C08F8.9.1	2	2	NA	13C(6) 15N(4) Silac label; 13C(6) 15N(2) Silac label	5995	C08F8.9.1 pep chromosome:WBcel235:IV:11178077:11178595:-1 gene:WBGene00007449.1 transcript:C08F8.9.1 gene_biotype:protein_coding transcript_biotype:protein_coding gene_symbol:C08F8.9
Adult	4603	30053	C08H9.16.1	3	3	NA	NA	37257	C08H9.16.1 pep chromosome:WBcel235:II:9892778:9894370:1 gene:WBGene00086566.1 transcript:C08H9.16.1 gene_biotype:protein_coding transcript_biotype:protein_coding gene_symbol:C08H9.16
Adult	51	46	C08H9.2a.1	50	50	687	N-ethylamide; Oxidation (M); Pyro-glu from E; Pyro-glu from Q; Deamidation (NQ); 4 more	134344	C08H9.2a.1 pep chromosome:WBcel235:II:9886557:9891081:-1 gene:WBGene00007463.1 transcript:C08H9.2a.1 gene_biotype:protein_coding transcript_biotype:protein_coding gene_symbol:vgln-1 description:ViGiLN homolog [Source:UniProtKB/TrEMBL;Acc:B3GW...
Adult	5832	8986	C08H9.3a.1	3	3	NA	NA	86870	C08H9.3a.1 pep chromosome:WBcel235:II:9882728:9886442:-1 gene:WBGene00007464.1 transcript:C08H9.3a.1 gene_biotype:protein_coding transcript_biotype:protein_coding gene_symbol:algn-8 description:Probable dolichyl pyrophosphate Glc1Man9GlcNAc2 a...
Adult	3860	5415	C09B8.1a.1	6	6	NA	Oxidation (M); Deamidation (NQ); 13C(6) 15N(4) Silac label; 13C(6) 15N(2) Silac label; 13C(6) Silac label	47602	C09B8.1a.1 pep chromosome:WBcel235:X:6031469:6034525:1 gene:WBGene00002146.1 transcript:C09B8.1a.1 gene_biotype:protein_coding transcript_biotype:protein_coding gene_symbol:ipp-5 description:Probable type I inositol 1 4 5-trisphosphate 5-phosp...
Adult	2798	5429	C09B8.1b.1	6	6	25	N-ethylamide; Deamidation (NQ); 13C(6) 15N(4) Silac label; 13C(6) 15N(2) Silac label; 13C(6) Silac label	47515	C09B8.1b.1 pep chromosome:WBcel235:X:6031469:6034525:1 gene:WBGene00002146.1 transcript:C09B8.1b.1 gene_biotype:protein_coding transcript_biotype:protein_coding gene_symbol:ipp-5 description:Probable type I inositol 1 4 5-trisphosphate 5-phosp...
Adult	4894	54209	C09B8.4.1	3	3	NA	Pyro-glu from Q; Deamidation (NQ); 13C(6) 15N(4) Silac label; 13C(6) 15N(2) Silac label	32858	C09B8.4.1 pep chromosome:WBcel235:X:6018442:6019936:-1 gene:WBGene00015623.1 transcript:C09B8.4.1 gene_biotype:protein_coding transcript_biotype:protein_coding gene_symbol:C09B8.4
Adult	831	6336	C09B8.6a.1	7	4	115	Oxidation (M); Pyro-glu from E; Deamidation (NQ); 13C(6) 15N(4) Silac label; 13C(6) 15N(2) Silac label; 2 more	25256	C09B8.6a.1 pep chromosome:WBcel235:X:6034463:6039496:-1 gene:WBGene00002023.1 transcript:C09B8.6a.1 gene_biotype:protein_coding transcript_biotype:protein_coding gene_symbol:hsp-25 description:Heat Shock Protein [Source:UniProtKB/TrEMBL;Acc:Q...
Adult	574	6335	C09B8.6b.1	6	6	NA	Oxidation (M); Pyro-glu from E; Deamidation (NQ); Acetylation (N-term); 13C(6) 15N(4) Silac label; 3 more	23491	C09B8.6b.1 pep chromosome:WBcel235:X:6034463:6039236:-1 gene:WBGene00002023.1 transcript:C09B8.6b.1 gene_biotype:protein_coding transcript_biotype:protein_coding gene_symbol:hsp-25 description:Heat Shock Protein [Source:UniProtKB/TrEMBL;Acc:Q...
Adult	2764	9859	C09B8.6c.1	4	1	26	Pyro-glu from E; Deamidation (NQ); Acetylation (N-term); 13C(6) 15N(4) Silac label; 13C(6) 15N(2) Silac label; 13C(6) Silac label	12417	C09B8.6c.1 pep chromosome:WBcel235:X:6034507:6037696:-1 gene:WBGene00002023.1 transcript:C09B8.6c.1 gene_biotype:protein_coding transcript_biotype:protein_coding gene_symbol:hsp-25 description:Heat Shock Protein [Source:UniProtKB/TrEMBL;Acc:Q...
Adult	1779	2638	C09B8.7b.1	17	17	50	Oxidation (M); Pyro-glu from Q; 13C(6) 15N(4) Silac label; 13C(6) 15N(2) Silac label; 13C(6) Silac label	63489	C09B8.7b.1 pep chromosome:WBcel235:X:6044309:6048610:-1 gene:WBGene00003911.1 transcript:C09B8.7b.1 gene_biotype:protein_coding transcript_biotype:protein_coding gene_symbol:pak-1 description:Serine/threonine-protein kinase pak-1 [Source:UniP...
Adult	4253	24190	C09B9.2.1	1	1	NA	Oxidation (M); 13C(6) 15N(4) Silac label; 13C(6) Silac label	37073	C09B9.2.1 pep chromosome:WBcel235:IV:5029250:5031046:1 gene:WBGene00015627.1 transcript:C09B9.2.1 gene_biotype:protein_coding transcript_biotype:protein_coding gene_symbol:C09B9.2
Adult	5844	8850	C09C7.1.1	2	2	2	NA	27854	C09C7.1.1 pep chromosome:WBcel235:X:7925434:7926594:1 gene:WBGene00006981.1 transcript:C09C7.1.1 gene_biotype:protein_coding transcript_biotype:protein_coding gene_symbol:zig-4 description:Zwei Ig domain protein zig-4 [Source:UniProtKB/Swiss-P...
Adult	356	225	C09D1.1b.1	95	95	232	N-ethylamide; Deamidation (NQ); 13C(6) 15N(4) Silac label; 13C(6) 15N(2) Silac label; 13C(6) Silac label	894270	C09D1.1b.1 pep chromosome:WBcel235:I:4035702:4090884:1 gene:WBGene00006820.1 transcript:C09D1.1b.1 gene_biotype:protein_coding transcript_biotype:protein_coding gene_symbol:unc-89 description:Muscle M-line assembly protein unc-89 [Source:UniP...
Adult	4943	10290	C09D4.2.1	2	2	5	13C(6) 15N(2) Silac label	28249	C09D4.2.1 pep chromosome:WBcel235:I:5491424:5493263:1 gene:WBGene00015633.1 transcript:C09D4.2.1 gene_biotype:protein_coding transcript_biotype:protein_coding gene_symbol:C09D4.2
Adult	5962	9177	C09D4.4a.1	2	2	NA	NA	103421	C09D4.4a.1 pep chromosome:WBcel235:I:5479550:5484643:-1 gene:WBGene00015635.1 transcript:C09D4.4a.1 gene_biotype:protein_coding transcript_biotype:protein_coding gene_symbol:C09D4.4
Adult	4410	9195	C09D4.4c.1	4	4	8	13C(6) 15N(4) Silac label	103775	C09D4.4c.1 pep chromosome:WBcel235:I:5479550:5484643:-1 gene:WBGene00015635.1 transcript:C09D4.4c.1 gene_biotype:protein_coding transcript_biotype:protein_coding gene_symbol:C09D4.4
Adult	252	5812	C09D4.5.4	8	8	295	Pyro-glu from Q; Deamidation (NQ); Acetylation (N-term); 13C(6) 15N(4) Silac label; 13C(6) 15N(2) Silac label; 13C(6) Silac label	23652	C09D4.5.4 pep chromosome:WBcel235:I:5484779:5485756:-1 gene:WBGene00004431.1 transcript:C09D4.5.4 gene_biotype:protein_coding transcript_biotype:protein_coding gene_symbol:rpl-19 description:60S ribosomal protein L19 [Source:UniProtKB/Swiss-Pr...
Adult	5222	6627	C09D8.1a.1	5	5	NA	NA	244175	C09D8.1a.1 pep chromosome:WBcel235:II:10975539:11012247:1 gene:WBGene00004215.1 transcript:C09D8.1a.1 gene_biotype:protein_coding transcript_biotype:protein_coding gene_symbol:ptp-3 description:Tyrosine-protein phosphatase Lar-like [Source:Un...
Adult	3434	6636	C09D8.1e.1	9	9	NA	13C(6) 15N(4) Silac label; 13C(6) 15N(2) Silac label	222715	C09D8.1e.1 pep chromosome:WBcel235:II:10983070:11012247:1 gene:WBGene00004215.1 transcript:C09D8.1e.1 gene_biotype:protein_coding transcript_biotype:protein_coding gene_symbol:ptp-3 description:Tyrosine-protein phosphatase Lar-like [Source:Un...
Adult	6106	12807	C09E10.2b.1	1	1	NA	13C(6) 15N(2) Silac label	106816	C09E10.2b.1 pep chromosome:WBcel235:X:984581:991456:-1 gene:WBGene00000958.1 transcript:C09E10.2b.1 gene_biotype:protein_coding transcript_biotype:protein_coding gene_symbol:dgk-1 description:Diacylglycerol kinase [Source:UniProtKB/TrEMBL;Ac...
Adult	5874	27977	C09E10.2c.1	1	1	2	Deamidation (NQ)	88479	C09E10.2c.1 pep chromosome:WBcel235:X:984621:991456:-1 gene:WBGene00000958.1 transcript:C09E10.2c.1 gene_biotype:protein_coding transcript_biotype:protein_coding gene_symbol:dgk-1 description:Diacylglycerol kinase [Source:UniProtKB/TrEMBL;Ac...
Adult	5670	9738	C09E7.4.2	3	3	NA	Deamidation (NQ)	73221	C09E7.4.2 pep chromosome:WBcel235:III:6534467:6536995:-1 gene:WBGene00015638.1 transcript:C09E7.4.2 gene_biotype:protein_coding transcript_biotype:protein_coding gene_symbol:C09E7.4
Adult	4592	28452	C09E8.1a.1	3	2	NA	13C(6) 15N(4) Silac label; 13C(6) 15N(2) Silac label; 13C(6) Silac label	88712	C09E8.1a.1 pep chromosome:WBcel235:II:556485:564215:1 gene:WBGene00015644.1 transcript:C09E8.1a.1 gene_biotype:protein_coding transcript_biotype:protein_coding gene_symbol:C09E8.1
Adult	5097	5896	C09F5.1a.1	6	6	NA	13C(6) Silac label	64903	C09F5.1a.1 pep chromosome:WBcel235:III:658709:662732:1 gene:WBGene00015647.1 transcript:C09F5.1a.1 gene_biotype:protein_coding transcript_biotype:protein_coding gene_symbol:C09F5.1 description:BRICHOS do...
Adult	3763	54219	C09F5.2a.1	3	1	NA	Pyro-glu from Q; 13C(6) 15N(4) Silac label; 13C(6) Silac label	32755	C09F5.2a.1 pep chromosome:WBcel235:III:646754:654463:1 gene:WBGene00015648.1 transcript:C09F5.2a.1 gene_biotype:protein_coding transcript_biotype:protein_coding gene_symbol:orai-1
Adult	6068	9489	C09F5.2b.1	1	1	NA	13C(6) 15N(4) Silac label; 13C(6) Silac label	32024	C09F5.2b.1 pep chromosome:WBcel235:III:652897:654463:1 gene:WBGene00015648.1 transcript:C09F5.2b.1 gene_biotype:protein_coding transcript_biotype:protein_coding gene_symbol:orai-1
Adult	6737	28201	C09F9.2.1	1	1	1	NA	181304	C09F9.2.1 pep chromosome:WBcel235:II:14705512:14712800:1 gene:WBGene00007479.1 transcript:C09F9.2.1 gene_biotype:protein_coding transcript_biotype:protein_coding gene_symbol:C09F9.2
Adult	3300	4518	C09F9.3a.2	11	11	19	N-ethylamide; Deamidation (NQ); 13C(6) 15N(4) Silac label; 13C(6) 15N(2) Silac label	89574	C09F9.3a.2 pep chromosome:WBcel235:II:14721349:14728073:-1 gene:WBGene00007480.1 transcript:C09F9.3a.2 gene_biotype:protein_coding transcript_biotype:protein_coding gene_symbol:glna-1 description:GLutamiNAse [Source:UniProtKB/TrEMBL;Acc:U4PRW...
Adult	3043	4519	C09F9.3b.1	4	4	NA	13C(6) 15N(4) Silac label; 13C(6) 15N(2) Silac label; Deamidation (NQ)	89773	C09F9.3b.1 pep chromosome:WBcel235:II:14721349:14728049:-1 gene:WBGene00007480.1 transcript:C09F9.3b.1 gene_biotype:protein_coding transcript_biotype:protein_coding gene_symbol:glna-1 description:GLutamiNAse [Source:UniProtKB/TrEMBL;Acc:U4PRW...
Adult	3554	7378	C09G12.8b.1	4	3	15	N-ethylamide; Pyro-glu from Q; 13C(6) 15N(2) Silac label; 13C(6) Silac label	21455	C09G12.8b.1 pep chromosome:WBcel235:IV:3506328:3509527:-1 gene:WBGene00000424.1 transcript:C09G12.8b.1 gene_biotype:protein_coding transcript_biotype:protein_coding gene_symbol:ced-10 description:Ras-related protein ced-10 [Source:UniProtKB/...
Adult	2133	3573	C09G12.9.1	8	8	38	Oxidation (M); Pyro-glu from Q; 13C(6) 15N(4) Silac label; 13C(6) 15N(2) Silac label; 13C(6) Silac label	46232	C09G12.9.1 pep chromosome:WBcel235:IV:3510046:3514572:-1 gene:WBGene00015658.1 transcript:C09G12.9.1 gene_biotype:protein_coding transcript_biotype:protein_coding gene_symbol:tsg-101 description:Tumor Susceptibility Gene homolog [Source:UniPr...
Adult	6144	12967	C09G4.1a.2	2	2	NA	13C(6) 15N(4) Silac label; 13C(6) 15N(2) Silac label	43851	C09G4.1a.2 pep chromosome:WBcel235:IV:8540602:8544379:1 gene:WBGene00002043.1 transcript:C09G4.1a.2 gene_biotype:protein_coding transcript_biotype:protein_coding gene_symbol:hyl-1 description:Ceramide synthase hyl-1 [Source:UniProtKB/Swiss-Pr...
Adult	4889	12444	C09G4.3.1	1	1	5	13C(6) 15N(4) Silac label; 13C(6) Silac label	10952	C09G4.3.1 pep chromosome:WBcel235:IV:8513919:8514725:1 gene:WBGene00001051.1 transcript:C09G4.3.1 gene_biotype:protein_coding transcript_biotype:protein_coding gene_symbol:cks-1 description:Cyclin-dependent ki...
Adult	3745	6518	C09G4.5.1	5	5	13	13C(6) 15N(4) Silac label; 13C(6) 15N(2) Silac label	51823	C09G4.5.1 pep chromosome:WBcel235:IV:8511284:8513476:1 gene:WBGene00003224.1 transcript:C09G4.5.1 gene_biotype:protein_coding transcript_biotype:protein_coding gene_symbol:mes-6 description:Polycomb protein mes-6 [Source:UniProtKB/Swiss-Prot;A...
Adult	3639	7131	C09G5.2a.1	4	4	14	13C(6) 15N(4) Silac label; 13C(6) 15N(2) Silac label	52955	C09G5.2a.1 pep chromosome:WBcel235:II:10702509:10714297:-1 gene:WBGene00007488.1 transcript:C09G5.2a.1 gene_biotype:protein_coding transcript_biotype:protein_coding gene_symbol:dph-2 description:2-(3-amino-3-carboxypropyl)histidine synthase su...
Adult	5936	107703	C09G5.4.1	1	1	NA	13C(6) 15N(4) Silac label	31595	C09G5.4.1 pep chromosome:WBcel235:II:10704902:10706019:1 gene:WBGene00000616.1 transcript:C09G5.4.1 gene_biotype:protein_coding transcript_biotype:protein_coding gene_symbol:col-39 description:Cuticle collagen 39 [Source:UniProtKB/Swiss-Prot;A...
Adult	4164	13885	C09G5.5.1	2	2	10	Deamidation (NQ); 13C(6) 15N(4) Silac label; 13C(6) 15N(2) Silac label; SILAC 15N(4)	31283	C09G5.5.1 pep chromosome:WBcel235:II:10707201:10708286:1 gene:WBGene00000656.1 transcript:C09G5.5.1 gene_biotype:protein_coding transcript_biotype:protein_coding gene_symbol:col-80 description:Putative cuticle collagen 80 [Source:UniProtKB/Swi...
Adult	990	107390	C09G5.6.2	11	11	NA	Pyro-glu from Q; 13C(6) 15N(4) Silac label; 13C(6) 15N(2) Silac label; Deamidation (NQ); 13C(6) Silac label	105364	C09G5.6.2 pep chromosome:WBcel235:II:10708960:10712125:1 gene:WBGene00000251.1 transcript:C09G5.6.2 gene_biotype:protein_coding transcript_biotype:protein_coding gene_symbol:bli-1 description:Cuticle collagen bli-1 [Source:UniProtKB/Swiss-Prot...
Adult	6619	14370	C09G5.8a.1	1	1	1	13C(6) 15N(4) Silac label	150455	C09G5.8a.1 pep chromosome:WBcel235:II:10720231:10729252:1 gene:WBGene00007490.1 transcript:C09G5.8a.1 gene_biotype:protein_coding transcript_biotype:protein_coding gene_symbol:mks-5
Adult	6237	10834	C09G9.1a.1	2	2	NA	13C(6) 15N(2) Silac label	46127	C09G9.1a.1 pep chromosome:WBcel235:IV:8862605:8865483:-1 gene:WBGene00007492.1 transcript:C09G9.1a.1 gene_biotype:protein_coding transcript_biotype:protein_coding gene_symbol:C09G9.1
Adult	3816	54173	C09G9.1b.1	4	1	NA	Deamidation (NQ); 13C(6) 15N(4) Silac label; 13C(6) 15N(2) Silac label; 13C(6) Silac label	20910	C09G9.1b.1 pep chromosome:WBcel235:IV:8862173:8865483:-1 gene:WBGene00007492.1 transcript:C09G9.1b.1 gene_biotype:protein_coding transcript_biotype:protein_coding gene_symbol:C09G9.1
Adult	2421	2532	C09G9.2a.1	11	11	32	N-ethylamide; 13C(6) 15N(4) Silac label; 13C(6) 15N(2) Silac label; 13C(6) Silac label	39696	C09G9.2a.1 pep chromosome:WBcel235:IV:8868036:8869679:-1 gene:WBGene00007493.1 transcript:C09G9.2a.1 gene_biotype:protein_coding transcript_biotype:protein_coding gene_symbol:npp-23 description:Nuclear Pore...
Adult	5046	27684	C09G9.6.1	3	3	4	13C(6) 15N(4) Silac label; 13C(6) 15N(2) Silac label	44500	C09G9.6.1 pep chromosome:WBcel235:IV:8888976:8890999:1 gene:WBGene00003864.1 transcript:C09G9.6.1 gene_biotype:protein_coding transcript_biotype:protein_coding gene_symbol:oma-1 description:CCCH-type zinc finger protein oma-1 [Source:UniProtKB...
Adult	2789	8736	C09H10.10a.1	7	7	NA	13C(6) 15N(4) Silac label; 13C(6) 15N(2) Silac label; 13C(6) Silac label	40249	C09H10.10a.1 pep chromosome:WBcel235:II:11095048:11096475:-1 gene:WBGene00007504.1 transcript:C09H10.10a.1 gene_biotype:protein_coding transcript_biotype:protein_coding gene_symbol:nbs-1 description:Nijmegen Breakage Syndrome homolog [Sourc...
Adult	5880	8735	C09H10.10b.1	3	3	NA	NA	39812	C09H10.10b.1 pep chromosome:WBcel235:II:11095112:11096475:-1 gene:WBGene00007504.1 transcript:C09H10.10b.1 gene_biotype:protein_coding transcript_biotype:protein_coding gene_symbol:nbs-1 description:Nijmegen Breakage Syndrome homolog [Sourc...
Adult	2658	9154	C09H10.2.2	4	4	28	N-ethylamide; Pyro-glu from Q; Deamidation (NQ); 13C(6) 15N(4) Silac label; 13C(6) 15N(2) Silac label; 13C(6) Silac label	12367	C09H10.2.2 pep chromosome:WBcel235:II:11096571:11097204:-1 gene:WBGene00004454.1 transcript:C09H10.2.2 gene_biotype:protein_coding transcript_biotype:protein_coding gene_symbol:rpl-36.A description:Ribosomal protein rpl-36.A [Source:UniProtKB...
Adult	2446	3661	C09H10.3.1	9	9	32	N-ethylamide; Oxidation (M); Pyro-glu from Q; 13C(6) 15N(4) Silac label; 13C(6) 15N(2) Silac label; 13C(6) Silac label	52456	C09H10.3.1 pep chromosome:WBcel235:II:11097841:11100146:1 gene:WBGene00003831.1 transcript:C09H10.3.1 gene_biotype:protein_coding transcript_biotype:protein_coding gene_symbol:nuo-1 description:NADH dehydrogenase [ubiquinone] flavoprotein 1 m...
Adult	1647	2581	C09H10.6.1	11	11	54	Oxidation (M); Pyro-glu from Q; Deamidation (NQ); Acetylation (N-term); 13C(6) 15N(4) Silac label; 2 more	42213	C09H10.6.1 pep chromosome:WBcel235:II:11106616:11108070:1 gene:WBGene00007500.1 transcript:C09H10.6.1 gene_biotype:protein_coding transcript_biotype:protein_coding gene_symbol:nasp-1 description:NASP (Human Nuclear Autoantigenic Sperm Protein)...
Adult	5449	28399	C09H10.7.1	1	1	3	13C(6) 15N(4) Silac label	37412	C09H10.7.1 pep chromosome:WBcel235:II:11108159:11109583:1 gene:WBGene00007501.1 transcript:C09H10.7.1 gene_biotype:protein_coding transcript_biotype:protein_coding gene_symbol:apc-17 description:Anaphase Promoting Complex see also mat [Source...
Adult	2285	1171	C09H5.2a.1	13	13	34	Pyro-glu from Q; 13C(6) 15N(4) Silac label; 13C(6) 15N(2) Silac label; 13C(6) Silac label	117374	C09H5.2a.1 pep chromosome:WBcel235:V:8076012:8079914:1 gene:WBGene00015660.1 transcript:C09H5.2a.1 gene_biotype:protein_coding transcript_biotype:protein_coding gene_symbol:catp-3 description:Cation transporting ATPase [Source:UniProtKB/TrEMB...
Adult	4915	82236	C09H6.1b.1	2	2	NA	NA	149913	C09H6.1b.1 pep chromosome:WBcel235:I:8103601:8109227:1 gene:WBGene00005009.1 transcript:C09H6.1b.1 gene_biotype:protein_coding transcript_biotype:protein_coding gene_symbol:spr-4 description:Suppressor of presenilin protein 4 [Source:UniProtK...
Adult	1653	2951	C09H6.2a.1	12	3	54	N-ethylamide; Oxidation (M); Pyro-glu from Q; Deamidation (NQ); Acetylation (N-term); 3 more	105243	C09H6.2a.1 pep chromosome:WBcel235:I:8109746:8119314:-1 gene:WBGene00002999.1 transcript:C09H6.2a.1 gene_biotype:protein_coding transcript_biotype:protein_coding gene_symbol:lin-10
Adult	1929	3789	C09H6.2b.1	10	1	44	N-ethylamide; Oxidation (M); Pyro-glu from Q; Deamidation (NQ); Acetylation (N-term); 3 more	102320	C09H6.2b.1 pep chromosome:WBcel235:I:8109746:8119314:-1 gene:WBGene00002999.1 transcript:C09H6.2b.1 gene_biotype:protein_coding transcript_biotype:protein_coding gene_symbol:lin-10
Adult	2192	3007	C09H6.2c.1	3	3	NA	Oxidation (M); 13C(6) 15N(4) Silac label; 13C(6) 15N(2) Silac label; 13C(6) Silac label	100497	C09H6.2c.1 pep chromosome:WBcel235:I:8109746:8118517:-1 gene:WBGene00002999.1 transcript:C09H6.2c.1 gene_biotype:protein_coding transcript_biotype:protein_coding gene_symbol:lin-10
Adult	6518	9542	C09H6.3.1	2	2	NA	NA	67867	C09H6.3.1 pep chromosome:WBcel235:I:8125801:8130091:1 gene:WBGene00003136.1 transcript:C09H6.3.1 gene_biotype:protein_coding transcript_biotype:protein_coding gene_symbol:mau-2 description:Maternal uncoordinated protein 2 [Source:UniProtKB/Swi...
Adult	6246	14792	C10A4.9b.1	1	1	NA	NA	22747	C10A4.9b.1 pep chromosome:WBcel235:X:7420871:7422628:1 gene:WBGene00045456.1 transcript:C10A4.9b.1 gene_biotype:protein_coding transcript_biotype:protein_coding gene_symbol:C10A4.9
Adult	5803	8887	C10B5.3.1	2	2	2	NA	16753	C10B5.3.1 pep chromosome:WBcel235:V:8583553:8584554:-1 gene:WBGene00015671.1 transcript:C10B5.3.1 gene_biotype:protein_coding transcript_biotype:protein_coding gene_symbol:C10B5.3
Adult	1486	1127	C10C5.1e.1	16	16	NA	Oxidation (M); Pyro-glu from Q; Deamidation (NQ); 13C(6) 15N(4) Silac label; 13C(6) 15N(2) Silac label; 13C(6) Silac label	276618	C10C5.1e.1 pep chromosome:WBcel235:IV:9343358:9366506:-1 gene:WBGene00007505.1 transcript:C10C5.1e.1 gene_biotype:protein_coding transcript_biotype:protein_coding gene_symbol:pezo-1 description:Piezo-type mechanosensitive ion channel component...
Adult	1324	1126	C10C5.1g.1	18	18	68	Oxidation (M); Pyro-glu from Q; Deamidation (NQ); 13C(6) 15N(4) Silac label; 13C(6) 15N(2) Silac label; 13C(6) Silac label	276791	C10C5.1g.1 pep chromosome:WBcel235:IV:9343358:9366506:-1 gene:WBGene00007505.1 transcript:C10C5.1g.1 gene_biotype:protein_coding transcript_biotype:protein_coding gene_symbol:pezo-1 description:Piezo-type mechanosensitive ion channel component...
Adult	766	1439	C10C5.1h.1	27	1	NA	Oxidation (M); Pyro-glu from Q; Deamidation (NQ); 13C(6) 15N(4) Silac label; 13C(6) 15N(2) Silac label; 2 more	272958	C10C5.1h.1 pep chromosome:WBcel235:IV:9343358:9366506:-1 gene:WBGene00007505.1 transcript:C10C5.1h.1 gene_biotype:protein_coding transcript_biotype:protein_coding gene_symbol:pezo-1 description:Piezo-type mechanosensitive ion channel component...
Adult	3704	5626	C10C5.2.1	6	6	14	13C(6) 15N(4) Silac label; 13C(6) 15N(2) Silac label; 13C(6) Silac label	38819	C10C5.2.1 pep chromosome:WBcel235:IV:9371508:9373636:1 gene:WBGene00007506.1 transcript:C10C5.2.1 gene_biotype:protein_coding transcript_biotype:protein_coding gene_symbol:C10C5.2
Adult	1548	4539	C10C5.3.1	9	6	58	N-ethylamide; Deamidation (NQ); Acetylation (N-term); 13C(6) 15N(4) Silac label; 13C(6) 15N(2) Silac label; 13C(6) Silac label	45680	C10C5.3.1 pep chromosome:WBcel235:IV:9374733:9376492:1 gene:WBGene00007507.1 transcript:C10C5.3.1 gene_biotype:protein_coding transcript_biotype:protein_coding gene_symbol:C10C5.3 description:Aminoacylase [Source:UniProtKB/TrEMBL;Acc:Q17898]
Adult	1435	4008	C10C5.4.1	13	10	63	N-ethylamide; Deamidation (NQ); Acetylation (N-term); 13C(6) 15N(4) Silac label; 13C(6) 15N(2) Silac label; 13C(6) Silac label	45242	C10C5.4.1 pep chromosome:WBcel235:IV:9378552:9380450:1 gene:WBGene00007508.1 transcript:C10C5.4.1 gene_biotype:protein_coding transcript_biotype:protein_coding gene_symbol:C10C5.4 description:Aminoacylase [Source:UniProtKB/TrEMBL;Acc:Q17899]
Adult	2217	2752	C10C5.6a.1	18	18	NA	Oxidation (M); Pyro-glu from Q; 13C(6) 15N(4) Silac label; 13C(6) 15N(2) Silac label; 13C(6) Silac label	202147	C10C5.6a.1 pep chromosome:WBcel235:IV:9386457:9394922:1 gene:WBGene00000911.1 transcript:C10C5.6a.1 gene_biotype:protein_coding transcript_biotype:protein_coding gene_symbol:daf-15 description:DAF-15 [Source:UniProtKB/TrEMBL;Acc:Q68TI8]
Adult	2344	2783	C10C5.6b.1	15	1	33	Pyro-glu from Q; 13C(6) 15N(4) Silac label; 13C(6) 15N(2) Silac label; 13C(6) Silac label	202816	C10C5.6b.1 pep chromosome:WBcel235:IV:9386457:9394930:1 gene:WBGene00000911.1 transcript:C10C5.6b.1 gene_biotype:protein_coding transcript_biotype:protein_coding gene_symbol:daf-15 description:DAF-15 [Source:UniProtKB/TrEMBL;Acc:Q68TI8]
Adult	2227	2755	C10C5.6c.1	15	1	35	Pyro-glu from Q; Deamidation (NQ); 13C(6) 15N(4) Silac label; 13C(6) 15N(2) Silac label; 13C(6) Silac label	204852	C10C5.6c.1 pep chromosome:WBcel235:IV:9386208:9394922:1 gene:WBGene00000911.1 transcript:C10C5.6c.1 gene_biotype:protein_coding transcript_biotype:protein_coding gene_symbol:daf-15 description:DAF-15 [Source:UniProtKB/TrEMBL;Acc:Q68TI8]
Adult	1375	3913	C10C6.1a.1	12	11	NA	13C(6) 15N(4) Silac label; 13C(6) 15N(2) Silac label; 13C(6) Silac label	169786	C10C6.1a.1 pep chromosome:WBcel235:IV:11436535:11447050:1 gene:WBGene00002192.1 transcript:C10C6.1a.1 gene_biotype:protein_coding transcript_biotype:protein_coding gene_symbol:kin-4 description:KIN-4 prote...
Adult	3752	3906	C10C6.1b.1	8	7	NA	Oxidation (M); 13C(6) 15N(4) Silac label; 13C(6) 15N(2) Silac label; 13C(6) Silac label	150626	C10C6.1b.1 pep chromosome:WBcel235:IV:11439187:11447050:1 gene:WBGene00002192.1 transcript:C10C6.1b.1 gene_biotype:protein_coding transcript_biotype:protein_coding gene_symbol:kin-4 description:KIN-4 prote...
Adult	3731	4861	C10C6.1h.1	6	5	13	13C(6) 15N(4) Silac label; 13C(6) 15N(2) Silac label; 13C(6) Silac label	183273	C10C6.1h.1 pep chromosome:WBcel235:IV:11425742:11447050:1 gene:WBGene00002192.1 transcript:C10C6.1h.1 gene_biotype:protein_coding transcript_biotype:protein_coding gene_symbol:kin-4 description:KIN-4 protein; Protein KINase [Source:UniProtKB/...
Adult	5084	7921	C10C6.5.2	2	2	4	NA	67095	C10C6.5.2 pep chromosome:WBcel235:IV:11470436:11473417:1 gene:WBGene00007513.1 transcript:C10C6.5.2 gene_biotype:protein_coding transcript_biotype:protein_coding gene_symbol:wht-2 description:WHiTe (Drosophila) related ABC transporter [Source:...
Adult	1707	1438	C10C6.6.1	13	13	52	Oxidation (M); Deamidation (NQ); 13C(6) 15N(4) Silac label; 13C(6) 15N(2) Silac label; 13C(6) Silac label	131973	C10C6.6.1 pep chromosome:WBcel235:IV:11473363:11479251:-1 gene:WBGene00007514.1 transcript:C10C6.6.1 gene_biotype:protein_coding transcript_biotype:protein_coding gene_symbol:catp-8 description:Probable manganese-transporting ATPase catp-8 [So...
Adult	1415	4775	C10E2.6.1	6	6	64	Oxidation (M); Deamidation (NQ); 13C(6) 15N(4) Silac label; 13C(6) 15N(2) Silac label; 13C(6) Silac label	63517	C10E2.6.1 pep chromosome:WBcel235:X:16767422:16770498:-1 gene:WBGene00015676.1 transcript:C10E2.6.1 gene_biotype:protein_coding transcript_biotype:protein_coding gene_symbol:mct-6 description:MonoCarboxylate Transporter family [Source:UniProtK...
Adult	4661	10129	C10F3.1.1	4	4	6	13C(6) 15N(2) Silac label	83512	C10F3.1.1 pep chromosome:WBcel235:V:5996323:5999344:1 gene:WBGene00015677.1 transcript:C10F3.1.1 gene_biotype:protein_coding transcript_biotype:protein_coding gene_symbol:cpg-4 description:Chondroitin proteoglycan 4 [Source:UniProtKB/Swiss-Pro...
Adult	5910	28044	C10F3.4a.1	1	1	2	NA	52682	C10F3.4a.1 pep chromosome:WBcel235:V:5964941:5969154:1 gene:WBGene00015678.1 transcript:C10F3.4a.1 gene_biotype:protein_coding transcript_biotype:protein_coding gene_symbol:mcp-1 description:GDP-D-glucose phosphorylase 1 [Source:UniProtKB/Swi...
Adult	6638	6687	C10F3.5a.1	1	1	NA	NA	24767	C10F3.5a.1 pep chromosome:WBcel235:V:5960585:5963882:-1 gene:WBGene00003954.1 transcript:C10F3.5a.1 gene_biotype:protein_coding transcript_biotype:protein_coding gene_symbol:pcm-1 description:Protein-L-isoaspartate O-methyltransferase [Source...
Adult	4447	6686	C10F3.5b.1	3	3	NA	NA	24144	C10F3.5b.1 pep chromosome:WBcel235:V:5960585:5963836:-1 gene:WBGene00003954.1 transcript:C10F3.5b.1 gene_biotype:protein_coding transcript_biotype:protein_coding gene_symbol:pcm-1 description:Protein-L-isoaspartate O-methyltransferase [Source...
Adult	5299	8777	C10F3.6.2	2	2	3	13C(6) 15N(2) Silac label	63649	C10F3.6.2 pep chromosome:WBcel235:V:5987003:5990252:-1 gene:WBGene00001508.1 transcript:C10F3.6.2 gene_biotype:protein_coding transcript_biotype:protein_coding gene_symbol:fut-8 description:Alpha-(1 6)-fucosyltransferase [Source:UniProtKB/Swis...
Adult	4230	7474	C10G11.5c.1	4	4	9	Acetylation (N-term); 13C(6) 15N(2) Silac label	45148	C10G11.5c.1 pep chromosome:WBcel235:I:6295258:6297625:1 gene:WBGene00004068.1 transcript:C10G11.5c.1 gene_biotype:protein_coding transcript_biotype:protein_coding gene_sy...
Adult	5446	27798	C10G11.6a.1	2	2	3	13C(6) 15N(4) Silac label	43925	C10G11.6a.1 pep chromosome:WBcel235:I:6290315:6293855:1 gene:WBGene00015686.1 transcript:C10G11.6a.1 gene_biotype:protein_coding transcript_biotype:protein_coding gene_symbol:C10G11.6
Adult	6488	27799	C10G11.6b.1	2	2	NA	13C(6) 15N(4) Silac label	46086	C10G11.6b.1 pep chromosome:WBcel235:I:6289433:6293855:1 gene:WBGene00015686.1 transcript:C10G11.6b.1 gene_biotype:protein_coding transcript_biotype:protein_coding gene_symbol:C10G11.6
Adult	841	1443	C10G11.7a.1	13	13	113	Pyro-glu from Q; Deamidation (NQ); Acetylation (N-term); 13C(6) 15N(2) Silac label	35916	C10G11.7a.1 pep chromosome:WBcel235:I:6284973:6289338:1 gene:WBGene00015687.1 transcript:C10G11.7a.1 gene_biotype:protein_coding transcript_biotype:protein_coding gene_symbol:chdp-1 description:Calponin Homol...
Adult	2924	4312	C10G6.1b.2	8	8	23	N-ethylamide; Deamidation (NQ); 13C(6) 15N(4) Silac label; 13C(6) 15N(2) Silac label; 13C(6) Silac label	64265	C10G6.1b.2 pep chromosome:WBcel235:IV:5820370:5830189:1 gene:WBGene00015680.1 transcript:C10G6.1b.2 gene_biotype:protein_coding transcript_biotype:protein_coding gene_symbol:egal-1 description:Egalitarian protein homolog [Source:UniProtKB/Swi...
Adult	4283	107728	C10G8.4.1	1	1	NA	N-ethylamide; 13C(6) Silac label	10817	C10G8.4.1 pep chromosome:WBcel235:V:5311935:5312349:1 gene:WBGene00015683.1 transcript:C10G8.4.1 gene_biotype:protein_coding transcript_biotype:protein_coding gene_symbol:C10G8.4
Adult	4110	2863	C10G8.5b.1	5	1	10	13C(6) 15N(4) Silac label; 13C(6) 15N(2) Silac label	103118	C10G8.5b.1 pep chromosome:WBcel235:V:5303689:5311246:1 gene:WBGene00003567.1 transcript:C10G8.5b.1 gene_biotype:protein_coding transcript_biotype:protein_coding gene_symbol:ncx-2 description:Na/Ca eXchangers [Source:UniProtKB/TrEMBL;Acc:H2KYP...
Adult	3973	2428	C10G8.5d.1	6	2	11	13C(6) 15N(4) Silac label; 13C(6) 15N(2) Silac label	105570	C10G8.5d.1 pep chromosome:WBcel235:V:5303689:5309744:1 gene:WBGene00003567.1 transcript:C10G8.5d.1 gene_biotype:protein_coding transcript_biotype:protein_coding gene_symbol:ncx-2 description:Na/Ca eXchangers [Source:UniProtKB/TrEMBL;Acc:H2KYP...
Adult	6596	8134	C10H11.1.1	1	1	1	NA	104792	C10H11.1.1 pep chromosome:WBcel235:I:4747490:4759601:1 gene:WBGene00015691.1 transcript:C10H11.1.1 gene_biotype:protein_coding transcript_biotype:protein_coding gene_symbol:viln-1 description:VILliN related [Source:UniProtKB/TrEMBL;Acc:P91041...
Adult	5374	8365	C10H11.10.1	3	3	NA	13C(6) Silac label	46216	C10H11.10.1 pep chromosome:WBcel235:I:4759820:4761321:-1 gene:WBGene00015698.1 transcript:C10H11.10.1 gene_biotype:protein_coding transcript_biotype:protein_coding gene_symbol:kca-1 description:Kinesin 1 cargo adaptor alternative variant a; K...
Adult	4506	6924	C10H11.3.1	3	3	7	13C(6) 15N(4) Silac label; 13C(6) Silac label	60086	C10H11.3.1 pep chromosome:WBcel235:I:4731603:4735276:1 gene:WBGene00015692.1 transcript:C10H11.3.1 gene_biotype:protein_coding transcript_biotype:protein_coding gene_symbol:ugt-25 description:UDP-glucuronosyltransferase [Source:UniProtKB/TrEM...
Adult	2581	3126	C10H11.4.1	8	5	29	Deamidation (NQ); 13C(6) 15N(4) Silac label; 13C(6) 15N(2) Silac label; 13C(6) Silac label	61483	C10H11.4.1 pep chromosome:WBcel235:I:4727280:4730366:1 gene:WBGene00015693.1 transcript:C10H11.4.1 gene_biotype:protein_coding transcript_biotype:protein_coding gene_symbol:ugt-28 description:UDP-GlucuronosylTransferase [Source:UniProtKB/TrEM...
Adult	1467	2030	C10H11.6b.1	11	10	61	Oxidation (M); 13C(6) 15N(4) Silac label; 13C(6) 15N(2) Silac label; 13C(6) Silac label	59801	C10H11.6b.1 pep chromosome:WBcel235:I:4721206:4723960:1 gene:WBGene00015695.1 transcript:C10H11.6b.1 gene_biotype:protein_coding transcript_biotype:protein_coding gene_symbol:ugt-26 description:UDP-glucuronosyltransferase [Source:UniProtKB/T...
Adult	2765	4062	C10H11.8a.1	8	8	26	N-ethylamide; Oxidation (M); 13C(6) 15N(4) Silac label; 13C(6) 15N(2) Silac label; 13C(6) Silac label	43209	C10H11.8a.1 pep chromosome:WBcel235:I:4735471:4737784:-1 gene:WBGene00015697.1 transcript:C10H11.8a.1 gene_biotype:protein_coding transcript_biotype:protein_coding gene_symbol:mlst-8 description:Mtor (MTOR) associated protein LST8 homolog [...
Adult	3654	4055	C10H11.8b.1	8	8	NA	N-ethylamide; 13C(6) 15N(4) Silac label; 13C(6) 15N(2) Silac label; 13C(6) Silac label	39841	C10H11.8b.1 pep chromosome:WBcel235:I:4735471:4738100:-1 gene:WBGene00015697.1 transcript:C10H11.8b.1 gene_biotype:protein_coding transcript_biotype:protein_coding gene_symbol:mlst-8 description:Mtor (MTOR) associated protein LST8 homolog [...
Adult	1019	828	C10H11.9.1	34	34	91	N-ethylamide; 13C(6) 15N(4) Silac label; 13C(6) 15N(2) Silac label; 13C(6) Silac label	135774	C10H11.9.1 pep chromosome:WBcel235:I:4738171:4744321:-1 gene:WBGene00002694.1 transcript:C10H11.9.1 gene_biotype:protein_coding transcript_biotype:protein_coding gene_symbol:let-502 description:Rho-associated protein kinase let-502 [Source:Un...
Adult	1806	3692	C11D2.4.1	9	9	48	N-ethylamide; Deamidation (NQ); 13C(6) 15N(4) Silac label; 13C(6) 15N(2) Silac label; 13C(6) Silac label	38275	C11D2.4.1 pep chromosome:WBcel235:IV:6155492:6156960:-1 gene:WBGene00015702.1 transcript:C11D2.4.1 gene_biotype:protein_coding transcript_biotype:protein_coding gene_symbol:C11D2.4 description:Queuosine salvage protein [Source:UniProtKB/TrEMBL...
Adult	1398	3590	C11D2.7.1	14	14	65	N-ethylamide; Oxidation (M); Pyro-glu from Q; Deamidation (NQ); 13C(6) 15N(4) Silac label; 2 more	20770	C11D2.7.1 pep chromosome:WBcel235:IV:6154558:6155396:-1 gene:WBGene00015703.1 transcript:C11D2.7.1 gene_biotype:protein_coding transcript_biotype:protein_coding gene_symbol:C11D2.7
Adult	3289	8144	C11E4.1.1	4	4	18	Oxidation (M); Deamidation (NQ); 13C(6) 15N(4) Silac label; 13C(6) 15N(2) Silac label; 13C(6) Silac label	25838	C11E4.1.1 pep chromosome:WBcel235:X:9584664:9586344:1 gene:WBGene00007516.1 transcript:C11E4.1.1 gene_biotype:protein_coding transcript_biotype:protein_coding gene_symbol:gpx-5 description:Glutathione peroxidase [Source:UniProtKB/TrEMBL;Acc:Q9...
Adult	6671	9850	C11G6.1a.1	1	1	1	NA	115576	C11G6.1a.1 pep chromosome:WBcel235:X:16332440:16346027:1 gene:WBGene00006384.1 transcript:C11G6.1a.1 gene_biotype:protein_coding transcript_biotype:protein_coding gene_symbol:taf-3 description:TAF (TBP-associated transcription factor) family ...
Adult	6210	9868	C11G6.1d.1	1	1	NA	NA	107952	C11G6.1d.1 pep chromosome:WBcel235:X:16332440:16346027:1 gene:WBGene00006384.1 transcript:C11G6.1d.1 gene_biotype:protein_coding transcript_biotype:protein_coding gene_symbol:taf-3 description:TAF (TBP-associated transcription factor) family ...
Adult	5991	9015	C11H1.4a.2	2	2	NA	13C(6) 15N(4) Silac label	112127	C11H1.4a.2 pep chromosome:WBcel235:X:14313721:14326800:1 gene:WBGene00004191.1 transcript:C11H1.4a.2 gene_biotype:protein_coding transcript_biotype:protein_coding gene_symbol:prx-1 description:PeRoXisome assembly factor [Source:UniProtKB/TrEM...
Adult	4364	6624	C11H1.9a.1	4	4	8	Deamidation (NQ); 13C(6) 15N(4) Silac label; 13C(6) 15N(2) Silac label	49065	C11H1.9a.1 pep chromosome:WBcel235:X:14318119:14320398:-1 gene:WBGene00023500.1 transcript:...
Adult	680	2892	C12C8.1.1	12	3	138	N-ethylamide; Deamidation (NQ); 13C(6) 15N(4) Silac label; 13C(6) 15N(2) Silac label; 13C(6) Silac label; SILAC 15N(4)	70439	C12C8.1.1 pep chromosome:WBcel235:I:9320325:9322534:-1 gene:WBGene00002026.1 transcript:C12C8.1.1 gene_biotype:protein_coding transcript_biotype:protein_coding gene_symbol:hsp-70 description:Heat Shock Protein [Source:UniProtKB/TrEMBL;Acc:O452...
Adult	1253	3233	C12C8.2a.1	10	10	72	Deamidation (NQ); 13C(6) 15N(4) Silac label; 13C(6) 15N(2) Silac label; 13C(6) Silac label	49793	C12C8.2a.1 pep chromosome:WBcel235:I:9327857:9330928:1 gene:WBGene00007533.1 transcript:C12C8.2a.1 gene_biotype:protein_coding transcript_biotype:protein_coding gene_symbol:cbl-1 description:Cystathionine Bet...
Adult	1955	2292	C12C8.3b.2	14	14	43	Pyro-glu from Q; Deamidation (NQ); 13C(6) 15N(4) Silac label; 13C(6) 15N(2) Silac label; 13C(6) Silac label	123751	C12C8.3b.2 pep chromosome:WBcel235:I:9335965:9342443:-1 gene:WBGene00003026.1 transcript:C12C8.3b.2 gene_biotype:protein_coding transcript_biotype:protein_coding gene_symbol:lin-41
Adult	1772	7127	C12D12.1a.1	4	4	NA	Oxidation (M); Pyro-glu from Q; Deamidation (NQ); 13C(6) 15N(4) Silac label; 13C(6) Silac label	80971	C12D12.1a.1 pep chromosome:WBcel235:X:3501165:3505251:1 gene:WBGene00015713.1 transcript:C12D12.1a.1 gene_biotype:protein_coding transcript_biotype:protein_coding gene_symbol:C12D12.1
Adult	3227	7184	C12D12.1b.1	4	4	21	Pyro-glu from Q; Deamidation (NQ); 13C(6) 15N(4) Silac label; 13C(6) 15N(2) Silac label; 13C(6) Silac label	69155	C12D12.1b.1 pep chromosome:WBcel235:X:3499253:3505251:1 gene:WBGene00015713.1 transcript:C12D12.1b.1 gene_biotype:protein_coding transcript_biotype:protein_coding gene_symbol:C12D12.1
Adult	3297	7832	C12D12.2a.1	3	3	18	Oxidation (M); Pyro-glu from Q; Deamidation (NQ); 13C(6) 15N(2) Silac label	54676	C12D12.2a.1 pep chromosome:WBcel235:X:3496026:3499165:1 gene:WBGene00001620.1 transcript:C12D12.2a.1 gene_biotype:protein_coding transcript_biotype:protein_coding gene_symbol:glt-1 description:Excitatory amino acid transporter [Source:UniPro...
Adult	1887	7831	C12D12.2b.1	4	4	NA	Oxidation (M); Pyro-glu from Q; Deamidation (NQ); 13C(6) 15N(2) Silac label	53380	C12D12.2b.1 pep chromosome:WBcel235:X:3496624:3499165:1 gene:WBGene00001620.1 transcript:C12D12.2b.1 gene_biotype:protein_coding transcript_biotype:protein_coding gene_symbol:glt-1 description:Excitatory amino acid transporter [Source:UniPro...
Adult	5113	5373	C12D5.7.1	3	3	4	13C(6) 15N(2) Silac label	56770	C12D5.7.1 pep chromosome:WBcel235:V:7679314:7681615:-1 gene:WBGene00015709.1 transcript:C12D5.7.1 gene_biotype:protein_coding transcript_biotype:protein_coding gene_symbol:cyp-33A1 description:CYtochrome P450 family [Source:UniProtKB/TrEMBL;Ac...
Adult	1207	1981	C12D8.10a.1	15	15	75	N-ethylamide; Oxidation (M); Deamidation (NQ); 13C(6) 15N(4) Silac label; 13C(6) 15N(2) Silac label; 13C(6) Silac label	62200	C12D8.10a.1 pep chromosome:WBcel235:V:10248907:10252845:1 gene:WBGene00000102.1 transcript:C12D8.10a.1 gene_biotype:protein_coding transcript_biotype:protein_coding gene_symbol:akt-1 description:Serine/th...
Adult	191	460	C12D8.11.2	35	35	352	N-ethylamide; Oxidation (M); Deamidation (NQ); Acetylation (N-term); 13C(6) 15N(4) Silac label; 2 more	72842	C12D8.11.2 pep chromosome:WBcel235:V:10252821:10255055:-1 gene:WBGene00004405.1 transcript:C12D8.11.2 gene_biotype:protein_coding transcript_biotype:protein_coding gene_symbol:rop-1 description:60 kDa SS-A/Ro ribonucleoprotein homolog [Source...
Adult	820	1226	C12D8.1a.1	20	19	117	N-ethylamide; Oxidation (M); Pyro-glu from Q; Deamidation (NQ); Acetylation (N-term); 3 more	62860	C12D8.1a.1 pep chromosome:WBcel235:V:10236160:10238902:-1 gene:WBGene00007534.1 transcript:C12D8.1a.1 gene_biotype:protein_coding transcript_biotype:protein_coding gene_sy...
Adult	4192	54181	C12D8.5.1	4	4	NA	N-ethylamide; Deamidation (NQ); 13C(6) 15N(4) Silac label; 13C(6) 15N(2) Silac label	49550	C12D8.5.1 pep chromosome:WBcel235:V:10223513:10225760:-1 gene:WBGene00007536.1 transcript:C12D8.5.1 gene_biotype:protein_coding transcript_biotype:protein_coding gene_symbol:daf-36 description:Cholesterol 7-desaturase [Source:UniProtKB/Swiss-P...
Adult	4417	2830	C13B4.1a.1	6	6	8	13C(6) 15N(4) Silac label; 13C(6) 15N(2) Silac label	109782	C13B4.1a.1 pep chromosome:WBcel235:II:14470371:14479627:-1 gene:WBGene00007545.1 transcript:C13B4.1a.1 gene_biotype:protein_coding transcript_biotype:protein_coding gene_symbol:C13B4.1
Adult	448	1342	C13B4.2.1	17	17	200	N-ethylamide; Oxidation (M); Pyro-glu from E; Deamidation (NQ); 13C(6) 15N(4) Silac label; 3 more	55878	C13B4.2.1 pep chromosome:WBcel235:II:14485624:14488688:-1 gene:WBGene00006856.1 transcript:C13B4.2.1 gene_biotype:protein_coding transcript_biotype:protein_coding gene_symbol:usp-14 description:Ubiquitin carboxyl-terminal hydrolase 14 [Source:...
Adult	4102	8935	C13B9.2.1	5	5	10	N-ethylamide; Deamidation (NQ); 13C(6) 15N(4) Silac label; 13C(6) Silac label	49781	C13B9.2.1 pep chromosome:WBcel235:III:6620254:6622265:1 gene:WBGene00015733.1 transcript:C13B9.2.1 gene_biotype:protein_coding transcript_biotype:protein_coding gene_symbol:C13B9.2
Adult	776	1847	C13B9.3.2	15	15	123	Oxidation (M); Pyro-glu from Q; Deamidation (NQ); 13C(6) 15N(4) Silac label; 13C(6) 15N(2) Silac label; 13C(6) Silac label	56646	C13B9.3.2 pep chromosome:WBcel235:III:6622676:6624972:-1 gene:WBGene00015734.1 transcript:C13B9.3.2 gene_biotype:protein_coding transcript_biotype:protein_coding gene_symbol:copd-1 description:Probable coatomer subunit delta [Source:UniProtKB/...
Adult	5836	10329	C13C4.5.1	2	2	NA	13C(6) 15N(4) Silac label; 13C(6) Silac label	58114	C13C4.5.1 pep chromosome:WBcel235:V:12114993:12117443:1 gene:WBGene00007549.1 transcript:C13C4.5.1 gene_biotype:protein_coding transcript_biotype:protein_coding gene_symbol:spin-1 description:SPINster (Drosophila lysosomal permease) homolog [S...
Adult	4846	6462	C13D9.9.1	3	3	5	13C(6) 15N(4) Silac label; 13C(6) Silac label	61183	C13D9.9.1 pep chromosome:WBcel235:V:4997048:5000558:-1 gene:WBGene00015739.1 transcript:C13D9.9.1 gene_biotype:protein_coding transcript_biotype:protein_coding gene_symbol:ugt-7 description:UDP-GlucuronosylTransferase [Source:UniProtKB/TrEMBL;...
Adult	5786	13575	C13E3.1b.1	1	1	2	Deamidation (NQ); 13C(6) 15N(2) Silac label; 13C(6) Silac label	102429	C13E3.1b.1 pep chromosome:WBcel235:X:8893129:8898331:1 gene:WBGene00015740.1 transcript:C13E3.1b.1 gene_biotype:protein_coding transcript_biotype:protein_coding gene_symbol:C13E3.1
Adult	2976	2975	C13F10.4.1	12	12	22	13C(6) 15N(4) Silac label; 13C(6) 15N(2) Silac label; 13C(6) Silac label	227945	C13F10.4.1 pep chromosome:WBcel235:V:7205626:7214903:-1 gene:WBGene00015743.1 transcript:C13F10.4.1 gene_biotype:protein_coding transcript_biotype:protein_coding gene_symbol:soap-1 description:Sorting Of Apical Proteins [Source:UniProtKB/TrEM...
Adult	5952	12548	C13F10.5.1	2	2	2	Deamidation (NQ); 13C(6) Silac label	16968	C13F10.5.1 pep chromosome:WBcel235:V:7215010:7219088:-1 gene:WBGene00015744.1 transcript:C13F10.5.1 gene_biotype:protein_coding transcript_biotype:protein_coding gene_symbol:C13F10.5
Adult	5071	55293	C13F10.7.2	2	2	NA	NA	25166	C13F10.7.2 pep chromosome:WBcel235:V:7222049:7223279:-1 gene:WBGene00015746.1 transcript:C13F10.7.2 gene_biotype:protein_coding transcript_biotype:protein_coding gene_symbol:C13F10.7
Adult	1025	1782	C13G3.3a.2	17	1	91	N-ethylamide; Oxidation (M); Pyro-glu from Q; Acetylation (N-term); 13C(6) 15N(4) Silac label; 2 more	64442	C13G3.3a.2 pep chromosome:WBcel235:V:11027153:11029440:-1 gene:WBGene00007554.1 transcript:C13G3.3a.2 gene_biotype:protein_coding transcript_biotype:protein_coding gene_symbol:pptr-2 description:Serine/threonine protein phosphatase 2A regulato...
Adult	984	1765	C13G3.3b.2	17	1	95	N-ethylamide; Oxidation (M); Pyro-glu from Q; Acetylation (N-term); 13C(6) 15N(4) Silac label; 2 more	64870	C13G3.3b.2 pep chromosome:WBcel235:V:11027153:11029440:-1 gene:WBGene00007554.1 transcript:C13G3.3b.2 gene_biotype:protein_coding transcript_biotype:protein_coding gene_symbol:pptr-2 description:Serine/threonine protein phosphatase 2A regulato...
Adult	3673	54148	C13G5.2.2	5	5	NA	Deamidation (NQ); 13C(6) 15N(4) Silac label; 13C(6) 15N(2) Silac label; 13C(6) Silac label	37903	C13G5.2.2 pep chromosome:WBcel235:III:8616844:8618462:-1 gene:WBGene00015747.1 transcript:C13G5.2.2 gene_biotype:protein_coding transcript_biotype:protein_coding gene_symbol:C13G5.2
Adult	7649	13785	C14A11.7.1	1	1	NA	NA	36763	C14A11.7.1 pep chromosome:WBcel235:X:2823501:2826827:-1 gene:WBGene00006055.1 transcript:C14A11.7.1 gene_biotype:protein_coding transcript_biotype:protein_coding gene_symbol:ssr-2 description:Sperm-Specific family class R [Source:UniProtKB/T...
Adult	6068	107688	C14A11.9.1	1	1	NA	NA	22557	C14A11.9.1 pep chromosome:WBcel235:X:2807911:2809635:-1 gene:WBGene00050944.1 transcript:C14A11.9.1 gene_biotype:protein_coding transcript_biotype:protein_coding gene_symbol:C14A11.9
Adult	1581	4115	C14A4.1.1	7	7	57	N-ethylamide; Oxidation (M); Pyro-glu from Q; 13C(6) 15N(4) Silac label; 13C(6) 15N(2) Silac label; 13C(6) Silac label	33239	C14A4.1.1 pep chromosome:WBcel235:II:10579955:10581045:1 gene:WBGene00007555.1 transcript:C14A4.1.1 gene_biotype:protein_coding transcript_biotype:protein_coding gene_symbol:dohh-1 description:Deoxyhypusine hydroxylase [Source:UniProtKB/Swiss-...
Adult	4946	7711	C14A4.11.1	2	2	5	13C(6) 15N(2) Silac label	24769	C14A4.11.1 pep chromosome:WBcel235:II:10605717:10607275:-1 gene:WBGene00007561.1 transcript:C14A4.11.1 gene_biotype:protein_coding transcript_biotype:protein_coding gene_symbol:ccm-3 description:Programmed cell death protein 10 homolog [Sourc...
Adult	1408	3181	C14A4.14.1	11	11	64	N-ethylamide; Acetylation (N-term); 13C(6) 15N(4) Silac label; 13C(6) 15N(2) Silac label; 13C(6) Silac label; SILAC 15N(4)	48281	C14A4.14.1 pep chromosome:WBcel235:II:10582618:10584236:1 gene:WBGene00007564.1 transcript:C14A4.14.1 gene_biotype:protein_coding transcript_biotype:protein_coding gene_symbol:mrps-22 description:Mitochondrial Ribosomal Protein Small [Source...
Adult	2176	5254	C14A4.2.1	7	7	37	13C(6) 15N(4) Silac label; 13C(6) 15N(2) Silac label; 13C(6) Silac label	42762	C14A4.2.1 pep chromosome:WBcel235:II:10581133:10582519:1 gene:WBGene00000933.1 transcript:C14A4.2.1 gene_biotype:protein_coding transcript_biotype:protein_coding gene_symbol:dap-3 description:Mammalian cell Death Associated Protein related [So...
Adult	4109	6973	C14A4.3.1	4	4	NA	Oxidation (M); Deamidation (NQ); 13C(6) 15N(4) Silac label; 13C(6) 15N(2) Silac label; 13C(6) Silac label	68912	C14A4.3.1 pep chromosome:WBcel235:II:10584336:10587928:1 gene:WBGene00007556.1 transcript:C14A4.3.1 gene_biotype:protein_coding transcript_biotype:protein_coding gene_symbol:algn-9 description:Putative glycosyltransferase C14A4.3 [Source:UniPr...
Adult	2216	2040	C14A4.4a.1	19	19	NA	13C(6) 15N(4) Silac label; 13C(6) 15N(2) Silac label; 13C(6) Silac label	100925	C14A4.4a.1 pep chromosome:WBcel235:II:10588042:10592652:1 gene:WBGene00000796.1 transcript:C14A4.4a.1 gene_biotype:protein_coding transcript_biotype:protein_coding gene_symbol:crn-3 description:Cell death-related nuclease 3; Cell-death-Related...
Adult	1162	2041	C14A4.4b.1	19	19	79	Oxidation (M); Pyro-glu from Q; 13C(6) 15N(4) Silac label; 13C(6) 15N(2) Silac label; 13C(6) Silac label	100304	C14A4.4b.1 pep chromosome:WBcel235:II:10588042:10592652:1 gene:WBGene00000796.1 transcript:C14A4.4b.1 gene_biotype:protein_coding transcript_biotype:protein_coding gene_symbol:crn-3 description:Cell death-related nuclease 3; Cell-death-Related...
Adult	4414	10372	C14A4.5.1	3	3	8	N-ethylamide; Oxidation (M); 13C(6) 15N(4) Silac label; 13C(6) 15N(2) Silac label; 13C(6) Silac label	23015	C14A4.5.1 pep chromosome:WBcel235:II:10592752:10593591:1 gene:WBGene00000798.1 transcript:C14A4.5.1 gene_biotype:protein_coding transcript_biotype:protein_coding gene_symbol:crn-5 description:Cell death-related nuclease 5; Cell-death-Related Nu...
Adult	189	25	C14B1.1.2	28	28	354	Pyro-glu from Q; Deamidation (NQ); 13C(6) 15N(4) Silac label; 13C(6) 15N(2) Silac label	53436	C14B1.1.2 pep chromosome:WBcel235:III:3699740:3701476:-1 gene:WBGene00003962.1 transcript:C14B1.1.2 gene_biotype:protein_coding transcript_biotype:protein_coding gene_symbol:pdi-1 description:Protein disulfide-isomerase 1 [Source:UniProtKB/Swi...
Adult	1957	2655	C14B1.10.2	13	13	43	N-ethylamide; Pyro-glu from Q; Deamidation (NQ); 13C(6) 15N(4) Silac label; 13C(6) 15N(2) Silac label; 13C(6) Silac label	67371	C14B1.10.2 pep chromosome:WBcel235:III:3709330:3713248:1 gene:WBGene00007581.1 transcript:C14B1.10.2 gene_biotype:protein_coding transcript_biotype:protein_coding gene_symbol:alkb-8 description:ALKylated DNA repair protein AlkB homolog [Sourc...
Adult	5117	81540	C14B1.12.1	2	2	NA	13C(6) 15N(2) Silac label	18707	C14B1.12.1 pep chromosome:WBcel235:III:3724222:3724980:-1 gene:WBGene00184990.1 transcript:C14B1.12.1 gene_biotype:protein_coding transcript_biotype:protein_coding gene_symbol:C14B1.12
Adult	5890	6716	C14B1.2.1	2	2	2	13C(6) 15N(4) Silac label; 13C(6) 15N(2) Silac label	22429	C14B1.2.1 pep chromosome:WBcel235:III:3702260:3703172:1 gene:WBGene00007573.1 transcript:C14B1.2.1 gene_biotype:protein_coding transcript_biotype:protein_coding gene_symbol:C14B1.2
Adult	4449	8432	C14B1.3.1	1	1	8	13C(6) 15N(4) Silac label; 13C(6) Silac label	44290	C14B1.3.1 pep chromosome:WBcel235:III:3703564:3705046:1 gene:WBGene00007574.1 transcript:C14B1.3.1 gene_biotype:protein_coding transcript_biotype:protein_coding gene_symbol:C14B1.3
Adult	1394	4163	C14B1.4.2	9	9	65	N-ethylamide; 13C(6) 15N(4) Silac label; 13C(6) 15N(2) Silac label; 13C(6) Silac label	40393	C14B1.4.2 pep chromosome:WBcel235:III:3705265:3706783:1 gene:WBGene00006474.1 transcript:C14B1.4.2 gene_biotype:protein_coding transcript_biotype:protein_coding gene_symbol:wdr-5.1 description:WD repeat-containing protein wdr-5.1 [Source:UniPr...
Adult	2937	4941	C14B1.5.1	7	7	23	13C(6) 15N(4) Silac label; 13C(6) 15N(2) Silac label; 13C(6) Silac label	45012	C14B1.5.1 pep chromosome:WBcel235:III:3706886:3709225:1 gene:WBGene00007576.1 transcript:C14B1.5.1 gene_biotype:protein_coding transcript_biotype:protein_coding gene_symbol:dph-1 description:2-(3-amino-3-carboxypropyl)histidine synthase subunit...
Adult	4392	9459	C14B1.6a.1	3	3	8	13C(6) 15N(4) Silac label; 13C(6) Silac label	93444	C14B1.6a.1 pep chromosome:WBcel235:III:3713463:3718745:1 gene:WBGene00007577.1 transcript:C14B1.6a.1 gene_biotype:protein_coding transcript_biotype:protein_coding gene_symbol:nrde-1
Adult	4836	7975	C14B1.8.2	3	3	5	NA	26956	C14B1.8.2 pep chromosome:WBcel235:III:3718655:3719722:-1 gene:WBGene00007579.1 transcript:C14B1.8.2 gene_biotype:protein_coding transcript_biotype:protein_coding gene_symbol:C14B1.8
Adult	5807	10011	C14B1.9.1	2	2	2	13C(6) 15N(2) Silac label	43387	C14B1.9.1 pep chromosome:WBcel235:III:3725075:3726500:-1 gene:WBGene00007580.1 transcript:C14B1.9.1 gene_biotype:protein_coding transcript_biotype:protein_coding gene_symbol:C14B1.9
Adult	2970	7339	C14B9.1.2	4	4	23	N-ethylamide; Acetylation (N-term); 13C(6) 15N(4) Silac label; 13C(6) 15N(2) Silac label; 13C(6) Silac label	12265	C14B9.1.2 pep chromosome:WBcel235:III:8138090:8139631:1 gene:WBGene00002011.1 transcript:C14B9.1.2 gene_biotype:protein_coding transcript_biotype:protein_coding gene_symbol:hsp-12.2 description:Heat shock protein Hsp-12.2 [Source:UniProtKB/Swi...
Adult	4938	14683	C14B9.10.1	1	1	5	Deamidation (NQ); 13C(6) 15N(4) Silac label; 13C(6) Silac label	6975	C14B9.10.1 pep chromosome:WBcel235:III:8130852:8132436:1 gene:WBGene00015755.1 transcript:C14B9.10.1 gene_biotype:protein_coding transcript_biotype:protein_coding gene_symbol:C14B9.10||chrIII_1_8130865_8132...
Adult	1309	1323	C14B9.2.1	15	15	70	Oxidation (M); Deamidation (NQ); 13C(6) 15N(4) Silac label; 13C(6) 15N(2) Silac label; 13C(6) Silac label; SILAC 15N(4)	69797	C14B9.2.1 pep chromosome:WBcel235:III:8133665:8136649:1 gene:WBGene00015752.1 transcript:C14B9.2.1 gene_biotype:protein_coding transcript_biotype:protein_coding gene_symbol:C14B9.2 description:Probable protein disulfide-isomerase A4 [Source:Un...
Adult	677	787	C14B9.4a.1	19	18	139	N-ethylamide; Oxidation (M); Deamidation (NQ); 13C(6) 15N(4) Silac label; 13C(6) 15N(2) Silac label; 13C(6) Silac label	73510	C14B9.4a.1 pep chromosome:WBcel235:III:8101348:8104074:1 gene:WBGene00004042.1 transcript:C14B9.4a.1 gene_biotype:protein_coding transcript_biotype:protein_coding gene_symbol:plk-1 description:Serine/threonine-protein kinase plk-1 [Source:Uni...
Adult	4979	6480	C14B9.6a.3	3	3	4	NA	197920	C14B9.6a.3 pep chromosome:WBcel235:III:8111168:8126222:-1 gene:WBGene00001565.1 transcript:C14B9.6a.3 gene_biotype:protein_coding transcript_biotype:protein_coding gene_symbol:gei-8 description:Nuclear receptor corepressor 1 [Source:UniProtKB...
Adult	5418	6479	C14B9.6c.3	5	5	NA	NA	188578	C14B9.6c.3 pep chromosome:WBcel235:III:8111168:8126222:-1 gene:WBGene00001565.1 transcript:C14B9.6c.3 gene_biotype:protein_coding transcript_biotype:protein_coding gene_symbol:gei-8 description:Nuclear receptor corepressor 1 [Source:UniProtKB...
Adult	331	6028	C14B9.7.1	7	7	242	Deamidation (NQ); Acetylation (N-term); 13C(6) 15N(4) Silac label; 13C(6) 15N(2) Silac label; 13C(6) Silac label	18310	C14B9.7.1 pep chromosome:WBcel235:III:8129551:8130227:-1 gene:WBGene00004433.1 transcript:C14B9.7.1 gene_biotype:protein_coding transcript_biotype:protein_coding gene_symbol:rpl-21 description:60S ribosomal protein L21 [Source:UniProtKB/Swiss-...
Adult	1887	2904	C14B9.8a.1	10	10	45	Pyro-glu from Q; Deamidation (NQ); 13C(6) 15N(4) Silac label; 13C(6) 15N(2) Silac label; 13C(6) Silac label	139450	C14B9.8a.1 pep chromosome:WBcel235:III:8139610:8144629:-1 gene:WBGene00015754.1 transcript:C14B9.8a.1 gene_biotype:protein_coding transcript_biotype:protein_coding gene_symbol:C14B9.8 description:Probable phosphorylase b kinase regulatory subu...
Adult	4811	2905	C14B9.8b.1	1	1	NA	13C(6) Silac label	140071	C14B9.8b.1 pep chromosome:WBcel235:III:8139610:8144629:-1 gene:WBGene00015754.1 transcript:C14B9.8b.1 gene_biotype:protein_coding transcript_biotype:protein_coding gene_symbol:C14B9.8 description:Probable phosphorylase b kinase regulatory subu...
Adult	466	1529	C14C10.4.1	38	38	194	Oxidation (M); Pyro-glu from Q; Deamidation (NQ); 13C(6) 15N(4) Silac label; 13C(6) 15N(2) Silac label; 13C(6) Silac label	118895	C14C10.4.1 pep chromosome:WBcel235:V:12592568:12596296:-1 gene:WBGene00007587.1 transcript:C14C10.4.1 gene_biotype:protein_coding transcript_biotype:protein_coding gene_symbol:mma-1
Adult	378	873	C14C10.5b.1	41	41	222	N-ethylamide; Oxidation (M); Pyro-glu from Q; Deamidation (NQ); 13C(6) 15N(4) Silac label; 3 more	217776	C14C10.5b.1 pep chromosome:WBcel235:V:12600192:12607304:1 gene:WBGene00007588.1 transcript:C14C10.5b.1 gene_biotype:protein_coding transcript_biotype:protein_coding gene_symbol:C14C10.5
Adult	5486	54787	C14C10.6.1	1	1	NA	Oxidation (M)	18542	C14C10.6.1 pep chromosome:WBcel235:V:12607413:12608107:1 gene:WBGene00007589.1 transcript:C14C10.6.1 gene_biotype:protein_coding transcript_biotype:protein_coding gene_symbol:erg-28 description:Probable ergosterol biosynthetic protein 28 homol...
Adult	3691	10128	C14C11.3.1	5	5	14	Pyro-glu from Q; 13C(6) 15N(4) Silac label; 13C(6) Silac label	69253	C14C11.3.1 pep chromosome:WBcel235:V:5654449:5658699:1 gene:WBGene00015767.1 transcript:C14C11.3.1 gene_biotype:protein_coding transcript_biotype:protein_coding gene_symbol:hex-2 description:Hexosaminidase [Source:UniProtKB/TrEMBL;Acc:G5EFL1]
Adult	4808	9101	C14C11.6.1	3	3	5	13C(6) 15N(4) Silac label; 13C(6) 15N(2) Silac label; 13C(6) Silac label	59180	C14C11.6.1 pep chromosome:WBcel235:V:5658713:5660704:-1 gene:WBGene00003507.1 transcript:C14C11.6.1 gene_biotype:protein_coding transcript_biotype:protein_coding gene_symbol:mut-14 description:MUTator [Source:UniProtKB/TrEMBL;Acc:Q17978]
Adult	370	1180	C14F11.1a.1	18	16	227	Pyro-glu from Q; Deamidation (NQ); 13C(6) 15N(4) Silac label; 13C(6) 15N(2) Silac label; 13C(6) Silac label	45617	C14F11.1a.1 pep chromosome:WBcel235:X:6240983:6242709:1 gene:WBGene00015778.1 transcript:C14F11.1a.1 gene_biotype:protein_coding transcript_biotype:protein_coding gene_symbol:got-2.2 description:Aspartate a...
Adult	4798	2138	C14F11.4a.1	3	3	5	13C(6) 15N(2) Silac label	43168	C14F11.4a.1 pep chromosome:WBcel235:X:6230920:6233048:-1 gene:WBGene00015780.1 transcript:C14F11.4a.1 gene_biotype:protein_coding transcript_biotype:protein_coding gene_symbol:C14F11.4
Adult	1540	385	C14F11.5a.1	13	13	58	13C(6) 15N(4) Silac label; 13C(6) Silac label	43242	C14F11.5a.1 pep chromosome:WBcel235:X:6233149:6235541:-1 gene:WBGene00002024.1 transcript:C14F11.5a.1 gene_biotype:protein_coding transcript_biotype:protein_coding gene_symbol:hsp-43 description:Heat Shock Protein [Source:UniProtKB/TrEMBL;Ac...
Adult	413	506	C14F11.5b.1	23	1	NA	N-ethylamide; Oxidation (M); Deamidation (NQ); Acetylation (N-term); 13C(6) 15N(4) Silac label; 2 more	46243	C14F11.5b.1 pep chromosome:WBcel235:X:6233215:6235541:-1 gene:WBGene00002024.1 transcript:C14F11.5b.1 gene_biotype:protein_coding transcript_biotype:protein_coding gene_symbol:hsp-43 description:Heat Shock Protein [Source:UniProtKB/TrEMBL;Ac...
Adult	3003	4949	C14F11.6.2	6	6	22	N-ethylamide; Deamidation (NQ); 13C(6) 15N(4) Silac label; 13C(6) 15N(2) Silac label	21613	C14F11.6.2 pep chromosome:WBcel235:X:6238021:6239087:-1 gene:WBGene00015781.1 transcript:C14F11.6.2 gene_biotype:protein_coding transcript_biotype:protein_coding gene_symbol:C14F11.6
Adult	4586	27659	C14F5.2.1	3	3	7	NA	27837	C14F5.2.1 pep chromosome:WBcel235:X:7930738:7931808:1 gene:WBGene00006980.1 transcript:C14F5.2.1 gene_biotype:protein_coding transcript_biotype:protein_coding gene_symbol:zig-3 description:Zwei Ig domain protein zig-3 [Source:UniProtKB/Swiss-P...
Adult	3933	5274	C14F5.3b.1	6	6	11	13C(6) 15N(4) Silac label; 13C(6) 15N(2) Silac label; 13C(6) Silac label	135170	C14F5.3b.1 pep chromosome:WBcel235:X:7939749:7944542:-1 gene:WBGene00006588.1 transcript:C14F5.3b.1 gene_biotype:protein_coding transcript_biotype:protein_coding gene_symbol:tnt-3 description:TropoNin T [So...
Adult	3022	5263	C14F5.3d.1	8	8	NA	Deamidation (NQ); 13C(6) 15N(4) Silac label; 13C(6) 15N(2) Silac label; 13C(6) Silac label	133779	C14F5.3d.1 pep chromosome:WBcel235:X:7937638:7944542:-1 gene:WBGene00006588.1 transcript:C14F5.3d.1 gene_biotype:protein_coding transcript_biotype:protein_coding gene_symbol:tnt-3 description:TropoNin T [Source:UniProtKB/TrEMBL;Acc:H2KYL9]
Adult	4511	6657	C14F5.4.1	2	2	7	13C(6) 15N(4) Silac label; 13C(6) 15N(2) Silac label	35323	C14F5.4.1 pep chromosome:WBcel235:X:7956196:7958303:-1 gene:WBGene00015777.1 transcript:C14F5.4.1 gene_biotype:protein_coding transcript_biotype:protein_coding gene_symbol:sfxn-2 description:Sideroflexin [Source:UniProtKB/TrEMBL;Acc:Q09972]
Adult	2703	4038	C14F5.5.1	10	10	28	Deamidation (NQ); Acetylation (N-term); 13C(6) 15N(4) Silac label; 13C(6) 15N(2) Silac label; 13C(6) Silac label	26210	C14F5.5.1 pep chromosome:WBcel235:X:7959452:7961723:-1 gene:WBGene00004774.1 transcript:C14F5.5.1 gene_biotype:protein_coding transcript_biotype:protein_coding gene_symbol:sem-5 description:Sex muscle abnormal protein 5 [Source:UniProtKB/Swiss...
Adult	4998	4454	C14H10.2a.1	4	4	4	Pyro-glu from Q	86257	C14H10.2a.1 pep chromosome:WBcel235:X:10242338:10251355:-1 gene:WBGene00007592.1 transcript:C14H10.2a.1 gene_biotype:protein_coding transcript_biotype:protein_coding gene_symbol:C14H10.2
Adult	1389	1327	C14H10.3a.1	19	19	NA	Oxidation (M); Pyro-glu from Q; Deamidation (NQ); 13C(6) 15N(4) Silac label; 13C(6) 15N(2) Silac label; 13C(6) Silac label	88949	C14H10.3a.1 pep chromosome:WBcel235:X:10220644:10228137:-1 gene:WBGene00007593.1 transcript:C14H10.3a.1 gene_biotype:protein_coding transcript_biotype:protein_coding gene_symbol:C14H10.3
Adult	948	1330	C14H10.3b.3	18	18	100	Oxidation (M); Pyro-glu from Q; Deamidation (NQ); 13C(6) 15N(4) Silac label; 13C(6) 15N(2) Silac label; 13C(6) Silac label	81827	C14H10.3b.3 pep chromosome:WBcel235:X:10220673:10224289:-1 gene:WBGene00007593.1 transcript:C14H10.3b.3 gene_biotype:protein_coding transcript_biotype:protein_coding gene_symbol:C14H10.3
Adult	7622	11875	C15A11.7a.1	1	1	NA	NA	44459	C15A11.7a.1 pep chromosome:WBcel235:I:7404950:7408511:1 gene:WBGene00007599.1 transcript:C15A11.7a.1 gene_biotype:protein_coding transcript_biotype:protein_coding gene_symbol:C15A11.7
Adult	4510	27714	C15B12.1.1	2	2	7	Oxidation (M); 13C(6) 15N(4) Silac label; 13C(6) 15N(2) Silac label; 13C(6) Silac label	43123	C15B12.1.1 pep chromosome:WBcel235:X:6476738:6479086:1 gene:WBGene00015783.1 transcript:C15B12.1.1 gene_biotype:protein_coding transcript_biotype:protein_coding gene_symbol:C15B12.1 description:Putative sarcosine oxidase [Source:UniProtKB/Swi...
Adult	4615	5540	C15B12.7a.1	1	1	NA	13C(6) 15N(4) Silac label; 13C(6) Silac label	56619	C15B12.7a.1 pep chromosome:WBcel235:X:6499928:6504613:-1 gene:WBGene00000393.1 transcript:C15B12.7a.1 gene_biotype:protein_coding transcript_biotype:protein_coding gene_symbol:cdf-1 description:Cation diffusion facilitator family protein 1 [...
Adult	5030	5528	C15B12.7b.1	2	2	4	13C(6) 15N(4) Silac label; 13C(6) 15N(2) Silac label; 13C(6) Silac label	61434	C15B12.7b.1 pep chromosome:WBcel235:X:6499937:6504602:-1 gene:WBGene00000393.1 transcript:C15B12.7b.1 gene_biotype:protein_coding transcript_biotype:protein_coding gene_symbol:cdf-1 description:Cation diffusion facilitator family protein 1 [...
Adult	5770	54798	C15C6.1.1	1	1	NA	13C(6) 15N(4) Silac label; 13C(6) Silac label	22700	C15C6.1.1 pep chromosome:WBcel235:I:12202232:12203717:1 gene:WBGene00007600.1 transcript:C15C6.1.1 gene_biotype:protein_coding transcript_biotype:protein_coding gene_symbol:C15C6.1
Adult	4374	3500	C15C6.3.1	3	3	8	13C(6) 15N(2) Silac label	77566	C15C6.3.1 pep chromosome:WBcel235:I:12207097:12212206:1 gene:WBGene00007602.1 transcript:C15C6.3.1 gene_biotype:protein_coding transcript_biotype:protein_coding gene_symbol:C15C6.3
Adult	4761	13887	C15C6.4.1	3	3	6	13C(6) 15N(2) Silac label	22663	C15C6.4.1 pep chromosome:WBcel235:I:12213109:12215184:1 gene:WBGene00007603.1 transcript:C15C6.4.1 gene_biotype:protein_coding transcript_biotype:protein_coding gene_symbol:C15C6.4 description:Ribonuclease P protein subunit p29 [Source:UniProt...
Adult	3555	4005	C15C7.2.1	10	10	15	Pyro-glu from Q; 13C(6) 15N(2) Silac label	68848	C15C7.2.1 pep chromosome:WBcel235:X:3159940:3164424:1 gene:WBGene00002220.1 transcript:C15C7.2.1 gene_biotype:protein_coding transcript_biotype:protein_coding gene_symbol:gcc-1 description:Grip (GRIP) and Coiled-Coil domain containing protein r...
Adult	6686	10886	C15C7.4.2	2	2	NA	NA	24407	C15C7.4.2 pep chromosome:WBcel235:X:3146471:3147652:1 gene:WBGene00015790.1 transcript:C15C7.4.2 gene_biotype:protein_coding transcript_biotype:protein_coding gene_symbol:C15C7.4
Adult	3967	9641	C15C7.5.2	3	3	11	13C(6) 15N(2) Silac label	14973	C15C7.5.2 pep chromosome:WBcel235:X:3151179:3152461:-1 gene:WBGene00015791.1 transcript:C15C7.5.2 gene_biotype:protein_coding transcript_biotype:protein_coding gene_symbol:C15C7.5
Adult	4375	11401	C15C7.7.1	2	2	8	Pyro-glu from Q; 13C(6) 15N(2) Silac label	44051	C15C7.7.1 pep chromosome:WBcel235:X:3165796:3167579:1 gene:WBGene00015793.1 transcript:C15C7.7.1 gene_biotype:protein_coding transcript_biotype:protein_coding gene_symbol:C15C7.7 description:GDP-fucose protein O-fucosyltransferase 1 [Source:Un...
Adult	4314	3961	C15C8.4.1	6	6	8	NA	37417	C15C8.4.1 pep chromosome:WBcel235:V:12745201:12747463:-1 gene:WBGene00007606.1 transcript:C15C8.4.1 gene_biotype:protein_coding transcript_biotype:protein_coding gene_symbol:C15C8.4 description:Putative low density lipoprotein receptor associat...
Adult	7778	13870	C15C8.7.1	1	1	NA	NA	8302	C15C8.7.1 pep chromosome:WBcel235:V:12744165:12745050:-1 gene:WBGene00007609.1 transcript:C15C8.7.1 gene_biotype:protein_coding transcript_biotype:protein_coding gene_symbol:C15C8.7 description:5N224 [Source:UniProtKB/TrEMBL;Acc:G5EC11]
Adult	4009	7996	C15F1.1a.1	5	5	11	13C(6) 15N(4) Silac label; 13C(6) 15N(2) Silac label; 13C(6) Silac label	27012	C15F1.1a.1 pep chromosome:WBcel235:II:6989880:6991797:1 gene:WBGene00015794.1 transcript:C15F1.1a.1 gene_biotype:protein_coding transcript_biotype:protein_coding gene_symbol:C15F1.1
Adult	3785	7998	C15F1.1b.1	4	4	NA	13C(6) 15N(4) Silac label; 13C(6) 15N(2) Silac label	28941	C15F1.1b.1 pep chromosome:WBcel235:II:6989880:6991797:1 gene:WBGene00015794.1 transcript:C15F1.1b.1 gene_biotype:protein_coding transcript_biotype:protein_coding gene_symbol:C15F1.1
Adult	2636	5678	C15F1.4.1	10	10	28	N-ethylamide; 13C(6) 15N(4) Silac label; 13C(6) 15N(2) Silac label; 13C(6) Silac label	44779	C15F1.4.1 pep chromosome:WBcel235:II:6965800:6967648:-1 gene:WBGene00004090.1 transcript:C15F1.4.1 gene_biotype:protein_coding transcript_biotype:protein_coding gene_symbol:eif-2Bgamma description:Probable translation initiation factor eIF-2B s...
Adult	1789	4524	C15F1.6.1	9	9	49	Deamidation (NQ); Acetylation (N-term); 13C(6) 15N(4) Silac label; 13C(6) 15N(2) Silac label; 13C(6) Silac label	35110	C15F1.6.1 pep chromosome:WBcel235:II:6970668:6972235:-1 gene:WBGene00000198.1 transcript:C15F1.6.1 gene_biotype:protein_coding transcript_biotype:protein_coding gene_symbol:art-1 description:Probable very-long-chain enoyl-CoA reductase art-1 [...
Adult	239	5592	C15F1.7b.2	10	9	305	N-ethylamide; Oxidation (M); Deamidation (NQ); Acetylation (N-term); 13C(6) 15N(4) Silac label; 2 more	16237	C15F1.7b.2 pep chromosome:WBcel235:II:6972712:6973514:-1 gene:WBGene00004930.1 transcript:C15F1.7b.2 gene_biotype:protein_coding transcript_biotype:protein_coding gene_symbol:sod-1 description:Superoxide dismutase [Cu-Zn] [Source:UniProtKB/Sw...
Adult	1057	964	C15H11.3.1	19	19	90	Oxidation (M); Deamidation (NQ); 13C(6) 15N(4) Silac label; 13C(6) 15N(2) Silac label; 13C(6) Silac label; SILAC 15N(4)	68591	C15H11.3.1 pep chromosome:WBcel235:V:14412400:14415014:-1 gene:WBGene00003834.1 transcript:C15H11.3.1 gene_biotype:protein_coding transcript_biotype:protein_coding gene_symbol:nxf-1 description:Nuclear RNA export factor 1 [Source:UniProtKB/Tr...
Adult	3084	6205	C15H11.4.2	6	6	21	Deamidation (NQ); 13C(6) 15N(4) Silac label; 13C(6) 15N(2) Silac label; 13C(6) Silac label	37248	C15H11.4.2 pep chromosome:WBcel235:V:14420073:14421450:-1 gene:WBGene00000985.1 transcript:C15H11.4.2 gene_biotype:protein_coding transcript_biotype:protein_coding gene_symbol:dhs-22 description:DeHydrogenases Short chain [Source:UniProtKB/T...
Adult	4068	7860	C15H11.6.2	3	3	10	Oxidation (M); 13C(6) 15N(4) Silac label; 13C(6) Silac label	46202	C15H11.6.2 pep chromosome:WBcel235:V:14416067:14417835:-1 gene:WBGene00003835.1 transcript:C15H11.6.2 gene_biotype:protein_coding transcript_biotype:protein_coding gene_symbol:nxf-2 description:Nuclear RNA export factor 2 [Source:UniProtKB/Sw...
Adult	313	3544	C15H11.7.1	13	13	250	N-ethylamide; Oxidation (M); Pyro-glu from Q; Deamidation (NQ); Acetylation (N-term); 3 more	27049	C15H11.7.1 pep chromosome:WBcel235:V:14421566:14422618:-1 gene:WBGene00003922.1 transcript:C15H11.7.1 gene_biotype:protein_coding transcript_biotype:protein_coding gene_symbol:pas-1 description:Proteasome subunit alpha type-6 [Source:UniProtK...
Adult	2941	5115	C15H11.9.1	6	6	23	Deamidation (NQ); 13C(6) 15N(4) Silac label; 13C(6) 15N(2) Silac label	37986	C15H11.9.1 pep chromosome:WBcel235:V:14423776:14425008:-1 gene:WBGene00007617.1 transcript:C15H11.9.1 gene_biotype:protein_coding transcript_biotype:protein_coding gene_symbol:rrbs-1 description:Ribosome biogenesis regulatory protein homolog ...
Adult	4338	2218	C15H9.1.1	6	6	8	13C(6) 15N(4) Silac label; 13C(6) Silac label	109679	C15H9.1.1 pep chromosome:WBcel235:X:6122315:6127541:1 gene:WBGene00003778.1 transcript:C15H9.1.1 gene_biotype:protein_coding transcript_biotype:protein_coding gene_symbol:nnt-1 description:Nicotinamide Nucleotide Transhydrogenase [Source:UniPr...
Adult	3152	3000	C15H9.4.1	8	8	20	13C(6) 15N(4) Silac label; 13C(6) Silac label	52463	C15H9.4.1 pep chromosome:WBcel235:X:6101158:6105526:1 gene:WBGene00015800.1 transcript:C15H9.4.1 gene_biotype:protein_coding transcript_biotype:protein_coding gene_symbol:C15H9.4
Adult	48	354	C15H9.6a.5	27	19	712	Oxidation (M); Pyro-glu from E; Pyro-glu from Q; Deamidation (NQ); Acetylation (N-term); 3 more	73023	C15H9.6a.5 pep chromosome:WBcel235:X:6089034:6092124:-1 gene:WBGene00002007.1 transcript:C15H9.6a.5 gene_biotype:protein_coding transcript_biotype:protein_coding gene_symbol:hsp-3 description:Heat shock 70 kDa protein C [Source:UniProtKB/Swis...
Adult	2854	2049	C15H9.7.1	9	9	24	13C(6) 15N(4) Silac label; 13C(6) 15N(2) Silac label; 13C(6) Silac label	54050	C15H9.7.1 pep chromosome:WBcel235:X:6106926:6109338:-1 gene:WBGene00015802.1 transcript:C15H9.7.1 gene_biotype:protein_coding transcript_biotype:protein_coding gene_symbol:kynu-1 description:Kynureninase [Source:UniProtKB/Swiss-Prot;Acc:Q18026...
Adult	3572	6153	C15H9.8a.1	5	5	15	13C(6) 15N(4) Silac label; 13C(6) 15N(2) Silac label; 13C(6) Silac label	39885	C15H9.8a.1 pep chromosome:WBcel235:X:6110754:6113057:-1 gene:WBGene00004193.1 transcript:C15H9.8a.1 gene_biotype:protein_coding transcript_biotype:protein_coding gene_symbol:prx-3 description:PeRoXisome assembly factor [Source:UniProtKB/TrEMB...
Adult	2508	12350	C15H9.9.3	3	3	31	N-ethylamide; Deamidation (NQ); 13C(6) 15N(4) Silac label; 13C(6) 15N(2) Silac label; 13C(6) Silac label	14508	C15H9.9.3 pep chromosome:WBcel235:X:6127459:6128326:-1 gene:WBGene00015803.1 transcript:C15H9.9.3 gene_biotype:protein_coding transcript_biotype:protein_coding gene_symbol:C15H9.9
Adult	3546	6040	C16A11.2a.2	9	9	NA	13C(6) 15N(4) Silac label; 13C(6) Silac label	66381	C16A11.2a.2 pep chromosome:WBcel235:II:4238159:4244829:1 gene:WBGene00015815.1 transcript:C16A11.2a.2 gene_biotype:protein_coding transcript_biotype:protein_coding gene_symbol:C16A11.2
Adult	4435	6037	C16A11.2b.1	5	5	8	13C(6) 15N(4) Silac label; 13C(6) Silac label	50665	C16A11.2b.1 pep chromosome:WBcel235:II:4238203:4244829:1 gene:WBGene00015815.1 transcript:C16A11.2b.1 gene_biotype:protein_coding transcript_biotype:protein_coding gene_symbol:C16A11.2
Adult	4244	81527	C16A11.4b.1	2	2	NA	13C(6) 15N(4) Silac label	57979	C16A11.4b.1 pep chromosome:WBcel235:II:4227046:4229157:1 gene:WBGene00015817.1 transcript:C16A11.4b.1 gene_biotype:protein_coding transcript_biotype:protein_coding gene_symbol:C16A11.4
Adult	2166	3782	C16A3.10.3	11	11	37	Deamidation (NQ); 13C(6) 15N(4) Silac label; 13C(6) 15N(2) Silac label; 13C(6) Silac label	46454	C16A3.10.3 pep chromosome:WBcel235:III:6394235:6395968:-1 gene:WBGene00015814.1 transcript:C16A3.10.3 gene_biotype:protein_coding transcript_biotype:protein_coding gene_symbol:oatr-1 description:Probable ornithine aminotransferase mitochondri...
Adult	5056	6774	C16A3.1b.1	6	6	NA	13C(6) 15N(2) Silac label; 13C(6) Silac label	77413	C16A3.1b.1 pep chromosome:WBcel235:III:6390949:6393843:1 gene:WBGene00015806.1 transcript:C16A3.1b.1 gene_biotype:protein_coding transcript_biotype:protein_coding gene_symbol:smrc-1 description:SWI/SNF-related matrix-associated actin-dependent...
Adult	4682	6777	C16A3.1c.1	2	2	6	13C(6) Silac label	77930	C16A3.1c.1 pep chromosome:WBcel235:III:6390949:6393843:1 gene:WBGene00015806.1 transcript:C16A3.1c.1 gene_biotype:protein_coding transcript_biotype:protein_coding gene_symbol:smrc-1 description:SWI/SNF-related matrix-associated actin-dependent...
Adult	669	339	C16A3.3.1	41	41	140	N-ethylamide; Pyro-glu from Q; Deamidation (NQ); 13C(6) 15N(4) Silac label; 13C(6) 15N(2) Silac label; 13C(6) Silac label	192260	C16A3.3.1 pep chromosome:WBcel235:III:6383552:6389401:1 gene:WBGene00002850.1 transcript:C16A3.3.1 gene_biotype:protein_coding transcript_biotype:protein_coding gene_symbol:let-716
Adult	2076	6157	C16A3.4.2	6	6	40	N-ethylamide; Oxidation (M); Pyro-glu from Q; Deamidation (NQ); Acetylation (N-term); 2 more	43081	C16A3.4.2 pep chromosome:WBcel235:III:6381634:6383024:1 gene:WBGene00015809.1 transcript:C16A3.4.2 gene_biotype:protein_coding transcript_biotype:protein_coding gene_symbol:C16A3.4
Adult	1286	4092	C16A3.5.2	13	13	71	N-ethylamide; Oxidation (M); Deamidation (NQ); Acetylation (N-term); 13C(6) 15N(4) Silac label; 2 more	19359	C16A3.5.2 pep chromosome:WBcel235:III:6380695:6381517:1 gene:WBGene00015810.1 transcript:C16A3.5.2 gene_biotype:protein_coding transcript_biotype:protein_coding gene_symbol:C16A3.5
Adult	4162	7095	C16A3.6.1	4	4	10	N-ethylamide; Pyro-glu from Q; 13C(6) 15N(4) Silac label; 13C(6) 15N(2) Silac label	37860	C16A3.6.1 pep chromosome:WBcel235:III:6379449:6380671:1 gene:WBGene00015811.1 transcript:C16A3.6.1 gene_biotype:protein_coding transcript_biotype:protein_coding gene_symbol:C16A3.6
Adult	2014	1698	C16A3.7.1	16	16	41	Oxidation (M); Pyro-glu from Q; Acetylation (N-term); 13C(6) 15N(4) Silac label; 13C(6) 15N(2) Silac label; 13C(6) Silac label	125148	C16A3.7.1 pep chromosome:WBcel235:III:6375379:6379190:1 gene:WBGene00007048.1 transcript:C16A3.7.1 gene_biotype:protein_coding transcript_biotype:protein_coding gene_symbol:nfx-1 description:Transcriptional repressor NF-X1 homolog [Source:UniP...
Adult	2458	4032	C16A3.8.1	10	10	31	Oxidation (M); Pyro-glu from Q; Deamidation (NQ); 13C(6) 15N(4) Silac label; 13C(6) 15N(2) Silac label; 13C(6) Silac label	164329	C16A3.8.1 pep chromosome:WBcel235:III:6368042:6373904:1 gene:WBGene00015813.1 transcript:C16A3.8.1 gene_biotype:protein_coding transcript_biotype:protein_coding gene_symbol:thoc-2 description:THO Complex (T...
Adult	335	5627	C16A3.9.1	8	8	239	Oxidation (M); Deamidation (NQ); 13C(6) 15N(4) Silac label; 13C(6) 15N(2) Silac label; 13C(6) Silac label	17316	C16A3.9.1 pep chromosome:WBcel235:III:6374048:6374997:-1 gene:WBGene00004482.1 transcript:C16A3.9.1 gene_biotype:protein_coding transcript_biotype:protein_coding gene_symbol:rps-13 description:40S ribosomal protein S13 [Source:UniProtKB/Swiss-...
Adult	7652	54715	C16B8.1.2	1	1	NA	13C(6) 15N(4) Silac label	65901	C16B8.1.2 pep chromosome:WBcel235:X:3958497:3961907:1 gene:WBGene00003007.1 transcript:C16B8.1.2 gene_biotype:protein_coding transcript_biotype:protein_coding gene_symbol:lin-18 description:Inactive tyrosine-protein kinase RYK [Source:UniProtK...
Adult	5936	28239	C16C10.1.1	1	1	2	13C(6) 15N(2) Silac label	40014	C16C10.1.1 pep chromosome:WBcel235:III:4178783:4181438:-1 gene:WBGene00007622.1 transcript:C16C10.1.1 gene_biotype:protein_coding transcript_biotype:protein_coding gene_symbol:C16C10.1 description:Uncharacterized mitochondrial carrier C16C10.1...
Adult	2053	3436	C16C10.10.1	11	11	40	Oxidation (M); Deamidation (NQ); 13C(6) 15N(4) Silac label; 13C(6) 15N(2) Silac label; 13C(6) Silac label	32093	C16C10.10.1 pep chromosome:WBcel235:III:4153599:4154650:1 gene:WBGene00006448.1 transcript:C16C10.10.1 gene_biotype:protein_coding transcript_biotype:protein_coding gene_symbol:glod-4 description:Glyoxalase 1 [Source:UniProtKB/Swiss-Prot;Acc...
Adult	3963	6138	C16C10.2.1	3	3	11	Deamidation (NQ); 13C(6) 15N(4) Silac label; 13C(6) 15N(2) Silac label; 13C(6) Silac label	30878	C16C10.2.1 pep chromosome:WBcel235:III:4177532:4178664:-1 gene:WBGene00007623.1 transcript:C16C10.2.1 gene_biotype:protein_coding transcript_biotype:protein_coding gene_symbol:C16C10.2 description:Probable U3 small nucleolar RNA-associated pro...
Adult	684	1060	C16C10.3.1	26	21	137	N-ethylamide; Oxidation (M); Pyro-glu from Q; Deamidation (NQ); 13C(6) 15N(4) Silac label; 2 more	117105	C16C10.3.1 pep chromosome:WBcel235:III:4172337:4176159:-1 gene:WBGene00007624.1 transcript:C16C10.3.1 gene_biotype:protein_coding transcript_biotype:protein_coding gene_symbol:hrde-1 description:Heritable RNAi Deficient [Source:RefSeq peptide...
Adult	2499	8729	C16C10.4.3	5	5	31	Deamidation (NQ); Acetylation (N-term); 13C(6) 15N(4) Silac label; 13C(6) 15N(2) Silac label; 13C(6) Silac label	18971	C16C10.4.3 pep chromosome:WBcel235:III:4171336:4172162:1 gene:WBGene00007625.1 transcript:C16C10.4.3 gene_biotype:protein_coding transcript_biotype:protein_coding gene_symbol:C16C10.4 description:Probable histone deacetylase complex subunit SA...
Adult	5133	9089	C16C10.5.1	2	2	4	Deamidation (NQ); 13C(6) 15N(4) Silac label	38908	C16C10.5.1 pep chromosome:WBcel235:III:4168797:4170949:-1 gene:WBGene00007626.1 transcript:C16C10.5.1 gene_biotype:protein_coding transcript_biotype:protein_coding gene_symbol:rnf-121 description:RING finger protein 121 [Source:UniProtKB/Swis...
Adult	4111	4897	C16C10.6.1	2	2	10	13C(6) 15N(4) Silac label; 13C(6) Silac label	45100	C16C10.6.1 pep chromosome:WBcel235:III:4166944:4168765:-1 gene:WBGene00007627.1 transcript:C16C10.6.1 gene_biotype:protein_coding transcript_biotype:protein_coding gene_symbol:ccdc-55 description:Nuclear speckle splicing regulatory protein 1 h...
Adult	3666	4299	C16C10.8.1	6	6	14	N-ethylamide; Pyro-glu from Q; 13C(6) 15N(4) Silac label; 13C(6) 15N(2) Silac label; 13C(6) Silac label	28516	C16C10.8.1 pep chromosome:WBcel235:III:4161951:4164171:-1 gene:WBGene00007628.1 transcript:C16C10.8.1 gene_biotype:protein_coding transcript_biotype:protein_coding gene_symbol:C16C10.8
Adult	5066	7475	C16C2.2a.1	1	1	4	Deamidation (NQ); 13C(6) 15N(4) Silac label; 13C(6) Silac label	54686	C16C2.2a.1 pep chromosome:WBcel235:I:9722721:9726282:1 gene:WBGene00001145.1 transcript:C16C2.2a.1 gene_biotype:protein_coding transcript_biotype:protein_coding gene_symbol:eat-16||chrI_1_9725056_9725088|C16C...
Adult	4083	8701	C16C2.3a.1	4	4	10	Deamidation (NQ); 13C(6) 15N(4) Silac label; 13C(6) Silac label	88586	C16C2.3a.1 pep chromosome:WBcel235:I:9715336:9728108:-1 gene:WBGene00007620.1 transcript:C16C2.3a.1 gene_biotype:protein_coding transcript_biotype:protein_coding gene_symbol:ocrl-1 description:OCRL (Lowe's o...
Adult	3787	4146	C16C2.4a.1	5	5	13	Pyro-glu from Q; Deamidation (NQ); 13C(6) 15N(2) Silac label	40368	C16C2.4a.1 pep chromosome:WBcel235:I:9712825:9715230:-1 gene:WBGene00007621.1 transcript:C16C2.4a.1 gene_biotype:protein_coding transcript_biotype:protein_coding gene_symbol:C16C2.4
Adult	2548	4515	C16C2.4b.1	6	6	NA	13C(6) 15N(2) Silac label; Deamidation (NQ)	40886	C16C2.4b.1 pep chromosome:WBcel235:I:9712824:9715230:-1 gene:WBGene00007621.1 transcript:C16C2.4b.1 gene_biotype:protein_coding transcript_biotype:protein_coding gene_symbol:C16C2.4
Adult	4513	81542	C16C4.15.1	2	1	NA	13C(6) 15N(4) Silac label; 13C(6) 15N(2) Silac label	35978	C16C4.15.1 pep chromosome:WBcel235:II:1871548:1873261:1 gene:WBGene00015839.1 transcript:C16C4.15.1 gene_biotype:protein_coding transcript_biotype:protein_coding gene_symbol:math-10 description:MATH (Meprin-associated Traf homology) domain con...
Adult	6659	10436	C16C4.4b.1	2	2	NA	13C(6) 15N(4) Silac label	36696	C16C4.4b.1 pep chromosome:WBcel235:II:1869410:1870803:1 gene:WBGene00015828.1 transcript:C16C4.4b.1 gene_biotype:protein_coding transcript_biotype:protein_coding gene_symbol:math-14 description:MATH (Meprin-associated Traf homology) domain con...
Adult	4257	107511	C16C4.5.1	2	2	NA	13C(6) 15N(4) Silac label; 13C(6) 15N(2) Silac label	34935	C16C4.5.1 pep chromosome:WBcel235:II:1866386:1867894:1 gene:WBGene00015829.1 transcript:C16C4.5.1 gene_biotype:protein_coding transcript_biotype:protein_coding gene_symbol:math-15 description:MATH (Meprin-associated Traf homology) domain contai...
Adult	7576	12585	C16D9.2.1	1	1	NA	NA	276236	C16D9.2.1 pep chromosome:WBcel235:V:8228300:8238409:-1 gene:WBGene00004395.1 transcript:C16D9.2.1 gene_biotype:protein_coding transcript_biotype:protein_coding gene_symbol:rol-3
Adult	5745	28025	C16D9.4.1	1	1	2	13C(6) 15N(2) Silac label	44159	C16D9.4.1 pep chromosome:WBcel235:V:8240928:8242898:-1 gene:WBGene00015859.1 transcript:C16D9.4.1 gene_biotype:protein_coding transcript_biotype:protein_coding gene_symbol:C16D9.4
Adult	788	6106	C16H3.2.1	6	6	120	Deamidation (NQ); Acetylation (N-term); 13C(6) 15N(4) Silac label; 13C(6) 15N(2) Silac label; 13C(6) Silac label	15556	C16H3.2.1 pep chromosome:WBcel235:X:17600412:17601503:1 gene:WBGene00002272.1 transcript:C16H3.2.1 gene_biotype:protein_coding transcript_biotype:protein_coding gene_symbol:lec-9 description:Galectin [Source:UniProtKB/TrEMBL;Acc:G5EC10]
Adult	5356	12594	C16H3.3a.1	2	2	3	NA	90800	C16H3.3a.1 pep chromosome:WBcel235:X:17601607:17610048:-1 gene:WBGene00015868.1 transcript:C16H3.3a.1 gene_biotype:protein_coding transcript_biotype:protein_coding gene_symbol:C16H3.3
Adult	2250	3553	C17B7.11.1	9	7	35	Deamidation (NQ); 13C(6) 15N(4) Silac label; 13C(6) 15N(2) Silac label; 13C(6) Silac label	35915	C17B7.11.1 pep chromosome:WBcel235:V:3345307:3346484:-1 gene:WBGene00015885.1 transcript:C17B7.11.1 gene_biotype:protein_coding transcript_biotype:protein_coding gene_symbol:fbxa-65 description:F-box A protein [Source:UniProtKB/TrEMBL;Acc:O45...
Adult	4542	9926	C17B7.12.1	1	1	7	13C(6) 15N(2) Silac label	19405	C17B7.12.1 pep chromosome:WBcel235:V:3353263:3353921:1 gene:WBGene00015886.1 transcript:C17B7.12.1 gene_biotype:protein_coding transcript_biotype:protein_coding gene_symbol:C17B7.12
Adult	6642	81878	C17B7.3c.1	1	1	NA	NA	22394	C17B7.3c.1 pep chromosome:WBcel235:V:3343160:3343865:1 gene:WBGene00015877.1 transcript:C17B7.3c.1 gene_biotype:protein_coding transcript_biotype:protein_coding gene_symbol:C17B7.3
Adult	5919	28257	C17B7.9.1	1	1	2	NA	22655	C17B7.9.1 pep chromosome:WBcel235:V:3330915:3332113:-1 gene:WBGene00015883.1 transcript:C17B7.9.1 gene_biotype:protein_coding transcript_biotype:protein_coding gene_symbol:C17B7.9
Adult	5012	11920	C17C3.12c.1	1	1	4	Deamidation (NQ); 13C(6) 15N(4) Silac label	42799	C17C3.12c.1 pep chromosome:WBcel235:II:5544781:5547490:-1 gene:WBGene00015894.1 transcript:C17C3.12c.1 gene_biotype:protein_coding transcript_biotype:protein_coding gene_symbol:acdh-2 description:Acyl CoA DeHydrogenase [Source:UniProtKB/TrEM...
Adult	1062	2844	C17C3.1e.1	14	14	89	N-ethylamide; Oxidation (M); Pyro-glu from Q; Deamidation (NQ); 13C(6) 15N(4) Silac label; 2 more	37434	C17C3.1e.1 pep chromosome:WBcel235:II:5572638:5574943:1 gene:WBGene00015887.1 transcript:C17C3.1e.1 gene_biotype:protein_coding transcript_biotype:protein_coding gene_symbol:C17C3.1
Adult	4305	5171	C17D12.7.1	4	4	8	13C(6) 15N(4) Silac label; 13C(6) Silac label	70829	C17D12.7.1 pep chromosome:WBcel235:I:11604027:11611314:-1 gene:WBGene00007640.1 transcript:C17D12.7.1 gene_biotype:protein_coding transcript_biotype:protein_coding gene_symbol:C17D12.7
Adult	5644	26403	C17E4.2.1	1	1	NA	NA	26815	C17E4.2.1 pep chromosome:WBcel235:I:9412314:9413222:1 gene:WBGene00007642.1 transcript:C17E4.2.1 gene_biotype:protein_coding transcript_biotype:protein_coding gene_symbol:C17E4.2
Adult	6062	10620	C17E4.20.1	1	1	NA	NA	52857	C17E4.20.1 pep chromosome:WBcel235:I:9414456:9416703:1 gene:WBGene00219313.1 transcript:C17E4.20.1 gene_biotype:protein_coding transcript_biotype:protein_coding gene_symbol:C17E4.20
Adult	1692	6529	C17E4.5.1	5	5	54	N-ethylamide; Oxidation (M); Deamidation (NQ); 13C(6) 15N(4) Silac label; 13C(6) 15N(2) Silac label; 13C(6) Silac label	22603	C17E4.5.1 pep chromosome:WBcel235:I:9420907:9421992:-1 gene:WBGene00003904.1 transcript:C17E4.5.1 gene_biotype:protein_coding transcript_biotype:protein_coding gene_symbol:pabp-2 description:PolyA Binding Protein (Nuclear) [Source:UniProtKB/Tr...
Adult	4076	27593	C17E4.6.1	5	5	10	13C(6) 15N(2) Silac label	43714	C17E4.6.1 pep chromosome:WBcel235:I:9422556:9431120:1 gene:WBGene00007645.1 transcript:C17E4.6.1 gene_biotype:protein_coding transcript_biotype:protein_coding gene_symbol:C17E4.6
Adult	954	2382	C17E4.9a.1	13	11	99	N-ethylamide; Oxidation (M); Deamidation (NQ); 13C(6) 15N(4) Silac label; 13C(6) 15N(2) Silac label; 13C(6) Silac label	36672	C17E4.9a.1 pep chromosome:WBcel235:I:9431098:9433828:1 gene:WBGene00007646.1 transcript:C17E4.9a.1 gene_biotype:protein_coding transcript_biotype:protein_coding gene_symbol:nkb-1 description:Sodium/potassium-tr...
Adult	5900	28305	C17E7.12.1	2	2	2	Acetylation (N-term)	10089	C17E7.12.1 pep chromosome:WBcel235:V:3890968:3892026:-1 gene:WBGene00015905.1 transcript:C17E7.12.1 gene_biotype:protein_coding transcript_biotype:protein_coding gene_symbol:C17E7.12
Adult	6229	14022	C17E7.4.1	2	2	NA	NA	41916	C17E7.4.1 pep chromosome:WBcel235:V:3892856:3894573:1 gene:WBGene00015899.1 transcript:C17E7.4.1 gene_biotype:protein_coding transcript_biotype:protein_coding gene_symbol:C17E7.4
Adult	4294	54153	C17E7.9b.1	5	5	NA	Oxidation (M); Pyro-glu from Q; Deamidation (NQ); 13C(6) 15N(4) Silac label; 13C(6) Silac label	29643	C17E7.9b.1 pep chromosome:WBcel235:V:3889287:3890861:-1 gene:WBGene00015903.1 transcript:C17E7.9b.1 gene_biotype:protein_coding transcript_biotype:protein_coding gene_symbol:C17E7.9
Adult	3416	8015	C17F4.5.1	5	5	17	Oxidation (M); Pyro-glu from Q; 13C(6) 15N(4) Silac label; 13C(6) 15N(2) Silac label; 13C(6) Silac label	39760	C17F4.5.1 pep chromosome:WBcel235:II:3246316:3248174:-1 gene:WBGene00015912.1 transcript:C17F4.5.1 gene_biotype:protein_coding transcript_biotype:protein_coding gene_symbol:fbxc-50 description:F-box C protein [Source:UniProtKB/TrEMBL;Acc:O1654...
Adult	4170	14755	C17F4.7.2	1	1	10	N-ethylamide; 13C(6) 15N(2) Silac label	20849	C17F4.7.2 pep chromosome:WBcel235:II:3245087:3246015:-1 gene:WBGene00015913.1 transcript:C17F4.7.2 gene_biotype:protein_coding transcript_biotype:protein_coding gene_symbol:C17F4.7
Adult	2845	9604	C17G1.2.1	3	3	25	13C(6) 15N(4) Silac label; 13C(6) 15N(2) Silac label; 13C(6) Silac label	32034	C17G1.2.1 pep chromosome:WBcel235:X:9921557:9922843:1 gene:WBGene00007649.1 transcript:C17G1.2.1 gene_biotype:protein_coding transcript_biotype:protein_coding gene_symbol:C17G1.2
Adult	954	2962	C17G1.3a.1	13	12	NA	Oxidation (M); Deamidation (NQ); 13C(6) 15N(4) Silac label; 13C(6) 15N(2) Silac label; 13C(6) Silac label; SILAC 15N(4)	59984	C17G1.3a.1 pep chromosome:WBcel235:X:9922910:9925173:-1 gene:WBGene00007650.1 transcript:C17G1.3a.1 gene_biotype:protein_coding transcript_biotype:protein_coding gene_symbol:ugt-23 description:UDP-glucuronosyltransferase [Source:UniProtKB/TrE...
Adult	2023	2954	C17G1.3b.2	10	9	41	Oxidation (M); Deamidation (NQ); 13C(6) 15N(4) Silac label; 13C(6) 15N(2) Silac label; 13C(6) Silac label	49527	C17G1.3b.2 pep chromosome:WBcel235:X:9922911:9924990:-1 gene:WBGene00007650.1 transcript:C17G1.3b.2 gene_biotype:protein_coding transcript_biotype:protein_coding gene_symbol:ugt-23 description:UDP-glucuronosyltransferase [Source:UniProtKB/TrE...
Adult	7458	24361	C17G1.5.1	1	1	NA	NA	32139	C17G1.5.1 pep chromosome:WBcel235:X:9941630:9944838:1 gene:WBGene00007652.1 transcript:C17G1.5.1 gene_biotype:protein_coding transcript_biotype:protein_coding gene_symbol:C17G1.5
Adult	2273	3011	C17G1.6a.1	12	12	NA	Oxidation (M); Deamidation (NQ); 13C(6) 15N(2) Silac label; 13C(6) Silac label	85180	C17G1.6a.1 pep chromosome:WBcel235:X:9944844:9949060:-1 gene:WBGene00003553.1 transcript:C17G1.6a.1 gene_biotype:protein_coding transcript_biotype:protein_coding gene_symbol:nas-37 description:Zinc metalloproteinase nas-37 [Source:UniProtKB/S...
Adult	5935	3052	C17G1.6b.1	1	1	2	Deamidation (NQ)	76533	C17G1.6b.1 pep chromosome:WBcel235:X:9944844:9949060:-1 gene:WBGene00003553.1 transcript:C17G1.6b.1 gene_biotype:protein_coding transcript_biotype:protein_coding gene_symbol:nas-37 description:Zinc metalloproteinase nas-37 [Source:UniProtKB/S...
Adult	432	1853	C17G1.7.1	16	16	204	N-ethylamide; Oxidation (M); Deamidation (NQ); 13C(6) 15N(4) Silac label; 13C(6) 15N(2) Silac label; 13C(6) Silac label	35903	C17G1.7.1 pep chromosome:WBcel235:X:9952579:9954533:-1 gene:WBGene00007653.1 transcript:C17G1.7.1 gene_biotype:protein_coding transcript_biotype:protein_coding gene_symbol:cysl-1 description:Cysteine synthase 1 [Source:UniProtKB/Swiss-Prot;Acc...
Adult	7618	54795	C17G1.8.2	1	1	NA	NA	34408	C17G1.8.2 pep chromosome:WBcel235:X:9932371:9937133:1 gene:WBGene00023491.1 transcript:C17G1.8.2 gene_biotype:protein_coding transcript_biotype:protein_coding gene_symbol:tsp-21 description:Tetraspanin-21 [Source:UniProtKB/Swiss-Prot;Acc:Q5WRN...
Adult	2362	2264	C17G10.1.2	9	9	34	Deamidation (NQ); 13C(6) 15N(4) Silac label; 13C(6) 15N(2) Silac label; 13C(6) Silac label	54995	C17G10.1.2 pep chromosome:WBcel235:II:5596560:5598449:1 gene:WBGene00015915.1 transcript:C17G10.1.2 gene_biotype:protein_coding transcript_biotype:protein_coding gene_symbol:C17G10.1
Adult	1515	1955	C17G10.2.1	14	14	59	Deamidation (NQ); 13C(6) 15N(4) Silac label; 13C(6) 15N(2) Silac label; 13C(6) Silac label	49051	C17G10.2.1 pep chromosome:WBcel235:II:5594714:5596463:1 gene:WBGene00015916.1 transcript:C17G10.2.1 gene_biotype:protein_coding transcript_biotype:protein_coding gene_symbol:ttc-4 description:TeTratriCopeptide repeat domain protein related [S...
Adult	4313	6229	C17G10.4a.2	3	3	8	13C(6) Silac label	77865	C17G10.4a.2 pep chromosome:WBcel235:II:5589186:5593628:-1 gene:WBGene00000383.1 transcript:C17G10.4a.2 gene_biotype:protein_coding transcript_biotype:protein_coding gene_symbol:cdc-14 description:Tyrosine-protein phosphatase cdc-14 [Source:U...
Adult	2223	6375	C17G10.4c.2	7	7	NA	Oxidation (M); 13C(6) 15N(4) Silac label; 13C(6) 15N(2) Silac label; 13C(6) Silac label	76698	C17G10.4c.2 pep chromosome:WBcel235:II:5589959:5593439:-1 gene:WBGene00000383.1 transcript:C17G10.4c.2 gene_biotype:protein_coding transcript_biotype:protein_coding gene_symbol:cdc-14 description:Tyrosine-protein phosphatase cdc-14 [Source:U...
Adult	3925	4308	C17G10.5.2	4	4	12	N-ethylamide; Pyro-glu from Q; 13C(6) 15N(2) Silac label	31037	C17G10.5.2 pep chromosome:WBcel235:II:5586165:5587648:1 gene:WBGene00003097.1 transcript:C17G10.5.2 gene_biotype:protein_coding transcript_biotype:protein_coding gene_symbol:lys-8 description:LYSozyme [Source:UniProtKB/TrEMBL;Acc:Q09975]
Adult	538	1547	C17G10.8.1	19	15	175	N-ethylamide; Oxidation (M); Deamidation (NQ); 13C(6) 15N(4) Silac label; 13C(6) 15N(2) Silac label; 13C(6) Silac label	45476	C17G10.8.1 pep chromosome:WBcel235:II:5617122:5619319:-1 gene:WBGene00000970.1 transcript:C17G10.8.1 gene_biotype:protein_coding transcript_biotype:protein_coding gene_symbol:dhs-6 description:DeHydrogenases Short chain [Source:UniProtKB/TrE...
Adult	404	686	C17G10.9a.1	20	20	213	N-ethylamide; Oxidation (M); Deamidation (NQ); 13C(6) 15N(4) Silac label; 13C(6) 15N(2) Silac label; 13C(6) Silac label	62476	C17G10.9a.1 pep chromosome:WBcel235:II:5619590:5622483:-1 gene:WBGene00015920.1 transcript:C17G10.9a.1 gene_biotype:protein_coding transcript_biotype:protein_coding gene_symbol:eif-3.L description:Eukaryotic translation initiation factor 3 su...
Adult	737	695	C17G10.9b.1	20	19	NA	Oxidation (M); Deamidation (NQ); 13C(6) 15N(4) Silac label; 13C(6) 15N(2) Silac label; 13C(6) Silac label	62318	C17G10.9b.1 pep chromosome:WBcel235:II:5619590:5622483:-1 gene:WBGene00015920.1 transcript:C17G10.9b.1 gene_biotype:protein_coding transcript_biotype:protein_coding gene_symbol:eif-3.L description:Eukaryotic translation initiation factor 3 su...
Adult	450	691	C17G10.9e.1	28	27	NA	Oxidation (M); Deamidation (NQ); 13C(6) 15N(4) Silac label; 13C(6) 15N(2) Silac label; 13C(6) Silac label; SILAC 15N(4)	62680	C17G10.9e.1 pep chromosome:WBcel235:II:5619590:5622483:-1 gene:WBGene00015920.1 transcript:C17G10.9e.1 gene_biotype:protein_coding transcript_biotype:protein_coding gene_symbol:eif-3.L description:Eukaryotic translation initiation factor 3 su...
Adult	5321	7476	C17H11.2.1	3	3	3	NA	83765	C17H11.2.1 pep chromosome:WBcel235:X:8169930:8172913:1 gene:WBGene00015922.1 transcript:C17H11.2.1 gene_biotype:protein_coding transcript_biotype:protein_coding gene_symbol:C17H11.2
Adult	1274	1877	C17H12.1.1	14	14	71	N-ethylamide; Pyro-glu from Q; Deamidation (NQ); 13C(6) 15N(4) Silac label; 13C(6) 15N(2) Silac label; 13C(6) Silac label	72048	C17H12.1.1 pep chromosome:WBcel235:IV:6779848:6784340:-1 gene:WBGene00015927.1 transcript:C17H12.1.1 gene_biotype:protein_coding transcript_biotype:protein_coding gene_symbol:dyci-1 description:DYnein Chain light Intermediate [Source:UniProt...
Adult	6974	13782	C17H12.11.1	1	1	1	NA	14350	C17H12.11.1 pep chromosome:WBcel235:IV:6804779:6805625:1 gene:WBGene00015936.1 transcript:C17H12.11.1 gene_biotype:protein_coding transcript_biotype:protein_coding gene_symbol:C17H12.11||chrIV_1_6805166_68...
Adult	6653	28057	C17H12.12.1	1	1	1	13C(6) 15N(4) Silac label	70395	C17H12.12.1 pep chromosome:WBcel235:IV:6795913:6798789:1 gene:WBGene00015937.1 transcript:C17H12.12.1 gene_biotype:protein_coding transcript_biotype:protein_coding gene_symbol:C17H12.12
Adult	3883	8047	C17H12.13a.1	5	5	12	N-ethylamide; Oxidation (M); Pyro-glu from Q; 13C(6) 15N(4) Silac label; 13C(6) 15N(2) Silac label; 13C(6) Silac label	32276	C17H12.13a.1 pep chromosome:WBcel235:IV:6770810:6779859:1 gene:WBGene00015938.1 transcript:C17H12.13a.1 gene_biotype:protein_coding transcript_biotype:protein_coding gene_symbol:anat-1 description:AANAT (Arylalkylamine N-AcetylTransferase) h...
Adult	273	2675	C17H12.14.1	16	16	277	N-ethylamide; Oxidation (M); Pyro-glu from E; Pyro-glu from Q; Deamidation (NQ); 4 more	25586	C17H12.14.1 pep chromosome:WBcel235:IV:6791074:6792629:1 gene:WBGene00006917.1 transcript:C17H12.14.1 gene_biotype:protein_coding transcript_biotype:protein_coding gene_symbol:vha-8 description:Vacuolar H ATPase [Source:UniProtKB/TrEMBL;Acc:...
Adult	4187	5125	C17H12.2.2	2	2	9	13C(6) 15N(4) Silac label; 13C(6) 15N(2) Silac label	66460	C17H12.2.2 pep chromosome:WBcel235:IV:6786858:6789621:-1 gene:WBGene00015928.1 transcript:C17H12.2.2 gene_biotype:protein_coding transcript_biotype:protein_coding gene_symbol:C17H12.2
Adult	2379	3332	C17H12.4.1	9	9	33	Oxidation (M); Deamidation (NQ); 13C(6) 15N(4) Silac label; 13C(6) 15N(2) Silac label; 13C(6) Silac label	68206	C17H12.4.1 pep chromosome:WBcel235:IV:6798921:6802337:-1 gene:WBGene00015930.1 transcript:C17H12.4.1 gene_biotype:protein_coding transcript_biotype:protein_coding gene_symbol:C17H12.4
Adult	1604	6821	C17H12.8.2	4	4	56	N-ethylamide; Oxidation (M); Deamidation (NQ); 13C(6) 15N(4) Silac label; 13C(6) Silac label	39256	C17H12.8.2 pep chromosome:WBcel235:IV:6818606:6820643:1 gene:WBGene00015933.1 transcript:C17H12.8.2 gene_biotype:protein_coding transcript_biotype:protein_coding gene_symbol:C17H12.8
Adult	6831	10540	C18A11.1.1	1	1	1	13C(6) 15N(4) Silac label	14170	C18A11.1.1 pep chromosome:WBcel235:X:8069328:8070289:1 gene:WBGene00015947.1 transcript:C18A11.1.1 gene_biotype:protein_coding transcript_biotype:protein_coding gene_symbol:C18A11.1
Adult	5691	54265	C18A11.3.1	3	3	NA	13C(6) 15N(4) Silac label	30364	C18A11.3.1 pep chromosome:WBcel235:X:8061123:8065688:1 gene:WBGene00015949.1 transcript:C18A11.3.1 gene_biotype:protein_coding transcript_biotype:protein_coding gene_symbol:C18A11.3
Adult	412	778	C18A11.7a.1	22	22	211	N-ethylamide; Oxidation (M); Deamidation (NQ); 13C(6) 15N(4) Silac label; 13C(6) 15N(2) Silac label; 13C(6) Silac label	71850	C18A11.7a.1 pep chromosome:WBcel235:X:8050477:8058220:-1 gene:WBGene00001000.1 transcript:C18A11.7a.1 gene_biotype:protein_coding transcript_biotype:protein_coding gene_symbol:dim-1 description:Disorganized muscle protein 1 [Source:UniProtKB...
Adult	176	939	C18A11.7b.1	22	22	NA	N-ethylamide; Oxidation (M); Pyro-glu from E; Deamidation (NQ); 13C(6) 15N(4) Silac label; 2 more	35539	C18A11.7b.1 pep chromosome:WBcel235:X:8050476:8052680:-1 gene:WBGene00001000.1 transcript:C18A11.7b.1 gene_biotype:protein_coding transcript_biotype:protein_coding gene_symbol:dim-1 description:Disorganized muscle protein 1 [Source:UniProtKB...
Adult	6522	54696	C18A3.2.2	1	1	NA	NA	39725	C18A3.2.2 pep chromosome:WBcel235:II:5718129:5720051:1 gene:WBGene00015940.1 transcript:C18A3.2.2 gene_biotype:protein_coding transcript_biotype:protein_coding gene_symbol:zipt-3 description:Zrt (ZRT) Irt-(IRT-) like Protein Transporter [Sour...
Adult	1167	2813	C18A3.3.1	11	11	79	Pyro-glu from Q; Deamidation (NQ); 13C(6) 15N(4) Silac label; 13C(6) 15N(2) Silac label; 13C(6) Silac label	38083	C18A3.3.1 pep chromosome:WBcel235:II:5716307:5718038:1 gene:WBGene00015941.1 transcript:C18A3.3.1 gene_biotype:protein_coding transcript_biotype:protein_coding gene_symbol:C18A3.3 description:Probable rRNA-processing protein EBP2 homolog [Sour...
Adult	877	2279	C18A3.5a.1	12	12	108	Oxidation (M); Pyro-glu from Q; Deamidation (NQ); Acetylation (N-term); 13C(6) 15N(4) Silac label; 2 more	45187	C18A3.5a.1 pep chromosome:WBcel235:II:5712351:5714823:-1 gene:WBGene00015943.1 transcript:C18A3.5a.1 gene_biotype:protein_coding transcript_biotype:protein_coding gene_symbol:tiar-1 description:TIA-1/TIAL R...
Adult	774	2607	C18A3.5b.1	9	9	NA	Oxidation (M); Deamidation (NQ); 13C(6) 15N(4) Silac label; 13C(6) 15N(2) Silac label; 13C(6) Silac label	41595	C18A3.5b.1 pep chromosome:WBcel235:II:5712356:5714823:-1 gene:WBGene00015943.1 transcript:C18A3.5b.1 gene_biotype:protein_coding transcript_biotype:protein_coding gene_symbol:tiar-1 description:TIA-1/TIAL RNA binding protein homolog [Source:U...
Adult	3090	5285	C18A3.6a.1	4	2	21	Deamidation (NQ); 13C(6) 15N(4) Silac label; 13C(6) 15N(2) Silac label; 13C(6) Silac label	26260	C18A3.6a.1 pep chromosome:WBcel235:II:5721791:5727651:-1 gene:WBGene00004267.1 transcript:C18A3.6a.1 gene_biotype:protein_coding transcript_biotype:protein_coding gene_symbol:rab-3 description:Ras-related protein Rab-3 [Source:UniProtKB/Swiss...
Adult	6040	54377	C18B12.4.1	2	2	NA	NA	51159	C18B12.4.1 pep chromosome:WBcel235:X:15036662:15040602:-1 gene:WBGene00007666.1 transcript:C18B12.4.1 gene_biotype:protein_coding transcript_biotype:protein_coding gene_symbol:C18B12.4
Adult	4820	9066	C18B12.6.1	3	3	NA	13C(6) Silac label	49052	C18B12.6.1 pep chromosome:WBcel235:X:15004064:15007308:-1 gene:WBGene00007668.1 transcript:C18B12.6.1 gene_biotype:protein_coding transcript_biotype:protein_coding gene_symbol:C18B12.6
Adult	2502	2583	C18B2.3.2	6	6	31	Deamidation (NQ); Acetylation (N-term); 13C(6) 15N(4) Silac label; 13C(6) 15N(2) Silac label; 13C(6) Silac label	26635	C18B2.3.2 pep chromosome:WBcel235:X:3601800:3604359:1 gene:WBGene00015954.1 transcript:C18B2.3.2 gene_biotype:protein_coding transcript_biotype:protein_coding gene_symbol:C18B2.3
Adult	3184	7536	C18B2.4.1	4	4	20	13C(6) 15N(4) Silac label; 13C(6) 15N(2) Silac label	32557	C18B2.4.1 pep chromosome:WBcel235:X:3604291:3605741:-1 gene:WBGene00015955.1 transcript:C18B2.4.1 gene_biotype:protein_coding transcript_biotype:protein_coding gene_symbol:C18B2.4
Adult	1237	406	C18B2.5a.1	17	17	73	Deamidation (NQ); 13C(6) 15N(4) Silac label; 13C(6) 15N(2) Silac label; 13C(6) Silac label	74810	C18B2.5a.1 pep chromosome:WBcel235:X:3606668:3611092:-1 gene:WBGene00015956.1 transcript:C18B2.5a.1 gene_biotype:protein_coding transcript_biotype:protein_coding gene_symbol:C18B2.5
Adult	302	405	C18B2.5b.1	28	1	NA	Oxidation (M); Deamidation (NQ); 13C(6) 15N(4) Silac label; 13C(6) 15N(2) Silac label; 13C(6) Silac label; SILAC 15N(4)	77653	C18B2.5b.1 pep chromosome:WBcel235:X:3606668:3611092:-1 gene:WBGene00015956.1 transcript:C18B2.5b.1 gene_biotype:protein_coding transcript_biotype:protein_coding gene_symbol:C18B2.5
Adult	1149	535	C18C4.10b.2	22	22	81	N-ethylamide; Oxidation (M); Pyro-glu from Q; Deamidation (NQ); Acetylation (N-term); 3 more	60225	C18C4.10b.2 pep chromosome:WBcel235:V:5576735:5579530:-1 gene:WBGene00002215.1 transcript:C18C4.10b.2 gene_biotype:protein_coding transcript_biotype:protein_coding gene_symbol:klc-2 description:Kinesin light chain [Source:UniProtKB/Swiss-Pro...
Adult	4844	6929	C18C4.2.1	4	4	5	Pyro-glu from Q	142355	C18C4.2.1 pep chromosome:WBcel235:V:5538800:5545766:1 gene:WBGene00000477.1 transcript:C18C4.2.1 gene_biotype:protein_coding transcript_biotype:protein_coding gene_symbol:cft-1 description:Cystic Fibrosis Transmembrane conductance regulator hom...
Adult	3075	5028	C18C4.3.2	7	7	21	Deamidation (NQ); 13C(6) 15N(2) Silac label	59627	C18C4.3.2 pep chromosome:WBcel235:V:5545703:5548073:-1 gene:WBGene00015965.1 transcript:C18C4.3.2 gene_biotype:protein_coding transcript_biotype:protein_coding gene_symbol:ugt-48 description:Putative UDP-glucuronosyltransferase ugt-48 [Source:...
Adult	2225	1701	C18C4.7d.1	15	15	35	Oxidation (M); Pyro-glu from Q; Deamidation (NQ); 13C(6) 15N(4) Silac label; 13C(6) 15N(2) Silac label; 13C(6) Silac label	121493	C18C4.7d.1 pep chromosome:WBcel235:V:5550315:5556019:-1 gene:WBGene00015968.1 transcript:C18C4.7d.1 gene_biotype:protein_coding transcript_biotype:protein_coding gene_symbol:C18C4.7
Adult	1987	1700	C18C4.7e.1	20	20	NA	Oxidation (M); Pyro-glu from Q; Deamidation (NQ); 13C(6) 15N(4) Silac label; 13C(6) 15N(2) Silac label; 13C(6) Silac label	118466	C18C4.7e.1 pep chromosome:WBcel235:V:5550325:5565620:-1 gene:WBGene00015968.1 transcript:C18C4.7e.1 gene_biotype:protein_coding transcript_biotype:protein_coding gene_symbol:C18C4.7
Adult	3331	4386	C18D1.1b.2	6	6	18	Pyro-glu from Q; 13C(6) 15N(4) Silac label; 13C(6) Silac label	67484	C18D1.1b.2 pep chromosome:WBcel235:II:10061359:10067980:-1 gene:WBGene00000995.1 transcript:C18D1.1b.2 gene_biotype:protein_coding transcript_biotype:protein_coding gene_symbol:die-1 description:Dorsal Intercalation and Elongation defect [Sou...
Adult	4362	8273	C18D11.1.1	3	3	NA	Deamidation (NQ); 13C(6) 15N(4) Silac label; 13C(6) Silac label	29801	C18D11.1.1 pep chromosome:WBcel235:III:11816569:11819806:1 gene:WBGene00007679.1 transcript:C18D11.1.1 gene_biotype:protein_coding transcript_biotype:protein_coding gene_symbol:C18D11.1
Adult	5754	7892	C18D11.2.1	1	1	2	NA	30988	C18D11.2.1 pep chromosome:WBcel235:III:11819745:11822526:-1 gene:WBGene00007680.1 transcript:C18D11.2.1 gene_biotype:protein_coding transcript_biotype:protein_coding gene_symbol:maa-1 description:Membrane Associated Acyl-CoA binding protein [...
Adult	6603	11007	C18D11.3.2	1	1	NA	13C(6) 15N(2) Silac label	19509	C18D11.3.2 pep chromosome:WBcel235:III:11823327:11824489:1 gene:WBGene00007681.1 transcript:C18D11.3.2 gene_biotype:protein_coding transcript_biotype:protein_coding gene_symbol:C18D11.3
Adult	2150	6721	C18D11.4a.2	4	4	38	N-ethylamide; Deamidation (NQ); 13C(6) 15N(4) Silac label; 13C(6) 15N(2) Silac label; 13C(6) Silac label	32682	C18D11.4a.2 pep chromosome:WBcel235:III:11826215:11830996:1 gene:WBGene00004705.1 transcript:C18D11.4a.2 gene_biotype:protein_coding transcript_biotype:protein_coding gene_symbol:rsp-8 description:SR Protein (Splicing factor) [Source:UniProt...
Adult	1054	1261	C18E3.2.2	20	19	90	Oxidation (M); Pyro-glu from Q; Deamidation (NQ); 13C(6) 15N(4) Silac label; 13C(6) 15N(2) Silac label; 13C(6) Silac label	52266	C18E3.2.2 pep chromosome:WBcel235:I:4210979:4212576:1 gene:WBGene00015971.1 transcript:C18E3.2.2 gene_biotype:protein_coding transcript_biotype:protein_coding gene_symbol:swsn-2.2 description:SWI/SNF nucleosome remodeling complex component [So...
Adult	4885	21150	C18E3.3.1	1	1	NA	NA	102425	C18E3.3.1 pep chromosome:WBcel235:I:4203458:4208537:1 gene:WBGene00015972.1 transcript:C18E3.3.1 gene_biotype:protein_coding transcript_biotype:protein_coding gene_symbol:C18E3.3
Adult	3077	6191	C18E3.5.1	6	6	21	Deamidation (NQ); 13C(6) 15N(4) Silac label; 13C(6) 15N(2) Silac label; 13C(6) Silac label	36752	C18E3.5.1 pep chromosome:WBcel235:I:4193241:4203303:1 gene:WBGene00015974.1 transcript:C18E3.5.1 gene_biotype:protein_coding transcript_biotype:protein_coding gene_symbol:snrp-40.2 description:Small Nuclear RibonucleoProtein homolog [Source:Un...
Adult	2210	2497	C18E3.6a.1	11	11	36	N-ethylamide; Oxidation (M); Pyro-glu from Q; Acetylation (N-term); 13C(6) 15N(4) Silac label; 2 more	50937	C18E3.6a.1 pep chromosome:WBcel235:I:4190158:4193129:1 gene:WBGene00015975.1 transcript:C18E3.6a.1 gene_biotype:protein_coding transcript_biotype:protein_coding gene_symbol:cas-...
Adult	376	525	C18E3.7c.3	41	6	224	N-ethylamide; Oxidation (M); Pyro-glu from Q; Deamidation (NQ); 13C(6) 15N(4) Silac label; 2 more	99566	C18E3.7c.3 pep chromosome:WBcel235:I:4186425:4189956:1 gene:WBGene00004093.1 transcript:C18E3.7c.3 gene_biotype:protein_coding transcript_biotype:protein_coding gene_symbol:ppw-1 description:Piwi-like protein [Source:UniProtKB/TrEMBL;Acc:B3KL...
Adult	6959	28380	C18E9.1.1	1	1	1	NA	19514	C18E9.1.1 pep chromosome:WBcel235:II:8960714:8961577:1 gene:WBGene00000286.1 transcript:C18E9.1.1 gene_biotype:protein_coding transcript_biotype:protein_coding gene_symbol:cal-2 description:CALmodulin related genes; Calmodulin-like protein [So...
Adult	4898	8898	C18E9.10a.1	3	3	5	Acetylation (N-term); 13C(6) 15N(4) Silac label; 13C(6) 15N(2) Silac label	25741	C18E9.10a.1 pep chromosome:WBcel235:II:8955240:8964149:-1 gene:WBGene00007690.1 transcript:C18E9.10a.1 gene_biotype:protein_coding transcript_biotype:protein_coding g...
Adult	4676	8897	C18E9.10c.1	3	3	NA	Deamidation (NQ); Acetylation (N-term); 13C(6) 15N(4) Silac label; 13C(6) Silac label	20604	C18E9.10c.1 pep chromosome:WBcel235:II:8955240:8964149:-1 gene:WBGene00007690.1 transcript:C18E9.10c.1 gene_biotype:protein_coding transcript_biotype:protein_coding gene_symbol:sftd-3 description:Vesicle transport protein [Source:UniProtKB/T...
Adult	5183	6434	C18E9.11a.1	3	3	4	13C(6) 15N(2) Silac label	40185	C18E9.11a.1 pep chromosome:WBcel235:II:8993169:8994531:1 gene:WBGene00003870.1 transcript:C18E9.11a.1 gene_biotype:protein_coding transcript_biotype:protein_coding gene_symbol:ooc-5 description:Torsin-like protein [Source:UniProtKB/Swiss-Pro...
Adult	3311	11651	C18E9.2a.1	2	2	18	13C(6) 15N(2) Silac label	41728	C18E9.2a.1 pep chromosome:WBcel235:II:8965006:8966919:1 gene:WBGene00007683.1 transcript:C18E9.2a.1 gene_biotype:protein_coding transcript_biotype:protein_coding gene_symbol:C18E9.2
Adult	2401	6176	C18E9.3c.3	5	5	NA	Oxidation (M); 13C(6) 15N(4) Silac label; 13C(6) 15N(2) Silac label; 13C(6) Silac label	64018	C18E9.3c.3 pep chromosome:WBcel235:II:8966921:8969366:-1 gene:WBGene00004105.1 transcript:C18E9.3c.3 gene_biotype:protein_coding transcript_biotype:protein_coding gene_symbol:szy-20 description:Suppressor of zyg-1 protein 20 [Source:UniProtKB...
Adult	3099	6174	C18E9.3e.3	7	7	21	Pyro-glu from Q; Deamidation (NQ); 13C(6) 15N(4) Silac label; 13C(6) 15N(2) Silac label; 13C(6) Silac label	52314	C18E9.3e.3 pep chromosome:WBcel235:II:8966921:8969366:-1 gene:WBGene00004105.1 transcript:C18E9.3e.3 gene_biotype:protein_coding transcript_biotype:protein_coding gene_symbol:szy-20 description:Suppressor of zyg-1 protein 20 [Source:UniProtKB...
Adult	3805	6170	C18E9.3g.1	6	6	NA	Oxidation (M); Deamidation (NQ); 13C(6) 15N(4) Silac label; 13C(6) 15N(2) Silac label; 13C(6) Silac label	52613	C18E9.3g.1 pep chromosome:WBcel235:II:8966921:8969325:-1 gene:WBGene00004105.1 transcript:C18E9.3g.1 gene_biotype:protein_coding transcript_biotype:protein_coding gene_symbol:szy-20 description:Suppressor of zyg-1 protein 20 [Source:UniProtKB...
Adult	2716	6699	C18E9.4.2	8	8	27	Deamidation (NQ); 13C(6) 15N(4) Silac label; 13C(6) 15N(2) Silac label; 13C(6) Silac label	12087	C18E9.4.2 pep chromosome:WBcel235:II:8964238:8964901:-1 gene:WBGene00007684.1 transcript:C18E9.4.2 gene_biotype:protein_coding transcript_biotype:protein_coding gene_symbol:C18E9.4
Adult	6947	7187	C18E9.5.1	1	1	1	13C(6) 15N(4) Silac label; 13C(6) 15N(2) Silac label	30838	C18E9.5.1 pep chromosome:WBcel235:II:8969980:8971967:1 gene:WBGene00007685.1 transcript:C18E9.5.1 gene_biotype:protein_coding transcript_biotype:protein_coding gene_symbol:C18E9.5
Adult	2067	4683	C18E9.6.1	6	6	40	Oxidation (M); Deamidation (NQ); Acetylation (N-term); 13C(6) 15N(4) Silac label; 13C(6) 15N(2) Silac label; 13C(6) Silac label	32386	C18E9.6.1 pep chromosome:WBcel235:II:8971965:8973566:-1 gene:WBGene00007686.1 transcript:C18E9.6.1 gene_biotype:protein_coding transcript_biotype:protein_coding gene_symbol:tomm-40 description:Mitochondrial import receptor subunit TOM40 homolog...
Adult	2705	2922	C18F10.7a.1	8	8	27	Deamidation (NQ); 13C(6) 15N(4) Silac label; 13C(6) 15N(2) Silac label; 13C(6) Silac label	67045	C18F10.7a.1 pep chromosome:WBcel235:III:6276048:6278351:-1 gene:WBGene00015978.1 transcript:C18F10.7a.1 gene_biotype:protein_coding transcript_biotype:protein_coding gene_symbol:C18F10.7
Adult	1020	551	C18F3.2b.1	27	27	91	Deamidation (NQ); 13C(6) 15N(4) Silac label; 13C(6) 15N(2) Silac label; 13C(6) Silac label	148507	C18F3.2b.1 pep chromosome:WBcel235:IV:8062669:8083478:1 gene:WBGene00004732.1 transcript:C18F3.2b.1 gene_biotype:protein_coding transcript_biotype:protein_coding gene_symbol:sax-7 description:Sensory AXon guidance [Source:UniProtKB/TrEMBL;Acc...
Adult	850	1188	C18G1.4a.1	17	13	112	Pyro-glu from Q; Deamidation (NQ); 13C(6) 15N(4) Silac label; 13C(6) 15N(2) Silac label; 13C(6) Silac label	74845	C18G1.4a.1 pep chromosome:WBcel235:V:4755985:4758584:1 gene:WBGene00003994.1 transcript:C18G1.4a.1 gene_biotype:protein_coding transcript_biotype:protein_coding gene_symbol:pgl-3 description:Guanyl-specific ribonuclease pgl-3 [Source:UniProtK...
Adult	3851	7751	C18G1.5.1	2	2	12	Deamidation (NQ); Acetylation (N-term); 13C(6) 15N(4) Silac label; 13C(6) 15N(2) Silac label	25958	C18G1.5.1 pep chromosome:WBcel235:V:4754313:4755469:1 gene:WBGene00001855.1 transcript:C18G1.5.1 gene_biotype:protein_coding transcript_biotype:protein_coding gene_symbol:hil-4 description:Histone H1.4 [Source:UniProtKB/Swiss-Prot;Acc:O17536]
Adult	5452	10678	C18H7.11.1	3	3	3	N-ethylamide	44603	C18H7.11.1 pep chromosome:WBcel235:IV:596864:598771:1 gene:WBGene00044457.1 transcript:C18H7.11.1 gene_biotype:protein_coding transcript_biotype:protein_coding gene_symbol:C18H7.11
Adult	500	436	C18H9.3c.1	33	33	NA	Oxidation (M); Pyro-glu from E; Pyro-glu from Q; Deamidation (NQ); Acetylation (N-term); 3 more	120800	C18H9.3c.1 pep chromosome:WBcel235:II:6684249:6691841:1 gene:WBGene00016002.1 transcript:C18H9.3c.1 gene_biotype:protein_coding transcript_biotype:protein_coding gene_symbol:C18H9.3 description:GYF domain-containing protein C18H9.3 [Source:Un...
Adult	264	424	C18H9.3d.1	35	35	284	Oxidation (M); Pyro-glu from Q; Deamidation (NQ); Acetylation (N-term); 13C(6) 15N(4) Silac label; 2 more	121158	C18H9.3d.1 pep chromosome:WBcel235:II:6684238:6692280:1 gene:WBGene00016002.1 transcript:C18H9.3d.1 gene_biotype:protein_coding transcript_biotype:protein_coding gene_symbol:C18H9.3 description:GYF domain-containing protein C18H9.3 [Source:Un...
Adult	4707	8922	C18H9.6.1	2	2	6	13C(6) Silac label	19756	C18H9.6.1 pep chromosome:WBcel235:II:6700660:6701625:-1 gene:WBGene00016004.1 transcript:C18H9.6.1 gene_biotype:protein_coding transcript_biotype:protein_coding gene_symbol:C18H9.6
Adult	6636	20881	C18H9.8a.1	1	1	1	Deamidation (NQ)	70995	C18H9.8a.1 pep chromosome:WBcel235:II:6680130:6682971:1 gene:WBGene00016005.1 transcript:C18H9.8a.1 gene_biotype:protein_coding transcript_biotype:protein_coding gene_symbol:ift-74 description:IFT (Chlamydomonas IntraFlagellar Transport) homol...
Adult	125	376	C23F12.1a.1	93	93	NA	Oxidation (M); Pyro-glu from Q; Deamidation (NQ); Acetylation (N-term); 13C(6) 15N(4) Silac label; 2 more	404285	C23F12.1a.1||chrX_1_9425760_9426032|C23F12.1b||chrX_1_9425226_9425324|C23F12.1b||chrX_1_9416403_9416492|C23F12.1f.1||chrX_1_9424637_9424894|C23F12.1b||chrX_1_9406488_9406604|C23F12.1c.2||chrX_1_9421937_9422230|C23F12.1b||chrX_1_9424975_9425058|C23F12.1b|...
Adult	492	27560	C23F12.1h.1	64	64	187	N-ethylamide; Pyro-glu from Q; Deamidation (NQ); Acetylation (N-term); 13C(6) 15N(4) Silac label; 3 more	333140	C23F12.1h.1||chrX_1_9425760_9426032|C23F12.1b||chrX_1_9425226_9425324|C23F12.1b||chrX_1_9416403_9416492|C23F12.1f.1||chrX_1_9424637_9424894|C23F12.1b||chrX_1_9406488_9406604|C23F12.1c.2||chrX_1_9421937_9422230|C23F12.1b||chrX_1_9424975_9425058|C23F12.1b|...
Adult	1195	4639	C23G10.2a.2	7	7	76	Pyro-glu from E; Pyro-glu from Q; Deamidation (NQ); 13C(6) 15N(4) Silac label; 13C(6) 15N(2) Silac label; 13C(6) Silac label	18044	C23G10.2a.2 pep chromosome:WBcel235:III:6208210:6209140:1 gene:WBGene00016011.1 transcript:C23G10.2a.2 gene_biotype:protein_coding transcript_biotype:protein_coding gene_symbol:C23G10.2 description:RutC family protein C23G10.2 [Source:UniPro...
Adult	65	1662	C23G10.3.1	21	21	597	N-ethylamide; Oxidation (M); Pyro-glu from E; Deamidation (NQ); Acetylation (N-term); 3 more	27314	C23G10.3.1 pep chromosome:WBcel235:III:6206803:6207971:1 gene:WBGene00004472.1 transcript:C23G10.3.1 gene_biotype:protein_coding transcript_biotype:protein_coding gene_symbol:rps-3 description:40S ribosomal protein S3 [Source:UniProtKB/Swiss-...
Adult	212	1219	C23G10.4b.3	35	35	330	N-ethylamide; Oxidation (M); Pyro-glu from E; Pyro-glu from Q; Deamidation (NQ); 5 more	106008	C23G10.4b.3 pep chromosome:WBcel235:III:6198902:6202594:1 gene:WBGene00004459.1 transcript:C23G10.4b.3 gene_biotype:protein_coding transcript_biotype:protein_coding gene_symbol:rpn-2 description:26S proteasome non-ATPase regulatory subunit 1 ...
Adult	6456	12104	C23G10.6.1	1	1	NA	13C(6) Silac label; SILAC 15N(4)	61046	C23G10.6.1 pep chromosome:WBcel235:III:6192116:6194580:-1 gene:WBGene00016013.1 transcript:C23G10.6.1 gene_biotype:protein_coding transcript_biotype:protein_coding gene_symbol:ugt-66 description:UDP-glucuronosyltransferase [Source:UniProtKB/T...
Adult	4161	11138	C23G10.7b.1	5	5	10	13C(6) 15N(4) Silac label; 13C(6) 15N(2) Silac label; 13C(6) Silac label	65816	C23G10.7b.1 pep chromosome:WBcel235:III:6195984:6198414:-1 gene:WBGene00016014.1 transcript:C23G10.7b.1 gene_biotype:protein_coding transcript_biotype:protein_coding gene_symbol:C23G10.7 description:Probable tRNA (uracil-O(2)-)-methyltransfer...
Adult	6618	11137	C23G10.7c.1	1	1	NA	13C(6) 15N(4) Silac label	64872	C23G10.7c.1 pep chromosome:WBcel235:III:6195984:6198414:-1 gene:WBGene00016014.1 transcript:C23G10.7c.1 gene_biotype:protein_coding transcript_biotype:protein_coding gene_symbol:C23G10.7 description:Probable tRNA (uracil-O(2)-)-methyltransfer...
Adult	3080	5107	C23G10.8.1	7	7	21	Pyro-glu from Q; 13C(6) 15N(4) Silac label; 13C(6) 15N(2) Silac label; 13C(6) Silac label	106669	C23G10.8.1 pep chromosome:WBcel235:III:6202619:6206211:-1 gene:WBGene00016015.1 transcript:C23G10.8.1 gene_biotype:protein_coding transcript_biotype:protein_coding gene_symbol:C23G10.8
Adult	4233	6773	C23H3.2a.2	4	4	9	Acetylation (N-term); 13C(6) 15N(4) Silac label; 13C(6) 15N(2) Silac label; 13C(6) Silac label	39999	C23H3.2a.2 pep chromosome:WBcel235:II:61302:64308:1 gene:WBGene00016018.1 transcript:C23H3.2a.2 gene_biotype:protein_coding transcript_biotype:protein_coding gene_symbol:C23H3.2
Adult	4227	7933	C23H3.2b.1	1	1	NA	13C(6) 15N(2) Silac label	34652	C23H3.2b.1 pep chromosome:WBcel235:II:62405:64340:1 gene:WBGene00016018.1 transcript:C23H3.2b.1 gene_biotype:protein_coding transcript_biotype:protein_coding gene_symbol:C23H3.2
Adult	3454	5548	C23H3.3b.1	6	6	16	13C(6) 15N(4) Silac label; 13C(6) 15N(2) Silac label; 13C(6) Silac label	44185	C23H3.3b.1 pep chromosome:WBcel235:II:57670:60040:1 gene:WBGene00016019.1 transcript:C23H3.3b.1 gene_biotype:protein_coding transcript_biotype:protein_co...
Adult	2151	3967	C23H3.4b.3	7	7	38	N-ethylamide; Pyro-glu from Q; Deamidation (NQ); 13C(6) 15N(4) Silac label; 13C(6) 15N(2) Silac label; 13C(6) Silac label	49305	C23H3.4b.3 pep chromosome:WBcel235:II:51072:57576:1 gene:WBGene00016020.1 transcript:C23H3.4b.3 gene_biotype:protein_coding transcript_biotype:protein_coding gene_symbol:sptl-1 description:Serine palmitoyltransferase 1 [Source:UniProtKB/Swiss...
Adult	2986	4568	C23H4.1.4	7	7	22	Pyro-glu from Q; Deamidation (NQ); 13C(6) 15N(4) Silac label; 13C(6) Silac label	47224	C23H4.1.4 pep chromosome:WBcel235:X:12199655:12205632:-1 gene:WBGene00000277.1 transcript:C23H4.1.4 gene_biotype:protein_coding transcript_biotype:protein_coding gene_symbol:cab-1
Adult	2827	2096	C23H4.3.1	8	8	25	Oxidation (M); 13C(6) 15N(4) Silac label; 13C(6) 15N(2) Silac label; 13C(6) Silac label	72155	C23H4.3.1 pep chromosome:WBcel235:X:12226203:12229861:1 gene:WBGene00007692.1 transcript:C23H4.3.1 gene_biotype:protein_coding transcript_biotype:protein_coding gene_symbol:C23H4.3
Adult	6483	11417	C23H4.6b.1	1	1	NA	13C(6) Silac label	126367	C23H4.6b.1 pep chromosome:WBcel235:X:12235987:12240781:1 gene:WBGene00007694.1 transcript:C23H4.6b.1 gene_biotype:protein_coding transcript_biotype:protein_coding gene_symbol:C23H4.6 description:Structural maintenance of chromosomes protein 6 ...
Adult	4681	54168	C23H4.7.1	4	4	NA	13C(6) 15N(4) Silac label; 13C(6) 15N(2) Silac label	70211	C23H4.7.1 pep chromosome:WBcel235:X:12222869:12226047:1 gene:WBGene00007695.1 transcript:C23H4.7.1 gene_biotype:protein_coding transcript_biotype:protein_coding gene_symbol:C23H4.7 description:Carboxylic ester hydrolase [Source:UniProtKB/TrEMB...
Adult	6852	13802	C23H4.8.1	1	1	1	NA	24551	C23H4.8.1 pep chromosome:WBcel235:X:12217243:12219312:1 gene:WBGene00044132.1 transcript:C23H4.8.1 gene_biotype:protein_coding transcript_biotype:protein_coding gene_symbol:C23H4.8
Adult	3565	7048	C23H5.1.1	5	5	15	Deamidation (NQ); Acetylation (N-term); 13C(6) 15N(4) Silac label; 13C(6) 15N(2) Silac label; 13C(6) Silac label	28181	C23H5.1.1 pep chromosome:WBcel235:IV:2130965:2133025:1 gene:WBGene00016023.1 transcript:C23H5.1.1 gene_biotype:protein_coding transcript_biotype:protein_coding gene_symbol:prmt-6 description:PRotein arginine MethylTransferase [Source:UniProtKB...
Adult	5296	14544	C23H5.8b.2	1	1	NA	13C(6) 15N(2) Silac label	17392	C23H5.8b.2 pep chromosome:WBcel235:IV:2111964:2113422:-1 gene:WBGene00016027.1 transcript:C23H5.8b.2 gene_biotype:protein_coding transcript_biotype:protein_coding gene_symbol:C23H5.8
Adult	3595	2184	C24A11.8a.1	6	6	15	N-ethylamide; Deamidation (NQ); 13C(6) 15N(4) Silac label; 13C(6) 15N(2) Silac label; 13C(6) Silac label	71758	C24A11.8a.1 pep chromosome:WBcel235:I:5402889:5408344:-1 gene:WBGene00001491.1 transcript:C24A11.8a.1 gene_biotype:protein_coding transcript_biotype:protein_coding gene_symbol:frm-4 description:FERM domain (Protein4.1-ezrin-radixin-moesin) fa...
Adult	1124	2185	C24A11.8b.1	16	1	NA	N-ethylamide; Oxidation (M); Deamidation (NQ); 13C(6) 15N(4) Silac label; 13C(6) 15N(2) Silac label; 13C(6) Silac label	72669	C24A11.8b.1 pep chromosome:WBcel235:I:5402889:5408344:-1 gene:WBGene00001491.1 transcript:C24A11.8b.1 gene_biotype:protein_coding transcript_biotype:protein_coding gene_symbol:frm-4 description:FERM domain (Protein4.1-ezrin-radixin-moesin) fa...
Adult	1916	2193	C24A11.8c.1	14	2	NA	N-ethylamide; Oxidation (M); Deamidation (NQ); 13C(6) 15N(4) Silac label; 13C(6) 15N(2) Silac label; 13C(6) Silac label	75723	C24A11.8c.1 pep chromosome:WBcel235:I:5402895:5408344:-1 gene:WBGene00001491.1 transcript:C24A11.8c.1 gene_biotype:protein_coding transcript_biotype:protein_coding gene_symbol:frm-4 description:FERM domain (Protein4.1-ezrin-radixin-moesin) fa...
Adult	2835	5530	C24A11.9.1	6	6	25	Deamidation (NQ); 13C(6) 15N(4) Silac label; 13C(6) 15N(2) Silac label; 13C(6) Silac label	43003	C24A11.9.1 pep chromosome:WBcel235:I:5412841:5415629:-1 gene:WBGene00000761.1 transcript:C24A11.9.1 gene_biotype:protein_coding transcript_biotype:protein_coding gene_symbol:coq-1 description:COenzyme Q (Ubiquinone) biosynthesis [Source:UniPr...
Adult	4088	54480	C24A3.2b.1	2	2	NA	Deamidation (NQ); 13C(6) 15N(4) Silac label; 13C(6) 15N(2) Silac label; 13C(6) Silac label	8356	C24A3.2b.1 pep chromosome:WBcel235:X:8997500:8998859:1 gene:WBGene00016033.1 transcript:C24A3.2b.1 gene_biotype:protein_coding transcript_biotype:protein_coding gene_symbol:C24A3.2||chrX_1_8997501_8998629|C24...
Adult	4384	14094	C24A3.4.1	4	4	9	13C(6) 15N(4) Silac label; 13C(6) 15N(2) Silac label	38097	C24A3.4.1 pep chromosome:WBcel235:X:8992406:8994763:1 gene:WBGene00016034.1 transcript:C24A3.4.1 gene_biotype:protein_coding transcript_biotype:protein_coding gene_symbol:C24A3.4
Adult	3915	3754	C24A3.6.2	5	5	12	Deamidation (NQ); 13C(6) 15N(4) Silac label; 13C(6) Silac label	52746	C24A3.6.2 pep chromosome:WBcel235:X:8988137:8991647:1 gene:WBGene00006672.1 transcript:C24A3.6.2 gene_biotype:protein_coding transcript_biotype:protein_coding gene_symbol:twk-18 description:TWiK family of potassium channels protein 18 [Source:...
Adult	4626	5839	C24A8.3.1	4	2	6	Deamidation (NQ); 13C(6) 15N(4) Silac label; 13C(6) 15N(2) Silac label; 13C(6) Silac label	251215	C24A8.3.1 pep chromosome:WBcel235:X:4297860:4307574:-1 gene:WBGene00004106.1 transcript:C24A8.3.1 gene_biotype:protein_coding transcript_biotype:protein_coding gene_symbol:pqn-15 description:Prion-like-(Q/N-rich)-domain-bearing protein [Source...
Adult	2564	2945	C24B5.2a.1	10	1	29	N-ethylamide; Deamidation (NQ); 13C(6) 15N(4) Silac label; 13C(6) Silac label	50017	C24B5.2a.1 pep chromosome:WBcel235:V:9175798:9177997:1 gene:WBGene00016045.1 transcript:C24B5.2a.1 gene_biotype...
Adult	2462	3325	C24B5.2c.1	11	2	31	N-ethylamide; Deamidation (NQ); 13C(6) 15N(4) Silac label; 13C(6) Silac label	56901	C24B5.2c.1 pep chromosome:WBcel235:V:9175798:9177997:1 gene:WBGene00016045.1 transcript:C24B5.2c.1 gene_biotype...
Adult	5142	27813	C24B9.3.1	2	2	4	Oxidation (M); 13C(6) 15N(4) Silac label	45201	C24B9.3.1 pep chromosome:WBcel235:V:2706781:2711599:-1 gene:WBGene00016048.1 transcript:C24B9.3.1 gene_biotype:protein_coding transcript_biotype:protein_coding gene_symbol:C24B9.3
Adult	2653	8153	C24D10.6.1	4	4	28	Deamidation (NQ); 13C(6) 15N(4) Silac label; 13C(6) 15N(2) Silac label; 13C(6) Silac label	18029	C24D10.6.1 pep chromosome:WBcel235:IV:5159427:5160248:-1 gene:WBGene00016057.1 transcript:C24D10.6.1 gene_biotype:protein_coding transcript_biotype:protein_coding gene_symbol:C24D10.6
Adult	3931	11686	C24D10.8.1	2	1	12	Deamidation (NQ); 13C(6) 15N(4) Silac label; 13C(6) 15N(2) Silac label; 13C(6) Silac label	7038	C24D10.8.1 pep chromosome:WBcel235:IV:5165420:5165777:-1 gene:WBGene00043147.1 transcript:C24D10.8.1 gene_biotype:protein_coding transcript_biotype:protein_coding gene_symbol:nspd-6 description:Nematode Specific Peptide family group D [Sourc...
Adult	5797	9424	C24F3.1a.1	2	2	2	NA	42421	C24F3.1a.1 pep chromosome:WBcel235:IV:10219373:10221281:-1 gene:WBGene00007696.1 transcript:C24F3.1a.1 gene_biotype:protein_coding transcript_biotype:protein_coding gene_symbol:tram-1 description:Translocating chain-associated membrane protein...
Adult	4308	11514	C24F3.1b.1	2	1	NA	13C(6) 15N(2) Silac label; 13C(6) Silac label	42655	C24F3.1b.1 pep chromosome:WBcel235:IV:10219431:10221281:-1 gene:WBGene00007696.1 transcript:C24F3.1b.1 gene_biotype:protein_coding transcript_biotype:protein_coding gene_symbol:tram-1 description:Translocating chain-associated membrane protein...
Adult	6778	28007	C24F3.2.1	1	1	1	NA	30652	C24F3.2.1 pep chromosome:WBcel235:IV:10222472:10223745:1 gene:WBGene00007697.1 transcript:C24F3.2.1 gene_biotype:protein_coding transcript_biotype:protein_coding gene_symbol:C24F3.2
Adult	1171	2073	C24F3.4a.1	16	16	79	N-ethylamide; Oxidation (M); Deamidation (NQ); 13C(6) 15N(4) Silac label; 13C(6) 15N(2) Silac label; 13C(6) Silac label	78947	C24F3.4a.1 pep chromosome:WBcel235:IV:10214986:10219308:-1 gene:WBGene00007698.1 transcript:C24F3.4a.1 gene_biotype:protein_coding transcript_biotype:protein_coding gene_symbol:qns-1 description:Glutamine-dependent NAD(+) synthetase [Source:U...
Adult	4490	107603	C24F3.6.2	1	1	NA	13C(6) 15N(2) Silac label; Deamidation (NQ)	29191	C24F3.6.2 pep chromosome:WBcel235:IV:10216450:10217643:1 gene:WBGene00000698.1 transcript:C24F3.6.2 gene_biotype:protein_coding transcript_biotype:protein_coding gene_symbol:col-124 description:COLlagen [Source:UniProtKB/TrEMBL;Acc:Q9NAR3]
Adult	4623	6385	C24G6.1.1	5	5	NA	Pyro-glu from Q; 13C(6) 15N(2) Silac label; 13C(6) Silac label	23703	C24G6.1.1 pep chromosome:WBcel235:V:5536681:5537713:1 gene:WBGene00006376.1 transcript:C24G6.1.1 gene_biotype:protein_coding transcript_biotype:protein_coding gene_symbol:syp-2
Adult	5270	7396	C24G6.13a.1	4	4	NA	13C(6) 15N(4) Silac label	13522	C24G6.13a.1 pep chromosome:WBcel235:V:5535057:5536243:-1 gene:WBGene00302991.1 transcript:C24G6.13a.1 gene_biotype:protein_coding transcript_biotype:protein_coding gene_symbol:C24G6.13 description:Cytochro...
Adult	7738	12372	C24G6.2a.1	1	1	NA	NA	101618	C24G6.2a.1 pep chromosome:WBcel235:V:5523727:5530733:1 gene:WBGene00016059.1 transcript:C24G6.2a.1 gene_biotype:protein_coding transcript_biotype:protein_coding gene_symbol:hir-1 description:Hypoxia Inhibited R...
Adult	2192	4228	C24G6.3.1	12	12	36	Oxidation (M); Deamidation (NQ); Acetylation (N-term); 13C(6) 15N(4) Silac label; 13C(6) 15N(2) Silac label; 13C(6) Silac label	105387	C24G6.3.1 pep chromosome:WBcel235:V:5514348:5520458:1 gene:WBGene00016060.1 transcript:C24G6.3.1 gene_biotype:protein_coding transcript_biotype:protein_coding gene_symbol:mms-19 description:Yeast MMS related [Source:UniProtKB/TrEMBL;Acc:O76384...
Adult	4337	27633	C24G6.6.4	3	3	8	Pyro-glu from Q; 13C(6) 15N(4) Silac label; 13C(6) 15N(2) Silac label; 13C(6) Silac label	59805	C24G6.6.4 pep chromosome:WBcel235:V:5509935:5513706:-1 gene:WBGene00016061.1 transcript:C24G6.6.4 gene_biotype:protein_coding transcript_biotype:protein_coding gene_symbol:hpo-15
Adult	2149	6212	C24G6.8.1	5	5	38	Pyro-glu from Q; Deamidation (NQ); 13C(6) 15N(4) Silac label; 13C(6) Silac label; SILAC 15N(4)	33689	C24G6.8.1 pep chromosome:WBcel235:V:5534131:5535837:-1 gene:WBGene00016062.1 transcript:C24G6.8.1 gene_biotype:protein_coding transcript_biotype:protein_coding gene_symbol:cox-16 description:Probable peptidyl-tRNA hydrolase 2 [Source:UniProtKB...
Adult	3627	7895	C24H10.5.1	3	3	NA	13C(6) 15N(4) Silac label; 13C(6) 15N(2) Silac label; 13C(6) Silac label	17774	C24H10.5.1 pep chromosome:WBcel235:X:5074399:5078120:-1 gene:WBGene00006861.1 transcript:C24H10.5.1 gene_biotype:protein_coding transcript_biotype:protein_coding gene_symbol:cal-5 description:CALmodulin related genes [Source:UniProtKB/TrEMBL;...
Adult	4157	6600	C24H11.5b.1	3	3	10	Acetylation (N-term); 13C(6) 15N(2) Silac label; 13C(6) Silac label	10238	C24H11.5b.1 pep chromosome:WBcel235:III:11780235:11781035:1 gene:WBGene00007702.1 transcript:C24H11.5b.1 gene_biotype:protein_coding transcript_biotype:protein_coding gene_symbol:C24H11.5
Adult	4578	11715	C24H11.6.1	2	2	NA	13C(6) 15N(4) Silac label; 13C(6) Silac label	14704	C24H11.6.1 pep chromosome:WBcel235:III:11774950:11776675:1 gene:WBGene00007021.1 transcript:C24H11.6.1 gene_biotype:protein_coding transcript_biotype:protein_coding gene_symbol:immp-1 description:Inner Mitochondrial Membrane Protease [Source:...
Adult	1407	1224	C24H11.7a.1	25	25	64	N-ethylamide; Oxidation (M); Pyro-glu from Q; Deamidation (NQ); 13C(6) 15N(4) Silac label; 2 more	219530	C24H11.7a.1 pep chromosome:WBcel235:III:11751320:11773681:-1 gene:WBGene00007703.1 transcript:C24H11.7a.1 gene_biotype:protein_coding transcript_biotype:protein_coding gene_symbol:gbf-1
Adult	1311	1215	C24H12.4a.1	14	14	69	N-ethylamide; Deamidation (NQ); Acetylation (N-term); 13C(6) 15N(4) Silac label; 13C(6) 15N(2) Silac label; 13C(6) Silac label	71978	C24H12.4a.1 pep chromosome:WBcel235:II:411222:416620:1 gene:WBGene00016073.1 transcript:C24H12.4a.1 gene_biotype:protein_coding transcrip...
Adult	5408	12168	C24H12.5a.1	1	1	3	13C(6) 15N(2) Silac label	48116	C24H12.5a.1 pep chromosome:WBcel235:II:406141:410288:-1 gene:WBGene00016074.1 transcript:C24H12.5a.1 gene_biotype:protein_coding transcript_biotype:protein_coding gene_symbol:dnsn-1 description:Downstream Neighbor of SoN homolog [Source:UniP...
Adult	5515	12171	C24H12.5b.1	1	1	NA	NA	66236	C24H12.5b.1 pep chromosome:WBcel235:II:406141:410961:-1 gene:WBGene00016074.1 transcript:C24H12.5b.1 gene_biotype:protein_coding transcript_biotype:protein_coding gene_symbol:dnsn-1 description:Downstream Neighbor of SoN homolog [Source:UniP...
Adult	4466	12170	C24H12.5c.1	3	3	NA	13C(6) Silac label	66002	C24H12.5c.1 pep chromosome:WBcel235:II:406141:410928:-1 gene:WBGene00016074.1 transcript:C24H12.5c.1 gene_biotype:protein_coding transcript_biotype:protein_coding gene_symbol:dnsn-1 description:Downstream Neighbor of SoN homolog [Source:UniP...
Adult	5412	6967	C25A1.1.1	1	1	3	13C(6) Silac label	24353	C25A1.1.1 pep chromosome:WBcel235:I:10162379:10163578:1 gene:WBGene00007705.1 transcript:C25A1.1.1 gene_biotype:protein_coding transcript_biotype:protein_coding gene_symbol:C25A1.1
Adult	2363	6570	C25A1.10a.2	8	8	33	Acetylation (N-term); 13C(6) 15N(4) Silac label; 13C(6) 15N(2) Silac label; 13C(6) Silac label	101098	C25A1.10a.2 pep chromosome:WBcel235:I:10187515:10190896:-1 gene:WBGene00000931.1 transcript:C25A1.10a.2 gene_biotype:protein_coding transcript_biotype:protein_coding gene_symbol:dao-5 description:Nucleolar protein dao-5 [Source:UniProtKB/Swi...
Adult	605	6590	C25A1.10b.2	11	11	NA	Pyro-glu from Q; 13C(6) 15N(4) Silac label; 13C(6) 15N(2) Silac label; Deamidation (NQ); 13C(6) Silac label; Acetylation (N-term)	73396	C25A1.10b.2 pep chromosome:WBcel235:I:10187515:10190896:-1 gene:WBGene00000931.1 transcript:C25A1.10b.2 gene_biotype:protein_coding transcript_biotype:protein_coding gene_symbol:dao-5 description:Nucleolar protein dao-5 [Source:UniProtKB/Swi...
Adult	4491	81491	C25A1.11a.1	2	2	NA	13C(6) 15N(4) Silac label	51037	C25A1.11a.1 pep chromosome:WBcel235:I:10193925:10197000:-1 gene:WBGene00000095.1 transcript:C25A1.11a.1 gene_biotype:protein_coding transcript_biotype:protein_coding gene_symbol:aha-1 description:Aryl hydrocarbon receptor nuclear translocator...
Adult	3097	5153	C25A1.12a.2	7	7	NA	Deamidation (NQ); 13C(6) 15N(4) Silac label; 13C(6) 15N(2) Silac label; 13C(6) Silac label	40389	C25A1.12a.2 pep chromosome:WBcel235:I:10191309:10192894:-1 gene:WBGene00007711.1 transcript:C25A1.12a.2 gene_biotype:protein_coding transcript_biotype:protein_coding gene_symbol:lid-1 description:Abhydrolase domain-containing protein lid-1 [...
Adult	4695	5206	C25A1.12d.1	3	3	6	13C(6) 15N(4) Silac label; 13C(6) Silac label	35035	C25A1.12d.1 pep chromosome:WBcel235:I:10191309:10192641:-1 gene:WBGene00007711.1 transcript:C25A1.12d.1 gene_biotype:protein_coding transcript_biotype:protein_coding gene_symbol:lid-1 description:Abhydrolase domain-containing protein lid-1 [...
Adult	2573	5199	C25A1.13.1	5	5	29	Deamidation (NQ); 13C(6) 15N(4) Silac label; 13C(6) 15N(2) Silac label; 13C(6) Silac label	21430	C25A1.13.1 pep chromosome:WBcel235:I:10193242:10193999:1 gene:WBGene00007712.1 transcript:C25A1.13.1 gene_biotype:protein_coding transcript_biotype:protein_coding gene_symbol:mrpl-34 description:Mitochondrial Ribosomal Protein Large [Source:...
Adult	1710	3322	C25A1.3.1	8	8	53	Oxidation (M); Deamidation (NQ); 13C(6) 15N(4) Silac label; 13C(6) 15N(2) Silac label; 13C(6) Silac label	43312	C25A1.3.1 pep chromosome:WBcel235:I:10159982:10161883:-1 gene:WBGene00006447.1 transcript:C25A1.3.1 gene_biotype:protein_coding transcript_biotype:protein_coding gene_symbol:tag-72 description:mRNA cap guanine-N7 methyltransferase [Source:UniP...
Adult	1022	2048	C25A1.4.2	14	14	91	N-ethylamide; Oxidation (M); Deamidation (NQ); 13C(6) 15N(4) Silac label; 13C(6) 15N(2) Silac label; 13C(6) Silac label	49345	C25A1.4.2 pep chromosome:WBcel235:I:10169639:10172645:-1 gene:WBGene00045383.1 transcript:C25A1.4.2 gene_biotype:protein_coding transcript_biotype:protein_coding gene_symbol:sup-46 description:SUPpressor [Source:UniProtKB/TrEMBL;Acc:Q9XVS2]
Adult	2774	7534	C25A1.5.1	4	4	26	Deamidation (NQ); 13C(6) 15N(4) Silac label; 13C(6) 15N(2) Silac label; 13C(6) Silac label	36327	C25A1.5.1 pep chromosome:WBcel235:I:10177181:10178921:1 gene:WBGene00007707.1 transcript:C25A1.5.1 gene_biotype:protein_coding transcript_biotype:protein_coding gene_symbol:fath-1 description:Fatty acid 2-hydroxylase [Source:UniProtKB/TrEMBL;A...
Adult	2483	8490	C25A1.6.1	3	3	31	Deamidation (NQ); Acetylation (N-term); 13C(6) 15N(4) Silac label; 13C(6) 15N(2) Silac label; 13C(6) Silac label	7532	C25A1.6.1 pep chromosome:WBcel235:I:10179042:10179236:1 gene:WBGene00007708.1 transcript:C25A1.6.1 gene_biotype:protein_coding transcript_biotype:protein_coding gene_symb...
Adult	2614	2925	C25A1.7.1	12	12	28	N-ethylamide; 13C(6) 15N(4) Silac label; 13C(6) 15N(2) Silac label	109724	C25A1.7.1 pep chromosome:WBcel235:I:10180249:10184075:1 gene:WBGene00002153.1 transcript:C25A1.7.1 gene_biotype:protein_coding transcript_biotype:protein_coding gene_symbol:iars-2 description:Isoleucyl Amino-acyl tRNA Synthetase [Source:UniPro...
Adult	2090	5432	C25A1.8.1	5	5	40	Pyro-glu from E; Deamidation (NQ); Acetylation (N-term); 13C(6) 15N(4) Silac label; 13C(6) 15N(2) Silac label; 13C(6) Silac label	26764	C25A1.8.1 pep chromosome:WBcel235:I:10184478:10185470:-1 gene:WBGene00007709.1 transcript:C25A1.8.1 gene_biotype:protein_coding transcript_biotype:protein_coding gene_symbol:clec-87 description:C-type lectin domain-containing protein 87 [Sourc...
Adult	4136	4309	C25A1.9a.1	9	1	NA	Deamidation (NQ); 13C(6) 15N(2) Silac label; 13C(6) Silac label	46805	C25A1.9a.1 pep chromosome:WBcel235:I:10185780:10187550:1 gene:WBGene00007710.1 transcript:C25A1.9a.1 gene_biotype:protein_coding transcript_biotype:protein_coding gene_symbol:rsa-1 description:Serine/threonine-protein phosphatase 2A regulatory...
Adult	3172	3766	C25A1.9b.1	10	10	20	N-ethylamide; 13C(6) 15N(4) Silac label; 13C(6) 15N(2) Silac label; 13C(6) Silac label	46356	C25A1.9b.1 pep chromosome:WBcel235:I:10185780:10187550:1 gene:WBGene00007710.1 transcript:C25A1.9b.1 gene_biotype:protein_coding transcript_biotype:protein_coding gene_symbol:rsa-1 description:Serine/threonine-protein phosphatase 2A regulatory...
Adult	2690	6024	C25A11.2.1	9	9	27	Deamidation (NQ); Acetylation (N-term); 13C(6) 15N(4) Silac label; 13C(6) Silac label	72559	C25A11.2.1 pep chromosome:WBcel235:X:9114368:9116891:1 gene:WBGene00016087.1 transcript:C25A11.2.1 gene_biotype:protein_coding transcript_biotype:protein_coding gene_symbol:C25A11.2
Adult	500	636	C25A11.4a.1	39	1	NA	Oxidation (M); Pyro-glu from E; Pyro-glu from Q; Deamidation (NQ); Acetylation (N-term); 3 more	175236	C25A11.4a.1 pep chromosome:WBcel235:X:9098346:9113613:1 gene:WBGene00000100.1 transcript:C25A11.4a.1 gene_biotype:protein_coding transcript_biotype:protein_coding gene_symbol:ajm-1 description:Apical junction molecule [Source:UniProtKB/Swiss...
Adult	887	1562	C25A11.4b.1	25	1	NA	Oxidation (M); Pyro-glu from E; Pyro-glu from Q; Deamidation (NQ); 13C(6) 15N(4) Silac label; 2 more	151464	C25A11.4b.1 pep chromosome:WBcel235:X:9078945:9108542:1 gene:WBGene00000100.1 transcript:C25A11.4b.1 gene_biotype:protein_coding transcript_biotype:protein_coding gene_symbol:ajm-1 description:Apical juncti...
Adult	478	560	C25A11.4d.1	43	1	NA	Oxidation (M); Pyro-glu from E; Pyro-glu from Q; Deamidation (NQ); 13C(6) 15N(4) Silac label; 2 more	217079	C25A11.4d.1 pep chromosome:WBcel235:X:9078945:9113613:1 gene:WBGene00000100.1 transcript:C25A11.4d.1 gene_biotype:protein_coding transcript_biotype:protein_coding gene_symbol:ajm-1 description:Apical juncti...
Adult	1105	646	C25A11.4f.1	29	1	NA	Oxidation (M); Pyro-glu from Q; 13C(6) 15N(4) Silac label; 13C(6) 15N(2) Silac label; 13C(6) Silac label; SILAC 15N(4)	222053	C25A11.4f.1 pep chromosome:WBcel235:X:9078945:9113613:1 gene:WBGene00000100.1 transcript:C25A11.4f.1 gene_biotype:protein_coding transcript_biotype:protein_coding gene_symbol:ajm-1 description:Apical juncti...
Adult	152	557	C25A11.4i.1	45	1	NA	N-ethylamide; Pyro-glu from Q; Pyro-glu from E; Oxidation (M); 13C(6) 15N(4) Silac label; 5 more	156388	C25A11.4i.1 pep chromosome:WBcel235:X:9103643:9113613:1 gene:WBGene00000100.1 transcript:C25A11.4i.1 gene_biotype:protein_coding transcript_biotype:protein_coding gene_symbol:ajm-1 description:Apical junction molecule [Source:UniProtKB/Swiss...
Adult	3614	559	C25A11.4k.1	10	10	14	13C(6) 15N(2) Silac label; 13C(6) Silac label	193401	C25A11.4k.1 pep chromosome:WBcel235:X:9090124:9113613:1 gene:WBGene00000100.1 transcript:C25A11.4k.1 gene_biotype:protein_coding transcript_biotype:protein_coding gene_symbol:ajm-1 description:Apical junction molecule [Source:UniProtKB/Swiss...
Adult	140	554	C25A11.4l.1	55	1	NA	N-ethylamide; Pyro-glu from Q; Pyro-glu from E; Oxidation (M); 13C(6) 15N(4) Silac label; 5 more	185461	C25A11.4l.1 pep chromosome:WBcel235:X:9094746:9113613:1 gene:WBGene00000100.1 transcript:C25A11.4l.1 gene_biotype:protein_coding transcript_biotype:protein_coding gene_symbol:ajm-1 description:Apical junction molecule [Source:UniProtKB/Swiss...
Adult	7722	15290	C25A6.1.1	1	1	NA	13C(6) Silac label	33964	C25A6.1.1 pep chromosome:WBcel235:V:5408528:5410071:1 gene:WBGene00016081.1 transcript:C25A6.1.1 gene_biotype:protein_coding transcript_biotype:protein_coding gene_symbol:C25A6.1 description:Serine/threonine-protein phosphatase [Source:UniProt...
Adult	5742	54545	C25A8.2.1	1	1	NA	Deamidation (NQ); 13C(6) 15N(2) Silac label	16118	C25A8.2.1 pep chromosome:WBcel235:IV:7009841:7010744:1 gene:WBGene00016083.1 transcript:C25A8.2.1 gene_biotype:protein_coding transcript_biotype:protein_coding gene_symbol:C25A8.2
Adult	601	653	C25A8.4.1	28	28	155	N-ethylamide; Oxidation (M); Deamidation (NQ); 13C(6) 15N(4) Silac label; 13C(6) 15N(2) Silac label; 13C(6) Silac label	120199	C25A8.4.1 pep chromosome:WBcel235:IV:7003623:7009268:1 gene:WBGene00016084.1 transcript:C25A8.4.1 gene_biotype:protein_coding transcript_biotype:protein_coding gene_symbol:cht-3 description:Chitinase-like protein C25A8.4 [Source:UniProtKB/Swis...
Adult	7671	54656	C25B8.1a.1	1	1	NA	NA	77487	C25B8.1a.1 pep chromosome:WBcel235:X:6619911:6628017:1 gene:WBGene00002233.1 transcript:C25B8.1a.1 gene_biotype:protein_coding transcript_biotype:protein_coding gene_symbol:kqt-1 description:KQT-1 potassium channel; Potassium channel KvQLT fa...
Adult	1556	5338	C25B8.3b.1	11	11	58	N-ethylamide; Deamidation (NQ); 13C(6) 15N(4) Silac label; 13C(6) 15N(2) Silac label; 13C(6) Silac label	42276	C25B8.3b.1 pep chromosome:WBcel235:X:6607207:6609043:1 gene:WBGene00000786.1 transcript:C25B8.3b.1 gene_biotype:protein_coding transcript_biotype:protein_coding gene_symbol:cpr-6 description:Cathepsin B-like cysteine proteinase 6 [Source:UniP...
Adult	1587	6224	C25B8.4a.1	6	6	57	N-ethylamide; Pyro-glu from Q; Deamidation (NQ); Acetylation (N-term); 13C(6) 15N(4) Silac label; 2 more	24758	C25B8.4a.1 pep chromosome:WBcel235:X:6617393:6622915:-1 gene:WBGene00016088.1 transcript:C25B8.4a.1 gene_biotype:protein_coding transcript_biotype:protein_coding gene_symbol:clec-266 description:C-type LECtin [Source:UniProtKB/TrEMBL;Acc:H2KZ...
Adult	2117	6194	C25B8.4b.1	5	5	NA	Pyro-glu from Q; Deamidation (NQ); Acetylation (N-term); 13C(6) 15N(4) Silac label; 13C(6) Silac label; SILAC 15N(4)	28901	C25B8.4b.1 pep chromosome:WBcel235:X:6617441:6618844:-1 gene:WBGene00016088.1 transcript:C25B8.4b.1 gene_biotype:protein_coding transcript_biotype:protein_coding gene_symbol:clec-266 description:C-type LECtin [Source:UniProtKB/TrEMBL;Acc:H2KZ...
Adult	5106	27894	C25D7.1.1	2	2	4	13C(6) 15N(2) Silac label	16597	C25D7.1.1 pep chromosome:WBcel235:V:15036237:15036869:-1 gene:WBGene00007714.1 transcript:C25D7.1.1 gene_biotype:protein_coding transcript_biotype:protein_coding gene_symbol:C25D7.1 description:Major sperm protein [Source:UniProtKB/TrEMBL;Acc:...
Adult	6686	11294	C25D7.3.1	1	1	1	NA	249767	C25D7.3.1 pep chromosome:WBcel235:V:15039152:15048207:-1 gene:WBGene00004747.1 transcript:C25D7.3.1 gene_biotype:protein_coding transcript_biotype:protein_coding gene_symbol:sdc-3 description:Zinc finger protein sdc-3 [Source:UniProtKB/Swiss-P...
Adult	183	32	C25D7.6.1	39	39	359	N-ethylamide; Oxidation (M); Pyro-glu from Q; Deamidation (NQ); Acetylation (N-term); 4 more	90689	C25D7.6.1 pep chromosome:WBcel235:V:15056719:15059599:-1 gene:WBGene00003155.1 transcript:C25D7.6.1 gene_biotype:protein_coding transcript_biotype:protein_coding gene_symbol:mcm-3 description:DNA helicase [Source:UniProtKB/TrEMBL;Acc:Q9XVR7]
Adult	4520	6458	C25D7.7.1	3	3	7	13C(6) 15N(4) Silac label; 13C(6) 15N(2) Silac label; 13C(6) Silac label	20393	C25D7.7.1 pep chromosome:WBcel235:V:15061488:15064087:-1 gene:WBGene00004308.1 transcript:C25D7.7.1 gene_biotype:protein_coding transcript_biotype:protein_coding gene_symbol:rap-2 description:RAP homolog (Vertebrate Rap GTPase family) [Source:...
Adult	3030	5674	C25D7.8.2	4	4	22	Deamidation (NQ); 13C(6) 15N(4) Silac label; 13C(6) 15N(2) Silac label; 13C(6) Silac label	32293	C25D7.8.2 pep chromosome:WBcel235:V:15066298:15067464:1 gene:WBGene00007718.1 transcript:C25D7.8.2 gene_biotype:protein_coding transcript_biotype:protein_coding gene_symbol:otub-1 description:Ubiquitin thioesterase otubain-like [Source:UniProt...
Adult	5213	27989	C25E10.12.1	2	2	4	13C(6) 15N(2) Silac label	31788	C25E10.12.1 pep chromosome:WBcel235:V:9060494:9062441:-1 gene:WBGene00016101.1 transcript:C25E10.12.1 gene_biotype:protein_coding transcript_biotype:protein_coding gene_symbol:C25E10.12 description:UPF0046 protein C25E10.12 [Source:UniProtKB...
Adult	1799	1110	C25F6.2a.1	23	23	48	N-ethylamide; Pyro-glu from Q; Deamidation (NQ); 13C(6) 15N(4) Silac label; 13C(6) 15N(2) Silac label; 13C(6) Silac label	106992	C25F6.2a.1 pep chromosome:WBcel235:X:5479700:5484941:1 gene:WBGene00001006.1 transcript:C25F6.2a.1 gene_biotype:protein_coding transcript_biotype:protein_coding gene_symbol:dlg-1 description:Disks large homolog 1 [Source:UniProtKB/Swiss-Prot;...
Adult	473	647	C25F6.3.1	33	33	192	N-ethylamide; Oxidation (M); Deamidation (NQ); 13C(6) 15N(4) Silac label; 13C(6) 15N(2) Silac label; 13C(6) Silac label	115301	C25F6.3.1 pep chromosome:WBcel235:X:5467870:5472684:1 gene:WBGene00016103.1 transcript:C25F6.3.1 gene_biotype:protein_coding transcript_biotype:protein_coding gene_symbol:dpyd-1 description:Dihydropyrimidine dehydrogenase [NADP(+)] [Source:Uni...
Adult	4953	8342	C25F9.11.1	2	2	5	13C(6) Silac label	10471	C25F9.11.1 pep chromosome:WBcel235:V:19432441:19433072:-1 gene:WBGene00045411.1 transcript:C25F9.11.1 gene_biotype:protein_coding transcript_biotype:protein_coding gene_symbol:C25F9.11
Adult	6675	28001	C25F9.15.1	1	1	1	13C(6) 15N(2) Silac label	16927	C25F9.15.1 pep chromosome:WBcel235:V:19418212:19418911:1 gene:WBGene00050967.1 transcript:C25F9.15.1 gene_biotype:protein_coding transcript_biotype:protein_coding gene_symbol:C25F9.15
Adult	4464	9510	C25F9.4.1	5	1	7	13C(6) 15N(4) Silac label; 13C(6) 15N(2) Silac label	68974	C25F9.4.1 pep chromosome:WBcel235:V:19411274:19413914:-1 gene:WBGene00007724.1 transcript:C25F9.4.1 gene_biotype:protein_coding transcript_biotype:protein_coding gene_symbol:C25F9.4
Adult	3734	3538	C25G4.10a.1	6	6	13	13C(6) 15N(4) Silac label; 13C(6) 15N(2) Silac label; 13C(6) Silac label	169659	C25G4.10a.1 pep chromosome:WBcel235:IV:12468658:12474889:1 gene:WBGene00007736.1 transcript:C25G4.10a.1 gene_biotype:protein_coding transcript_biotype:protein_coding gene_symbol:igdb-2 description:Ig-like and fibronectin type-III domain-conta...
Adult	4038	8772	C25G4.2.2	3	3	11	13C(6) 15N(4) Silac label; 13C(6) 15N(2) Silac label; 13C(6) Silac label	24735	C25G4.2.2 pep chromosome:WBcel235:IV:12443236:12444046:-1 gene:WBGene00007730.1 transcript:C25G4.2.2 gene_biotype:protein_coding transcript_biotype:protein_coding gene_symbol:C25G4.2 description:Esterase C25G4.2 [Source:UniProtKB/Swiss-Prot;Ac...
Adult	5381	11876	C25G4.3a.1	1	1	NA	13C(6) 15N(4) Silac label; 13C(6) Silac label	26418	C25G4.3a.1 pep chromosome:WBcel235:IV:12444450:12445884:-1 gene:WBGene00007731.1 transcript:C25G4.3a.1 gene_biotype:protein_coding transcript_biotype:protein_coding gene_symbol:C25G4.3
Adult	1834	1209	C25G4.5.1	21	21	47	Oxidation (M); Pyro-glu from Q; Deamidation (NQ); Acetylation (N-term); 13C(6) 15N(4) Silac label; 2 more	142595	C25G4.5.1 pep chromosome:WBcel235:IV:12445801:12451299:-1 gene:WBGene00001085.1 transcript:C25G4.5.1 gene_biotype:protein_coding transcript_biotype:protein_coding gene_symbol:dpy-26 description:Condensin complex subunit dpy-26 [Source:UniProtK...
Adult	7619	10959	C25G4.6.1	1	1	NA	13C(6) 15N(4) Silac label; 13C(6) 15N(2) Silac label	30336	C25G4.6.1 pep chromosome:WBcel235:IV:12455097:12456175:1 gene:WBGene00007733.1 transcript:C25G4.6.1 gene_biotype:protein_coding transcript_biotype:protein_coding gene_symbol:smz-1 description:Sperm Meiosis PDZ domain containing proteins [Sourc...
Adult	6154	4342	C25H3.11c.1	1	1	NA	NA	375121	C25H3.11c.1 pep chromosome:WBcel235:II:5669788:5689030:-1 gene:WBGene00016120.1 transcript:C25H3.11c.1 gene_biotype:protein_coding transcript_biotype:protein_coding gene_symbol:C25H3.11
Adult	5285	4341	C25H3.11d.1	3	3	4	13C(6) 15N(2) Silac label	374920	C25H3.11d.1 pep chromosome:WBcel235:II:5669788:5689030:-1 gene:WBGene00016120.1 transcript:C25H3.11d.1 gene_biotype:protein_coding transcript_biotype:protein_coding gene_symbol:C25H3.11
Adult	4159	10631	C25H3.14.1	2	1	NA	13C(6) 15N(2) Silac label	15610	C25H3.14.1 pep chromosome:WBcel235:II:5695383:5696358:1 gene:WBGene00016123.1 transcript:C25H3.14.1 gene_biotype:protein_coding transcript_biotype:protein_coding gene_symbol:C25H3.14
Adult	3928	8454	C25H3.3.1	4	4	12	N-ethylamide; 13C(6) 15N(2) Silac label	16011	C25H3.3.1 pep chromosome:WBcel235:II:5694195:5695237:1 gene:WBGene00016112.1 transcript:C25H3.3.1 gene_biotype:protein_coding transcript_biotype:protein_coding gene_symbol:C25H3.3
Adult	3154	5947	C25H3.4.2	7	7	20	Oxidation (M); 13C(6) 15N(4) Silac label; 13C(6) 15N(2) Silac label; 13C(6) Silac label	62325	C25H3.4.2 pep chromosome:WBcel235:II:5691721:5693934:1 gene:WBGene00016113.1 transcript:C25H3.4.2 gene_biotype:protein_coding transcript_biotype:protein_coding gene_symbol:eif-2D description:Eukaryotic Initiation Factor [Source:UniProtKB/TrEMB...
Adult	3437	4177	C25H3.7a.1	6	6	16	Pyro-glu from Q; 13C(6) 15N(4) Silac label; 13C(6) 15N(2) Silac label; 13C(6) Silac label	31593	C25H3.7a.1 pep chromosome:WBcel235:II:5666756:5668930:-1 gene:WBGene00016116.1 transcript:C25H3.7a.1 gene_biotype:protein_coding transcript_biotype:protein_coding gene_symbo...
Adult	2896	7701	C25H3.9a.1	3	3	NA	13C(6) 15N(4) Silac label; 13C(6) Silac label	21967	C25H3.9a.1 pep chromosome:WBcel235:II:5690137:5691353:-1 gene:WBGene00016118.1 transcript:C25H3.9a.1 gene_biotype:protein_coding transcript_biotype:protein_coding gene_symbol:C25H3.9
Adult	3674	9149	C25H3.9b.1	2	2	14	Deamidation (NQ); Acetylation (N-term); 13C(6) 15N(4) Silac label; 13C(6) Silac label	21742	C25H3.9b.1 pep chromosome:WBcel235:II:5690137:5691355:-1 gene:WBGene00016118.1 transcript:C25H3.9b.1 gene_biotype:protein_coding transcript_biotype:protein_coding gene_symbol:C25H3.9
Adult	2876	5796	C26B2.1.1	8	8	24	N-ethylamide; Oxidation (M); Deamidation (NQ); 13C(6) 15N(4) Silac label; 13C(6) 15N(2) Silac label; 13C(6) Silac label	46490	C26B2.1.1 pep chromosome:WBcel235:IV:8018130:8019808:-1 gene:WBGene00016124.1 transcript:C26B2.1.1 gene_biotype:protein_coding transcript_biotype:protein_coding gene_symbol:dnc-4 description:DyNactin Complex component [Source:UniProtKB/TrEMBL;...
Adult	3826	107476	C26B2.3a.1	2	2	NA	Pyro-glu from Q; 13C(6) 15N(4) Silac label; Deamidation (NQ)	65497	C26B2.3a.1 pep chromosome:WBcel235:IV:8022656:8029513:-1 gene:WBGene00003625.1 transcript:C26B2.3a.1 gene_biotype:protein_coding transcript_biotype:protein_coding gene_symbo...
Adult	3021	6685	C26B2.6.1	4	4	22	Pyro-glu from Q; 13C(6) 15N(4) Silac label; 13C(6) 15N(2) Silac label; 13C(6) Silac label	37632	C26B2.6.1 pep chromosome:WBcel235:IV:8016994:8018221:1 gene:WBGene00016128.1 transcript:C26B2.6.1 gene_biotype:protein_coding transcript_biotype:protein_coding gene_symbol:elpc-4 description:Putative elongator complex protein 4 [Source:UniProt...
Adult	5766	11450	C26B2.7a.1	1	1	NA	Oxidation (M); 13C(6) Silac label	15916	C26B2.7a.1 pep chromosome:WBcel235:IV:8016153:8016882:1 gene:WBGene00016129.1 transcript:C26B2.7a.1 gene_biotype:protein_coding transcript_biotype:protein_coding gene_symbol:C26B2.7
Adult	6093	8457	C26B9.1a.2	3	3	NA	13C(6) 15N(4) Silac label	45743	C26B9.1a.2 pep chromosome:WBcel235:X:5344520:5348411:1 gene:WBGene00016131.1 transcript:C26B9.1a.2 gene_biotype:protein_coding transcript_biotype:protein_coding gene_symbol:C26B9.1
Adult	5155	6013	C26B9.5.1	2	2	4	Deamidation (NQ); 13C(6) 15N(4) Silac label; 13C(6) 15N(2) Silac label	58490	C26B9.5.1 pep chromosome:WBcel235:X:5329455:5332339:1 gene:WBGene00016134.1 transcript:C26B9.5.1 gene_biotype:protein_coding transcript_biotype:protein_coding gene_symbol:C26B9.5
Adult	729	27567	C26C6.1a.1	45	45	129	N-ethylamide; Pyro-glu from Q; Deamidation (NQ); Acetylation (N-term); 13C(6) 15N(4) Silac label; 2 more	216652	C26C6.1a.1||chrI_1_7499259_7499423|C26C6.1b.1||chrI_1_7496526_7496615|C26C6.1b.1||chrI_1_7497411_7497593|C26C6.1b.1||chrI_1_7499238_7499423|C26C6.1b.1||chrI_1_7496343_7496615|C26C6.1b.1||chrI_1_7497492_7497593|C26C6.1b.1||chrI_1_7499355_7499423|C26C6.1b....
Adult	1607	2225	C26C6.2.1	8	7	56	Oxidation (M); Deamidation (NQ); 13C(6) 15N(4) Silac label; 13C(6) 15N(2) Silac label; 13C(6) Silac label	40451	C26C6.2.1 pep chromosome:WBcel235:I:7522116:7526703:1 gene:WBGene00001648.1 transcript:C26C6.2.1 gene_biotype:protein_coding transcript_biotype:protein_coding gene_symbol:goa-1 description:Guanine nucleotide-binding protein G(o) subunit alpha ...
Adult	6355	55474	C26C6.3.1	1	1	NA	Oxidation (M)	69462	C26C6.3.1 pep chromosome:WBcel235:I:7527224:7531715:1 gene:WBGene00003552.1 transcript:C26C6.3.1 gene_biotype:protein_coding transcript_biotype:protein_coding gene_symbol:nas-36 description:Zinc metalloproteinase nas-36 [Source:UniProtKB/Swiss...
Adult	3613	3169	C26C6.5a.1	4	4	NA	Deamidation (NQ)	79116	C26C6.5a.1 pep chromosome:WBcel235:I:7536204:7542157:-1 gene:WBGene00000938.1 transcript:C26C6.5a.1 gene_biotype:protein_coding transcript_biotype:protein_coding gene_symbol:dcp-66 description:Deacetylase Complex Protein [Source:UniProtKB/TrE...
Adult	2410	2920	C26C6.5b.2	13	13	32	Pyro-glu from Q; Deamidation (NQ); 13C(6) 15N(4) Silac label; 13C(6) 15N(2) Silac label; 13C(6) Silac label	79470	C26C6.5b.2 pep chromosome:WBcel235:I:7537015:7542157:-1 gene:WBGene00000938.1 transcript:C26C6.5b.2 gene_biotype:protein_coding transcript_biotype:protein_coding gene_symbol:dcp-66 description:Deacetylase Complex Protein [Source:UniProtKB/TrE...
Adult	7603	54613	C26C6.9.1	1	1	NA	13C(6) 15N(2) Silac label	25420	C26C6.9.1 pep chromosome:WBcel235:I:7514117:7515126:-1 gene:WBGene00007743.1 transcript:C26C6.9.1 gene_biotype:protein_coding transcript_biotype:protein_coding gene_symbol:C26C6.9
Adult	665	685	C26D10.1.1	20	20	142	Oxidation (M); Deamidation (NQ); 13C(6) 15N(4) Silac label; 13C(6) 15N(2) Silac label; 13C(6) Silac label	61485	C26D10.1.1 pep chromosome:WBcel235:II:8322612:8325052:-1 gene:WBGene00004304.1 transcript:C26D10.1.1 gene_biotype:protein_coding transcript_biotype:protein_coding gene_symbol:ran-3 description:Regulator of chromosome condensation [Source:UniP...
Adult	180	613	C26D10.2a.1	21	21	361	N-ethylamide; Oxidation (M); Pyro-glu from E; Pyro-glu from Q; Deamidation (NQ); 4 more	48493	C26D10.2a.1 pep chromosome:WBcel235:II:8326852:8328870:-1 gene:WBGene00001840.1 transcript:C26D10.2a.1 gene_biotype:protein_coding transcript_biotype:protein_coding gene_symbol:hel-1 description:Spliceosome RNA helicase DDX39B homolog [Sourc...
Adult	7491	54281	C26E6.12.1	1	1	NA	NA	43920	C26E6.12.1 pep chromosome:WBcel235:III:4930602:4932253:-1 gene:WBGene00016145.1 transcript:C26E6.12.1 gene_biotype:protein_coding transcript_biotype:protein_coding gene_symbol:C26E6.12
Adult	7422	54308	C26E6.2.1	1	1	NA	NA	52068	C26E6.2.1 pep chromosome:WBcel235:III:4952124:4955171:1 gene:WBGene00016138.1 transcript:C26E6.2.1 gene_biotype:protein_coding transcript_biotype:protein_coding gene_symbol:flh-2 description:FLYWCH zinc finger transcription factor homolog [Sou...
Adult	3015	6000	C26E6.3.1	5	5	22	13C(6) 15N(4) Silac label; 13C(6) 15N(2) Silac label; 13C(6) Silac label	37096	C26E6.3.1 pep chromosome:WBcel235:III:4944513:4947317:1 gene:WBGene00016139.1 transcript:C26E6.3.1 gene_biotype:protein_coding transcript_biotype:protein_coding gene_symbol:ntl-9 description:NOT-Like (Yeast CCR4/NOT complex component) [Source:...
Adult	6703	10563	C26E6.5.1	2	2	NA	NA	36825	C26E6.5.1 pep chromosome:WBcel235:III:4937322:4939453:1 gene:WBGene00001499.1 transcript:C26E6.5.1 gene_biotype:protein_coding transcript_biotype:protein_coding gene_symbol:fsn-1 description:F-box/SPRY domain-containing protein 1 [Source:UniPr...
Adult	1863	3077	C26E6.6.1	11	11	46	Deamidation (NQ); 13C(6) 15N(4) Silac label; 13C(6) 15N(2) Silac label; 13C(6) Silac label	44642	C26E6.6.1 pep chromosome:WBcel235:III:4935578:4937223:1 gene:WBGene00016142.1 transcript:C26E6.6.1 gene_biotype:protein_coding transcript_biotype:protein_coding gene_symbol:mrps-18C description:Putative 39S ribosomal protein L3 mitochondrial ...
Adult	5994	55757	C26E6.7a.2	1	1	NA	Deamidation (NQ); SILAC 15N(4)	73230	C26E6.7a.2 pep chromosome:WBcel235:III:4932552:4934918:1 gene:WBGene00016143.1 transcript:C26E6.7a.2 gene_biotype:protein_coding transcript_biotype:protein_coding gene_symbol:eri-9 description:Enhanced RNAI (RNA interference) [Source:UniProtK...
Adult	2847	1372	C26E6.8a.1	9	9	NA	Deamidation (NQ); Acetylation (N-term)	60783	C26E6.8a.1 pep chromosome:WBcel235:III:4918277:4920319:-1 gene:WBGene00006735.1 transcript:C26E6.8a.1 gene_biotype:protein_coding transcript_biotype:protein_coding gene_symbol:ula-1 description:NEDD8-activating enzyme E1 regulatory subunit [S...
Adult	1176	1371	C26E6.8b.1	15	15	78	Oxidation (M); Deamidation (NQ); Acetylation (N-term); 13C(6) 15N(4) Silac label; 13C(6) 15N(2) Silac label; 13C(6) Silac label	61058	C26E6.8b.1 pep chromosome:WBcel235:III:4918277:4920319:-1 gene:WBGene00006735.1 transcript:C26E6.8b.1 gene_biotype:protein_coding transcript_biotype:protein_coding gene_symbol:ula-1 description:NEDD8-activating enzyme E1 regulatory subunit [S...
Adult	5331	28468	C26E6.9a.1	2	2	NA	NA	171682	C26E6.9a.1 pep chromosome:WBcel235:III:4922871:4930204:-1 gene:WBGene00004782.1 transcript:C26E6.9a.1 gene_biotype:protein_coding transcript_biotype:protein_coding gene_symbol:set-2 description:Histone-lysine N-methyltransferase set-2 [Source...
Adult	5872	11743	C26F1.2.1	4	4	NA	NA	60864	C26F1.2.1 pep chromosome:WBcel235:V:7781811:7784595:1 gene:WBGene00016147.1 transcript:C26F1.2.1 gene_biotype:protein_coding transcript_biotype:protein_coding gene_symbol:cyp-32A1 description:CYtochrome P450 family [Source:UniProtKB/TrEMBL;Acc...
Adult	4563	6083	C26F1.3.1	4	4	7	Deamidation (NQ); 13C(6) 15N(4) Silac label; 13C(6) 15N(2) Silac label	21198	C26F1.3.1 pep chromosome:WBcel235:V:7777300:7778985:1 gene:WBGene00016148.1 transcript:C26F1.3.1 gene_biotype:protein_coding transcript_biotype:protein_coding gene_symbol:C26F1.3
Adult	3930	10111	C26F1.7a.2	2	2	12	Pyro-glu from Q; 13C(6) 15N(4) Silac label; 13C(6) 15N(2) Silac label	19791	C26F1.7a.2 pep chromosome:WBcel235:V:7760484:7761633:1 gene:WBGene00016150.1 transcript:C26F1.7a.2 gene_biotype:protein_coding transcript_biotype:protein_coding gene_symbol:hint-3 description:HIstidiNe Triad nucleotide-binding protein [Source...
Adult	4264	13737	C26F1.9.1	1	1	9	Pyro-glu from Q; 13C(6) 15N(4) Silac label; 13C(6) Silac label	6328	C26F1.9.1 pep chromosome:WBcel235:V:7775742:7776079:-1 gene:WBGene00004453.1 transcript:C26F1.9.1 gene_biotype:protein_coding transcript_biotype:protein_coding gene_symbol:rpl-39 description:60S ribosomal prot...
Adult	6316	20847	C26G2.1a.1	1	1	NA	Deamidation (NQ)	135575	C26G2.1a.1 pep chromosome:WBcel235:X:14654972:14662841:1 gene:WBGene00007750.1 transcript:C26G2.1a.1 gene_biotype:protein_coding transcript_biotype:protein_coding gene_symbol:syg-2 description:Synaptogenesis protein syg-2 [Source:UniProtKB/Sw...
Adult	7661	20828	C26G2.1g.1	1	1	NA	Deamidation (NQ)	101626	C26G2.1g.1 pep chromosome:WBcel235:X:14656907:14662841:1 gene:WBGene00007750.1 transcript:C26G2.1g.1 gene_biotype:protein_coding transcript_biotype:protein_coding gene_symbol:syg-2 description:Synaptogenesis protein syg-2 [Source:UniProtKB/Sw...
Adult	3881	4399	C26G2.2b.1	6	6	12	13C(6) 15N(4) Silac label; 13C(6) 15N(2) Silac label	69423	C26G2.2b.1 pep chromosome:WBcel235:X:14664289:14668097:1 gene:WBGene00007751.1 transcript:C26G2.2b.1 gene_biotype:protein_coding transcript_biotype:protein_coding gene_symbol:C26G2.2
Adult	3248	1592	C26H9A.1a.1	10	9	19	Pyro-glu from Q; Acetylation (N-term); 13C(6) 15N(4) Silac label; 13C(6) 15N(2) Silac label; 13C(6) Silac label	110585	C26H9A.1a.1 pep chromosome:WBcel235:IV:12643155:12650643:1 gene:WBGene00006916.1 transcript:C26H9A.1a.1 gene_biotype:protein_coding transcript_biotype:protein_coding gene_symbol:vha-7 description:V-type proton ATPase subunit a [Source:UniPro...
Adult	4070	5056	C26H9A.2a.1	5	5	10	13C(6) 15N(2) Silac label; 13C(6) Silac label	374516	C26H9A.2a.1 pep chromosome:WBcel235:IV:12653403:12674769:1 gene:WBGene00007752.1 transcript:C26H9A.2a.1 gene_biotype:protein_coding transcript_biotype:protein_coding gene_symbol:wdfy-3 description:WD40 and FYVE domain protein [Source:UniProt...
Adult	4369	8101	C27A12.10.1	2	2	8	13C(6) 15N(4) Silac label; 13C(6) Silac label	23913	C27A12.10.1 pep chromosome:WBcel235:I:6064088:6065298:1 gene:WBGene00023409.1 transcript:C27A12.10.1 gene_biotype:protein_coding transcript_biotype:protein_coding gene_symbol:mbd-2 description:Methyl-CpG BinDing protein; Methyl-binding protei...
Adult	4019	6084	C27A12.6.1	6	5	11	N-ethylamide	57005	C27A12.6.1 pep chromosome:WBcel235:I:6053785:6055821:-1 gene:WBGene00016156.1 transcript:C27A12.6.1 gene_biotype:protein_coding transcript_biotype:protein_coding gene_symbol:ari-1.3 description:RBR-type E3 ubiquitin transferase [Source:UniPro...
Adult	7566	9196	C27A12.7b.3	1	1	NA	NA	50246	C27A12.7b.3 pep chromosome:WBcel235:I:6055947:6058230:-1 gene:WBGene00016157.1 transcript:C27A12.7b.3 gene_biotype:protein_coding transcript_biotype:protein_coding gene_symbol:ari-1.2 description:RBR-type E3 ubiquitin transferase [Source:Uni...
Adult	4876	6476	C27A12.8.2	3	2	5	13C(6) 15N(2) Silac label	57251	C27A12.8.2 pep chromosome:WBcel235:I:6058546:6061033:-1 gene:WBGene00016158.1 transcript:C27A12.8.2 gene_biotype:protein_coding transcript_biotype:protein_coding gene_symbol:ari-1.1 description:RBR-type E3 ubiquitin transferase [Source:UniPro...
Adult	5709	9858	C27A12.9.1	2	2	NA	NA	98903	C27A12.9.1 pep chromosome:WBcel235:I:6061752:6068040:-1 gene:WBGene00016159.1 transcript:C27A12.9.1 gene_biotype:protein_coding transcript_biotype:protein_coding gene_symbol:C27A12.9
Adult	1798	1056	C27A2.1.1	17	17	48	N-ethylamide; Deamidation (NQ); 13C(6) 15N(4) Silac label; 13C(6) 15N(2) Silac label; 13C(6) Silac label	123461	C27A2.1.1 pep chromosome:WBcel235:II:5062129:5067116:1 gene:WBGene00016151.1 transcript:C27A2.1.1 gene_biotype:protein_coding transcript_biotype:protein_coding gene_symbol:smc-5 description:Structural maintenance of chromosomes protein 5 [Sour...
Adult	905	6363	C27A2.2a.1	9	9	105	Deamidation (NQ); Acetylation (N-term); 13C(6) 15N(4) Silac label; 13C(6) 15N(2) Silac label; 13C(6) Silac label	14946	C27A2.2a.1 pep chromosome:WBcel235:II:5055616:5056214:1 gene:WBGene00004434.1 transcript:C27A2.2a.1 gene_biotype:protein_coding transcript_biotype:protein_coding gene_symbol:r...
Adult	3781	7270	C27A2.3.2	2	2	13	13C(6) 15N(4) Silac label; 13C(6) 15N(2) Silac label; 13C(6) Silac label	27002	C27A2.3.2 pep chromosome:WBcel235:II:5054084:5055338:-1 gene:WBGene00002068.1 transcript:C27A2.3.2 gene_biotype:protein_coding transcript_biotype:protein_coding gene_symbol:ify-1 description:Securin-like protein [Source:UniProtKB/Swiss-Prot;Ac...
Adult	4344	3727	C27A2.6.1	5	5	8	13C(6) Silac label	84695	C27A2.6.1 pep chromosome:WBcel235:II:5078235:5081161:-1 gene:WBGene00001102.1 transcript:C27A2.6.1 gene_biotype:protein_coding transcript_biotype:protein_coding gene_symbol:dsh-2 description:DiSHevelled related [Source:UniProtKB/TrEMBL;Acc:Q18...
Adult	2916	2807	C27A7.1b.1	15	15	NA	Deamidation (NQ); 13C(6) 15N(4) Silac label; 13C(6) 15N(2) Silac label; 13C(6) Silac label	92521	C27A7.1b.1 pep chromosome:WBcel235:V:12132236:12137394:1 gene:WBGene00007753.1 transcript:C27A7.1b.1 gene_biotype:protein_coding transcript_biotype:protein_coding gene_symbol:C27A7.1 description:Ectonucleotide pyrophosphatase/phosphodiesterase...
Adult	2532	2809	C27A7.1d.1	13	13	30	Pyro-glu from Q; Deamidation (NQ); 13C(6) 15N(4) Silac label; 13C(6) 15N(2) Silac label; 13C(6) Silac label	91536	C27A7.1d.1 pep chromosome:WBcel235:V:12132945:12137394:1 gene:WBGene00007753.1 transcript:C27A7.1d.1 gene_biotype:protein_coding transcript_biotype:protein_coding gene_symbol:C27A7.1 description:Ectonucleotide pyrophosphatase/phosphodiesterase...
Adult	1374	2438	C27A7.5e.1	17	17	66	N-ethylamide; Pyro-glu from Q; Deamidation (NQ); 13C(6) 15N(4) Silac label; 13C(6) 15N(2) Silac label; 13C(6) Silac label	75823	C27A7.5e.1 pep chromosome:WBcel235:V:12154875:12160982:-1 gene:WBGene00007756.1 transcript:C27A7.5e.1 gene_biotype:protein_coding transcript_biotype:protein_coding gene_symbol:C27A7.5
Adult	5117	9322	C27A7.6a.1	1	1	4	13C(6) Silac label	53406	C27A7.6a.1 pep chromosome:WBcel235:V:12124850:12127316:-1 gene:WBGene00007757.1 transcript:C27A7.6a.1 gene_biotype:protein_coding transcript_biotype:protein_coding gene_symbol:C27A7.6||chrV_-1_12125152_12125...
Adult	4648	7815	C27A7.6c.1	3	3	NA	Acetylation (N-term); 13C(6) 15N(4) Silac label; 13C(6) Silac label	54705	C27A7.6c.1 pep chromosome:WBcel235:V:12125152:12128893:-1 gene:WBGene00007757.1 transcript:C27A7.6c.1 gene_biotype:protein_coding transcript_biotype:protein_coding gene_symbol:C27A7.6
Adult	4762	5669	C27B7.1a.1	3	3	6	Deamidation (NQ); 13C(6) 15N(4) Silac label; 13C(6) Silac label	35874	C27B7.1a.1 pep chromosome:WBcel235:IV:8891466:8892747:1 gene:WBGene00005007.1 transcript:C27B7.1a.1 gene_biotype:protein_coding transcript_biotype:protein_coding gene_symbol:spr-2 description:Suppressor of presenilin-2 [Source:UniProtKB/Swiss...
Adult	6611	11056	C27B7.2.1	1	1	1	NA	22774	C27B7.2.1 pep chromosome:WBcel235:IV:8892858:8893854:1 gene:WBGene00007760.1 transcript:C27B7.2.1 gene_biotype:protein_coding transcript_biotype:protein_coding gene_symbol:C27B7.2
Adult	5002	3903	C27B7.4a.1	4	4	4	Pyro-glu from Q	146154	C27B7.4a.1 pep chromosome:WBcel235:IV:8894083:8901386:1 gene:WBGene00007761.1 transcript:C27B7.4a.1 gene_biotype:protein_coding transcript_biotype:protein_coding gene_symbol:rad-26
Adult	6402	7023	C27B7.4b.1	2	2	NA	NA	108005	C27B7.4b.1 pep chromosome:WBcel235:IV:8894081:8899948:1 gene:WBGene00007761.1 transcript:C27B7.4b.1 gene_biotype:protein_coding transcript_biotype:protein_coding gene_symbol:rad-26
Adult	2299	2247	C27B7.5.1	7	7	34	N-ethylamide; Oxidation (M); Deamidation (NQ); 13C(6) 15N(4) Silac label; 13C(6) 15N(2) Silac label; 13C(6) Silac label	42298	C27B7.5.1 pep chromosome:WBcel235:IV:8901646:8903177:1 gene:WBGene00007762.1 transcript:C27B7.5.1 gene_biotype:protein_coding transcript_biotype:protein_coding gene_symbol:C27B7.5
Adult	4346	8904	C27B7.7a.1	7	7	8	NA	163266	C27B7.7a.1 pep chromosome:WBcel235:IV:8907047:8915383:1 gene:WBGene00007764.1 transcript:C27B7.7a.1 gene_biotype:protein_coding transcript_biotype:protein_coding gene_symbol:C27B7.7 description:Ig-like and fibronectin type-III domain-containin...
Adult	3177	5826	C27B7.8.1	4	4	20	Pyro-glu from Q; 13C(6) 15N(2) Silac label	21248	C27B7.8.1 pep chromosome:WBcel235:IV:8916408:8918890:-1 gene:WBGene00004307.1 transcript:C27B7.8.1 gene_biotype:protein_coding transcript_biotype:protein_coding gene_symbol:rap-1 description:Ras-related protein Rap-1 [Source:UniProtKB/Swiss-Pr...
Adult	5156	14055	C27B7.9.1	2	2	4	N-ethylamide	10145	C27B7.9.1 pep chromosome:WBcel235:IV:8915472:8916110:-1 gene:WBGene00007765.1 transcript:C27B7.9.1 gene_biotype:protein_coding transcript_biotype:protein_coding gene_symbol:C27B7.9
Adult	7568	11022	C27C12.2.1	1	1	NA	NA	51402	C27C12.2.1 pep chromosome:WBcel235:X:14845937:14849217:1 gene:WBGene00007772.1 transcript:C27C12.2.1 gene_biotype:protein_coding transcript_biotype:protein_coding gene_symbol:egrh-1 description:EGR (Early Growth factor Response factor) Homolog...
Adult	2613	689	C27C12.7.2	14	14	28	Oxidation (M); 13C(6) 15N(2) Silac label; 13C(6) Silac label	94387	C27C12.7.2 pep chromosome:WBcel235:X:14831831:14838241:1 gene:WBGene00001055.1 transcript:C27C12.7.2 gene_biotype:protein_coding transcript_biotype:protein_coding gene_symbol:dpf-2 description:Dipeptidyl peptidase family member 2 [Source:UniP...
Adult	169	291	C27D11.1.1	45	45	379	N-ethylamide; Oxidation (M); Pyro-glu from E; Pyro-glu from Q; Deamidation (NQ); 4 more	124408	C27D11.1.1 pep chromosome:WBcel235:III:7824377:7828626:-1 gene:WBGene00001209.1 transcript:C27D11.1.1 gene_biotype:protein_coding transcript_biotype:protein_coding gene_symbol:egl-45 description:Eukaryotic translation initiation factor 3 subun...
Adult	3801	54575	C27D6.4a.2	4	4	NA	Pyro-glu from Q; 13C(6) 15N(4) Silac label; 13C(6) 15N(2) Silac label	25519	C27D6.4a.2 pep chromosome:WBcel235:II:5179034:5181366:-1 gene:WBGene00016162.1 transcript:C27D6.4a.2 gene_biotype:protein_coding transcript_biotype:protein_coding gene_symbol:crh-2 description:CREB Homolog [Source:UniProtKB/TrEMBL;Acc:Q4JFH9]
Adult	7594	54574	C27D6.4d.1	1	1	NA	Pyro-glu from Q	25175	C27D6.4d.1 pep chromosome:WBcel235:II:5179041:5184085:-1 gene:WBGene00016162.1 transcript:C27D6.4d.1 gene_biotype:protein_coding transcript_biotype:protein_coding gene_symbol:crh-2 description:CREB Homolog [Source:UniProtKB/TrEMBL;Acc:Q4JFH9]
Adult	7525	23094	C27D8.2.1	1	1	NA	13C(6) 15N(2) Silac label	55967	C27D8.2.1 pep chromosome:WBcel235:IV:12712765:12714771:1 gene:WBGene00007778.1 transcript:C27D8.2.1 gene_biotype:protein_coding transcript_biotype:protein_coding gene_symbol:C27D8.2
Adult	4599	54179	C27D8.4.1	3	3	NA	Deamidation (NQ); 13C(6) 15N(4) Silac label; 13C(6) 15N(2) Silac label; 13C(6) Silac label	39158	C27D8.4.1 pep chromosome:WBcel235:IV:12704111:12706755:1 gene:WBGene00007780.1 transcript:C27D8.4.1 gene_biotype:protein_coding transcript_biotype:protein_coding gene_symbol:C27D8.4
Adult	3301	5919	C27F2.10.2	6	6	18	Oxidation (M); Deamidation (NQ); 13C(6) 15N(4) Silac label; 13C(6) Silac label	47157	C27F2.10.2 pep chromosome:WBcel235:III:4985019:4986931:-1 gene:WBGene00016171.1 transcript:C27F2.10.2 gene_biotype:protein_coding transcript_biotype:protein_coding gene_symbol:C27F2.10 description:PCI domain-containing protein 2 homolog [Sour...
Adult	2154	6741	C27F2.4.1	4	4	38	Deamidation (NQ); 13C(6) 15N(4) Silac label; 13C(6) 15N(2) Silac label; 13C(6) Silac label	31619	C27F2.4.1 pep chromosome:WBcel235:III:4958329:4960305:-1 gene:WBGene00016166.1 transcript:C27F2.4.1 gene_biotype:protein_coding transcript_biotype:protein_coding gene_symbol:C27F2.4
Adult	2751	6979	C27F2.5.1	5	5	26	Deamidation (NQ); 13C(6) 15N(4) Silac label; 13C(6) Silac label	30349	C27F2.5.1 pep chromosome:WBcel235:III:4960390:4961715:-1 gene:WBGene00016167.1 transcript:C27F2.5.1 gene_biotype:protein_coding transcript_biotype:protein_coding gene_symbol:vps-22 description:Vacuolar-sorting protein SNF8 [Source:UniProtKB/Tr...
Adult	4199	7792	C27F2.8.1	5	5	9	13C(6) 15N(4) Silac label; 13C(6) 15N(2) Silac label; 13C(6) Silac label	205793	C27F2.8.1 pep chromosome:WBcel235:III:4991439:4998161:-1 gene:WBGene00016170.1 transcript:C27F2.8.1 gene_biotype:protein_coding transcript_biotype:protein_coding gene_symbol:tmem-131 description:TMEM (Human TransMEMbrane protein) homolog [Sour...
Adult	4709	10353	C27F2.9.1	3	3	6	13C(6) 15N(2) Silac label	30395	C27F2.9.1 pep chromosome:WBcel235:III:4961817:4963092:-1 gene:WBGene00043156.1 transcript:C27F2.9.1 gene_biotype:protein_coding transcript_biotype:protein_coding gene_symbol:C27F2.9
Adult	3886	5753	C27H5.2b.1	6	6	NA	N-ethylamide; Pyro-glu from Q; 13C(6) Silac label	52410	C27H5.2b.1 pep chromosome:WBcel235:II:7155581:7159988:1 gene:WBGene00016172.1 transcript:C27H5.2b.1 gene_biotype:protein_coding transcript_biotype:protein_coding gene_symbol:C27H5.2
Adult	4829	5755	C27H5.2c.1	3	3	NA	N-ethylamide; 13C(6) Silac label	55960	C27H5.2c.1 pep chromosome:WBcel235:II:7155581:7160572:1 gene:WBGene00016172.1 transcript:C27H5.2c.1 gene_biotype:protein_coding transcript_biotype:protein_coding gene_symbol:C27H5.2
Adult	3356	5754	C27H5.2d.1	8	8	17	N-ethylamide; Pyro-glu from Q; Deamidation (NQ); 13C(6) 15N(4) Silac label; 13C(6) 15N(2) Silac label; 13C(6) Silac label	52798	C27H5.2d.1 pep chromosome:WBcel235:II:7155581:7159988:1 gene:WBGene00016172.1 transcript:C27H5.2d.1 gene_biotype:protein_coding transcript_biotype:protein_coding gene_symbol:C27H5.2
Adult	3725	9220	C27H5.3a.2	2	2	14	13C(6) 15N(4) Silac label; 13C(6) Silac label	45194	C27H5.3a.2 pep chromosome:WBcel235:II:7152566:7155474:1 gene:WBGene00016173.1 transcript:C27H5.3a.2 gene_biotype:protein_coding transcript_biotype:protein_coding gene_symbol:fust-1 description:FUS/TLS RNA binding protein homolog [Source:UniPr...
Adult	439	720	C27H6.2.1	17	17	201	Oxidation (M); Pyro-glu from Q; Deamidation (NQ); Acetylation (N-term); 13C(6) 15N(4) Silac label; 2 more	52513	C27H6.2.1 pep chromosome:WBcel235:V:9978791:9980802:-1 gene:WBGene00007784.1 transcript:C27H6.2.1 gene_biotype:protein_coding transcript_biotype:protein_coding gene_symbol:ruvb-1 description:RuvB-like 1 [Source:UniProtKB/Swiss-Prot;Acc:O17607]
Adult	5722	30333	C27H6.3.1	2	2	NA	Deamidation (NQ); 13C(6) 15N(4) Silac label; 13C(6) 15N(2) Silac label	41984	C27H6.3.1 pep chromosome:WBcel235:V:9981249:9982766:1 gene:WBGene00007785.1 transcript:C27H6.3.1 gene_biotype:protein_coding transcript_biotype:protein_coding gene_symbol:tofu-1 description:Twenty One u-rna (21U-RNA) biogenesis Fouled Up [Sour...
Adult	656	2640	C27H6.4b.1	12	12	144	N-ethylamide; Pyro-glu from E; Deamidation (NQ); Acetylation (N-term); 13C(6) 15N(4) Silac label; 3 more	42566	C27H6.4b.1 pep chromosome:WBcel235:V:9983924:9986277:-1 gene:WBGene00007786.1 transcript:C27H6.4b.1 gene_biotype:protein_coding transcript_biotype:protein_coding gene_symbol:rmd-2 description:Regulator of Microtubule Dynamics [Source:UniProtK...
Adult	857	3898	C27H6.4c.6	12	3	NA	N-ethylamide; Deamidation (NQ); 13C(6) 15N(4) Silac label; 13C(6) 15N(2) Silac label; 13C(6) Silac label; SILAC 15N(4)	25475	C27H6.4c.6 pep chromosome:WBcel235:V:9983924:9985531:-1 gene:WBGene00007786.1 transcript:C27H6.4c.6 gene_biotype:protein_coding transcript_biotype:protein_coding gene_symbol:rmd-2 description:Regulator of Microtubule Dynamics [Source:UniProtK...
Adult	858	2536	C27H6.8.1	14	14	112	Pyro-glu from E; Deamidation (NQ); Acetylation (N-term); 13C(6) 15N(4) Silac label; 13C(6) 15N(2) Silac label; 13C(6) Silac label	38464	C27H6.8.1 pep chromosome:WBcel235:V:9986330:9987788:-1 gene:WBGene00007787.1 transcript:C27H6.8.1 gene_biotype:protein_coding transcript_biotype:protein_coding gene_symbol:C27H6.8 description:UPF0160 protein C27H6.8 [Source:UniProtKB/Swiss-Pro...
Adult	4190	6746	C27H6.9.1	4	4	9	Pyro-glu from Q; 13C(6) 15N(4) Silac label; 13C(6) 15N(2) Silac label; 13C(6) Silac label	32496	C27H6.9.1 pep chromosome:WBcel235:V:9982868:9983932:1 gene:WBGene00077500.1 transcript:C27H6.9.1 gene_biotype:protein_coding transcript_biotype:protein_coding gene_symbol:C27H6.9 description:Mitochondrial genome maintenance exonuclease 1 [Sour...
Adult	715	1781	C28A5.3.1	18	18	134	N-ethylamide; Oxidation (M); Deamidation (NQ); 13C(6) 15N(4) Silac label; 13C(6) 15N(2) Silac label; 13C(6) Silac label	36090	C28A5.3.1 pep chromosome:WBcel235:III:4442081:4444237:1 gene:WBGene00003590.1 transcript:C28A5.3.1 gene_biotype:protein_coding transcript_biotype:protein_coding gene_symbol:nex-3 description:Annexin [Source:UniProtKB/TrEMBL;Acc:Q27473]
Adult	3789	107457	C28A5.4a.1	3	1	NA	13C(6) Silac label	30163	C28A5.4a.1 pep chromosome:WBcel235:III:4446637:4449943:-1 gene:WBGene00000463.1 transcript:C28A5.4a.1 gene_biotype:protein_coding transcript_biotype:protein_coding gene_symbol:ceh-43 description:Homeobox protein ceh-43 [Source:UniProtKB/Swiss...
Adult	4607	107459	C28A5.4b.1	3	1	NA	13C(6) Silac label	31235	C28A5.4b.1 pep chromosome:WBcel235:III:4446637:4449943:-1 gene:WBGene00000463.1 transcript:C28A5.4b.1 gene_biotype:protein_coding transcript_biotype:protein_coding gene_symbol:ceh-43 description:Homeobox protein ceh-43 [Source:UniProtKB/Swiss...
Adult	7291	11943	C28C12.10a.1	1	1	NA	NA	115381	C28C12.10a.1 pep chromosome:WBcel235:IV:8503493:8510511:-1 gene:WBGene00006450.1 transcript:C28C12.10a.1 gene_biotype:protein_coding transcript_biotype:protein_coding gene_symbol:tag-77
Adult	4912	6994	C28C12.12.1	2	2	5	13C(6) 15N(2) Silac label	40500	C28C12.12.1 pep chromosome:WBcel235:IV:8494550:8496363:-1 gene:WBGene00016182.1 transcript:C28C12.12.1 gene_biotype:protein_coding transcript_biotype:protein_coding gene_symbol:C28C12.12
Adult	5313	9865	C28C12.2.1	1	1	3	13C(6) 15N(4) Silac label; 13C(6) Silac label	21753	C28C12.2.1 pep chromosome:WBcel235:IV:8499310:8500076:1 gene:WBGene00016178.1 transcript:C28C12.2.1 gene_biotype:protein_coding transcript_biotype:protein_coding gene_symbol:mesp-1 description:MEiotic SPindle [Source:UniProtKB/TrEMBL;Acc:Q182...
Adult	4222	27707	C28C12.7a.1	4	4	10	Pyro-glu from Q; 13C(6) 15N(4) Silac label; 13C(6) 15N(2) Silac label	27291	C28C12.7a.1 pep chromosome:WBcel235:IV:8477182:8478240:1 gene:WBGene00004995.1 transcript:C28C12.7a.1 gene_biotype:protein_coding transcript_biotype:protein_coding gene_symbol:spp-10 description:SaPosin-like Protein family [Source:UniProtKB/...
Adult	5519	8787	C28C12.7b.1	3	3	NA	Pyro-glu from Q; 13C(6) Silac label	48506	C28C12.7b.1 pep chromosome:WBcel235:IV:8477182:8480656:1 gene:WBGene00004995.1 transcript:C28C12.7b.1 gene_biotype:protein_coding transcript_biotype:protein_coding gene_symbol:spp-10 description:SaPosin-like Protein family [Source:UniProtKB/...
Adult	3202	3737	C28C12.9.2	10	10	19	Oxidation (M); 13C(6) 15N(4) Silac label; 13C(6) 15N(2) Silac label; 13C(6) Silac label	67992	C28C12.9.2 pep chromosome:WBcel235:IV:8496486:8498871:-1 gene:WBGene00001566.1 transcript:C28C12.9.2 gene_biotype:protein_coding transcript_biotype:protein_coding gene_symbol:acdh-13 description:Acyl CoA DeHydrogenase [Source:UniProtKB/TrEMBL...
Adult	1838	5193	C28D4.2a.1	10	10	47	N-ethylamide; Oxidation (M); 13C(6) 15N(4) Silac label; 13C(6) 15N(2) Silac label; 13C(6) Silac label	54629	C28D4.2a.1 pep chromosome:WBcel235:IV:9731737:9737621:-1 gene:WBGene00000509.1 transcript:C28D4.2a.1 gene_biotype:protein_coding transcript_biotype:protein_coding gene_symbol:cka-1 description:Choline Kinase A [Source:UniProtKB/TrEMBL;Acc:A0A...
Adult	2881	5203	C28D4.2c.1	5	5	NA	13C(6) 15N(4) Silac label; 13C(6) 15N(2) Silac label	51795	C28D4.2c.1 pep chromosome:WBcel235:IV:9731737:9733928:-1 gene:WBGene00000509.1 transcript:C28D4.2c.1 gene_biotype:protein_coding transcript_biotype:protein_coding gene_symbol:cka-1 description:Choline Kinase A [Source:UniProtKB/TrEMBL;Acc:A0A...
Adult	1004	3306	C28D4.3.2	11	10	93	N-ethylamide; Oxidation (M); Deamidation (NQ); 13C(6) 15N(4) Silac label; 13C(6) 15N(2) Silac label; 13C(6) Silac label	41392	C28D4.3.2 pep chromosome:WBcel235:IV:9739219:9740908:-1 gene:WBGene00001607.1 transcript:C28D4.3.2 gene_biotype:protein_coding transcript_biotype:protein_coding gene_symbol:gln-6 description:GLutamiNe synthetase (Glutamate-ammonia ligase) [Sou...
Adult	6120	22046	C28D4.9.1	1	1	NA	13C(6) 15N(2) Silac label	47423	C28D4.9.1 pep chromosome:WBcel235:IV:9725251:9728576:1 gene:WBGene00003728.1 transcript:C28D4.9.1 gene_biotype:protein_coding transcript_biotype:protein_coding gene_symbol:nhr-138 description:Nuclear Hormone Receptor family [Source:UniProtKB/T...
Adult	5184	9840	C28G1.1.1	3	3	4	Acetylation (N-term)	45213	C28G1.1.1 pep chromosome:WBcel235:X:8844288:8846275:1 gene:WBGene00006718.1 transcript:C28G1.1.1 gene_biotype:protein_coding transcript_biotype:protein_coding gene_symbol:ubc-23 description:UBiquitin Conjugating enzyme [Source:UniProtKB/TrEMBL...
Adult	3206	3805	C28G1.3.1	9	9	19	13C(6) 15N(4) Silac label; 13C(6) Silac label	93878	C28G1.3.1 pep chromosome:WBcel235:X:8831739:8835715:-1 gene:WBGene00016188.1 transcript:C28G1.3.1 gene_biotype:protein_coding transcript_biotype:protein_coding gene_symbol:sec-15 description:Exocyst complex component 6 [Source:UniProtKB/Swiss-...
Adult	4891	107520	C28G1.4.1	2	2	NA	NA	121502	C28G1.4.1 pep chromosome:WBcel235:X:8849137:8853621:-1 gene:WBGene00016189.1 transcript:C28G1.4.1 gene_biotype:protein_coding transcript_biotype:protein_coding gene_symbol:C28G1.4
Adult	2983	3946	C28G1.5b.1	6	6	22	13C(6) 15N(4) Silac label; 13C(6) 15N(2) Silac label; 13C(6) Silac label	34187	C28G1.5b.1 pep chromosome:WBcel235:X:8826627:8828540:-1 gene:WBGene00016190.1 transcript:C28G1.5b.1 gene_biotype:protein_coding transcript_biotype:protein_coding gene_symbol:C28G1.5
Adult	1356	2090	C28H8.11a.1	13	13	67	Pyro-glu from Q; Deamidation (NQ); 13C(6) 15N(4) Silac label; 13C(6) 15N(2) Silac label; 13C(6) Silac label	46716	C28H8.11a.1 pep chromosome:WBcel235:III:5917628:5919955:-1 gene:WBGene00016201.1 transcript:C28H8.11a.1 gene_biotype:protein_coding transcript_biotype:protein_coding gene_symbol:tdo-2 description:Tryptopha...
Adult	943	1413	C28H8.12.2	19	19	100	N-ethylamide; Pyro-glu from Q; Deamidation (NQ); Acetylation (N-term); 13C(6) 15N(4) Silac label; 2 more	37155	C28H8.12.2 pep chromosome:WBcel235:III:5924396:5925754:-1 gene:WBGene00001018.1 transcript:C28H8.12.2 gene_biotype:protein_coding transcript_biotype:protein_coding gene_symbol:dnc-2 description:Probable dynactin subunit 2 [Source:UniProtKB/Sw...
Adult	109	494	C28H8.3.1	55	55	490	N-ethylamide; Oxidation (M); Pyro-glu from Q; Deamidation (NQ); Acetylation (N-term); 4 more	194095	C28H8.3.1 pep chromosome:WBcel235:III:5908700:5914734:1 gene:WBGene00016194.1 transcript:C28H8.3.1 gene_biotype:protein_coding transcript_biotype:protein_coding gene_symbol:C28H8.3 description:Uncharacterized helicase C28H8.3 [Source:UniProtKB...
Adult	4936	11306	C28H8.6b.1	1	1	NA	13C(6) 15N(4) Silac label; 13C(6) Silac label	28957	C28H8.6b.1 pep chromosome:WBcel235:III:5889721:5894292:-1 gene:WBGene00016197.1 transcript:C28H8.6b.1 gene_biotype:protein_coding transcript_biotype:protein_coding gene_symbol:pxl-1 description:Paxillin homolog 1 [Source:UniProtKB/Swiss-Prot;...
Adult	5646	9336	C28H8.6c.1	2	2	NA	13C(6) Silac label	39570	C28H8.6c.1 pep chromosome:WBcel235:III:5890273:5896013:-1 gene:WBGene00016197.1 transcript:C28H8.6c.1 gene_biotype:protein_coding transcript_biotype:protein_coding gene_symbol:pxl-1 description:Paxillin homolog 1 [Source:UniProtKB/Swiss-Prot;...
Adult	4167	8063	C28H8.9a.1	3	1	10	Deamidation (NQ); 13C(6) 15N(4) Silac label; 13C(6) Silac label	42418	C28H8.9a.1 pep chromosome:WBcel235:III:5903576:5906122:-1 gene:WBGene00016200.1 transcript:C28H8.9a.1 gene_biotype:protein_coding transcript_biotype:protein_coding gene_symbol:dpff-1 description:Zinc finger protein dpff-1 [Source:UniProtKB/Sw...
Adult	4276	8364	C28H8.9c.1	3	1	9	Deamidation (NQ); 13C(6) 15N(4) Silac label; 13C(6) Silac label	22774	C28H8.9c.1 pep chromosome:WBcel235:III:5904236:5906115:-1 gene:WBGene00016200.1 transcript:C28H8.9c.1 gene_biotype:protein_coding transcript_biotype:protein_coding gene_symbol:dpff-1 description:Zinc finger protein dpff-1 [Source:UniProtKB/Sw...
Adult	1448	1157	C29A12.3a.1	20	20	62	N-ethylamide; Deamidation (NQ); 13C(6) 15N(4) Silac label; 13C(6) 15N(2) Silac label; 13C(6) Silac label	86310	C29A12.3a.1 pep chromosome:WBcel235:V:10814113:10816718:1 gene:WBGene00002985.1 transcript:C29A12.3a.1 gene_biotype:protein_coding transcript_biotype:protein_coding gene_symbol:lig-1 description:DNA ligase 1 [Source:UniProtKB/Swiss-Prot;Acc:...
Adult	3851	107616	C29E4.1.1	2	2	NA	13C(6) 15N(4) Silac label; 13C(6) Silac label	30623	C29E4.1.1 pep chromosome:WBcel235:III:7948838:7950068:1 gene:WBGene00000665.1 transcript:C29E4.1.1 gene_biotype:protein_coding transcript_biotype:protein_coding gene_symbol:col-90 description:Putative cuticle collagen 90 [Source:UniProtKB/Swis...
Adult	5542	7576	C29E4.10.1	4	4	NA	Deamidation (NQ)	73805	C29E4.10.1 pep chromosome:WBcel235:III:7937827:7940931:1 gene:WBGene00016207.1 transcript:C29E4.10.1 gene_biotype:protein_coding transcript_biotype:protein_coding gene_symbol:C29E4.10 description:Putative galactocerebrosidase [Source:UniProtK...
Adult	2326	6039	C29E4.12.1	7	7	34	Pyro-glu from Q; 13C(6) 15N(4) Silac label; 13C(6) 15N(2) Silac label	12138	C29E4.12.1 pep chromosome:WBcel235:III:7941057:7941614:1 gene:WBGene00016209.1 transcript:C29E4.12.1 gene_biotype:protein_coding transcript_biotype:protein_coding gene_symbol:C29E4.12
Adult	6045	31646	C29E4.13b.1	1	1	NA	NA	36804	C29E4.13b.1 pep chromosome:WBcel235:III:7927001:7928679:-1 gene:WBGene00043051.1 transcript:C29E4.13b.1 gene_biotype:protein_coding transcript_biotype:protein_coding gene_symbol:C29E4.13
Adult	2777	2359	C29E4.2.1	11	11	25	Deamidation (NQ); 13C(6) 15N(4) Silac label; 13C(6) Silac label	94492	C29E4.2.1 pep chromosome:WBcel235:III:7941717:7945593:1 gene:WBGene00016202.1 transcript:C29E4.2.1 gene_biotype:protein_coding transcript_biotype:protein_coding gene_symbol:kle-2 description:Condensin-2 complex subunit kle-2 [Source:UniProtKB/...
Adult	548	870	C29E4.3a.1	35	1	NA	Oxidation (M); Pyro-glu from Q; Deamidation (NQ); 13C(6) 15N(4) Silac label; 13C(6) 15N(2) Silac label; 13C(6) Silac label	105653	C29E4.3a.1 pep chromosome:WBcel235:III:7933535:7937708:1 gene:WBGene00004303.1 transcript:C29E4.3a.1 gene_biotype:protein_coding transcript_biotype:protein_coding gene_symbol:ran-2 description:Ran GTPase-activating protein 2 [Source:UniProtKB...
Adult	606	1166	C29E4.3b.1	35	35	154	N-ethylamide; Oxidation (M); Pyro-glu from Q; Deamidation (NQ); Acetylation (N-term); 3 more	101754	C29E4.3b.1 pep chromosome:WBcel235:III:7933825:7937703:1 gene:WBGene00004303.1 transcript:C29E4.3b.1 gene_biotype:protein_coding transcript_biotype:protein_coding gene_symbol:ran-2 description:Ran GTPase-activating protein 2 [Source:UniProtKB...
Adult	764	1672	C29E4.4.1	31	31	124	N-ethylamide; Deamidation (NQ); 13C(6) 15N(4) Silac label; 13C(6) 15N(2) Silac label; 13C(6) Silac label	128190	C29E4.4.1 pep chromosome:WBcel235:III:7929013:7932993:1 gene:WBGene00003801.1 transcript:C29E4.4.1 gene_biotype:protein_coding transcript_biotype:protein_coding gene_symbol:npp-15 description:Nuclear pore complex protein 15 [Source:UniProtKB/S...
Adult	3456	3256	C29E4.5a.1	8	8	16	13C(6) 15N(4) Silac label; 13C(6) 15N(2) Silac label	68916	C29E4.5a.1 pep chromosome:WBcel235:III:7917987:7924917:-1 gene:WBGene00016203.1 transcript:C29E4.5a.1 gene_biotype:protein_coding transcript_biotype:protein_coding gene_symbol:tag-250
Adult	3823	7713	C29E4.7.1	3	2	13	13C(6) 15N(4) Silac label; 13C(6) 15N(2) Silac label; 13C(6) Silac label	28478	C29E4.7.1 pep chromosome:WBcel235:III:7945544:7947018:-1 gene:WBGene00016204.1 transcript:C29E4.7.1 gene_biotype:protein_coding transcript_biotype:protein_coding gene_symbol:gsto-1 description:Glutathione transferase omega-1 [Source:UniProtKB/...
Adult	290	3439	C29E4.8.2	16	16	264	N-ethylamide; Oxidation (M); Deamidation (NQ); 13C(6) 15N(4) Silac label; 13C(6) 15N(2) Silac label; 13C(6) Silac label	27925	C29E4.8.2 pep chromosome:WBcel235:III:7949980:7951915:-1 gene:WBGene00002879.1 transcript:C29E4.8.2 gene_biotype:protein_coding transcript_biotype:protein_coding gene_symbol:let-754 description:Adenylate kinase [Source:UniProtKB/Swiss-Prot;Acc...
Adult	5514	7747	C29E6.1a.2	3	3	NA	Deamidation (NQ)	89480	C29E6.1a.2 pep chromosome:WBcel235:IV:11885530:11891081:1 gene:WBGene00002827.1 transcript:C29E6.1a.2 gene_biotype:protein_coding transcript_biotype:protein_coding gene_symbol:let-653
Adult	1879	3225	C29E6.2a.1	12	12	NA	Deamidation (NQ); 13C(6) 15N(4) Silac label; 13C(6) 15N(2) Silac label; 13C(6) Silac label	138450	C29E6.2a.1 pep chromosome:WBcel235:IV:11864532:11875738:1 gene:WBGene00007801.1 transcript:C29E6.2a.1 gene_biotype:protein_coding transcript_biotype:protein_coding gene_symbol:trpa-1 description:Transient receptor potential cation channel subf...
Adult	4716	3224	C29E6.2b.1	4	4	6	13C(6) 15N(4) Silac label	138321	C29E6.2b.1 pep chromosome:WBcel235:IV:11864547:11875714:1 gene:WBGene00007801.1 transcript:C29E6.2b.1 gene_biotype:protein_coding transcript_biotype:protein_coding gene_symbol:trpa-1 description:Transient receptor potential cation channel subf...
Adult	699	1498	C29F3.1.1	12	5	135	N-ethylamide; Oxidation (M); Pyro-glu from E; Deamidation (NQ); 13C(6) 15N(4) Silac label; 2 more	81915	C29F3.1.1 pep chromosome:WBcel235:V:15357696:15360738:-1 gene:WBGene00001150.1 transcript:C29F3.1.1 gene_biotype:protein_coding transcript_biotype:protein_coding gene_symbol:ech-1.1 description:Enoyl-CoA Hydratase [Source:UniProtKB/TrEMBL;Acc:...
Adult	5843	6252	C29F3.7b.1	2	2	2	13C(6) 15N(2) Silac label	51471	C29F3.7b.1 pep chromosome:WBcel235:V:15354999:15357572:1 gene:WBGene00007807.1 transcript:C29F3.7b.1 gene_biotype:protein_coding transcript_biotype:protein_coding gene_symbol:C29F3.7
Adult	1289	4817	C29F5.1.1	11	11	72	N-ethylamide; Deamidation (NQ); 13C(6) 15N(4) Silac label; 13C(6) 15N(2) Silac label; 13C(6) Silac label	43264	C29F5.1.1 pep chromosome:WBcel235:II:6303424:6306283:1 gene:WBGene00016210.1 transcript:C29F5.1.1 gene_biotype:protein_coding transcript_biotype:protein_coding gene_symbol:C29F5.1
Adult	3641	7013	C29F7.1.1	4	4	14	13C(6) 15N(4) Silac label; 13C(6) 15N(2) Silac label; 13C(6) Silac label	44298	C29F7.1.1 pep chromosome:WBcel235:X:13412463:13414617:1 gene:WBGene00007810.1 transcript:C29F7.1.1 gene_biotype:protein_coding transcript_biotype:protein_coding gene_symbol:C29F7.1
Adult	2821	3276	C29F7.2a.1	7	7	26	Deamidation (NQ); 13C(6) 15N(4) Silac label; 13C(6) 15N(2) Silac label; 13C(6) Silac label	44902	C29F7.2a.1 pep chromosome:WBcel235:X:13416078:13418220:1 gene:WBGene00007811.1 transcript:C29F7.2a.1 gene_biotype:protein_coding transcript_biotype:protein_coding gene_symbol:C29F7.2
Adult	5044	4771	C29F7.2b.1	3	3	NA	NA	35169	C29F7.2b.1 pep chromosome:WBcel235:X:13416123:13418219:1 gene:WBGene00007811.1 transcript:C29F7.2b.1 gene_biotype:protein_coding transcript_biotype:protein_coding gene_symbol:C29F7.2
Adult	875	5586	C29F7.3.1	7	7	109	Oxidation (M); Deamidation (NQ); Acetylation (N-term); 13C(6) 15N(4) Silac label; 13C(6) 15N(2) Silac label; 13C(6) Silac label	21202	C29F7.3.1 pep chromosome:WBcel235:X:13418841:13419934:-1 gene:WBGene00007812.1 transcript:C29F7.3.1 gene_biotype:protein_coding transcript_biotype:protein_coding gene_symbol:C29F7.3 description:UMP-CMP kinase 1 [Source:UniProtKB/Swiss-Prot;Acc...
Adult	6206	10404	C29F9.1.1	2	2	NA	Acetylation (N-term)	32689	C29F9.1.1 pep chromosome:WBcel235:III:132418:134401:1 gene:WBGene00016216.1 transcript:C29F9.1.1 gene_biotype:protein_coding transcript_biotype:protein_coding gene_symbol:pals-22 description:Protein containing ALS2cr12 (ALS2CR12) signature [So...
Adult	7636	31844	C29F9.2.1	1	1	NA	13C(6) 15N(4) Silac label	15575	C29F9.2.1 pep chromosome:WBcel235:III:130947:131751:1 gene:WBGene00016217.1 transcript:C29F9.2.1 gene_biotype:protein_coding transcript_biotype:protein_coding gene_symbol:C29F9.2 description:3A339 [Source:UniProtKB/TrEMBL;Acc:G5ED94]
Adult	1201	1324	C29F9.7.1	14	14	76	Oxidation (M); Deamidation (NQ); 13C(6) 15N(4) Silac label; 13C(6) 15N(2) Silac label; 13C(6) Silac label	52260	C29F9.7.1 pep chromosome:WBcel235:III:89453:94809:-1 gene:WBGene00003931.1 transcript:C29F9.7.1 gene_biotype:protein_coding transcript_biotype:protein_coding gene_symbol:pat-4 description:Integrin-linked protein kinase homolog pat-4 [Source:Un...
Adult	7750	15593	C29G2.6.1	1	1	NA	NA	22463	C29G2.6.1 pep chromosome:WBcel235:V:2582867:2585908:-1 gene:WBGene00016234.1 transcript:C29G2.6.1 gene_biotype:protein_coding transcript_biotype:protein_coding gene_symbol:C29G2.6
Adult	3286	7284	C29H12.1.1	11	11	18	N-ethylamide; Pyro-glu from Q; Acetylation (N-term); 13C(6) 15N(4) Silac label; 13C(6) 15N(2) Silac label	58856	C29H12.1.1 pep chromosome:WBcel235:II:6125559:6127942:1 gene:WBGene00004680.1 transcript:C29H12.1.1 gene_biotype:protein_coding transcript_biotype:protein_coding gene_symbol:rars-2 description:Arginyl(R) Amino-acyl tRNA Synthetase [Source:Uni...
Adult	6933	12113	C29H12.2.2	1	1	1	NA	43899	C29H12.2.2 pep chromosome:WBcel235:II:6123809:6125438:1 gene:WBGene00016235.1 transcript:C29H12.2.2 gene_biotype:protein_coding transcript_biotype:protein_coding gene_symbol:C29H12.2
Adult	4028	8379	C30A5.3.1	3	3	12	Oxidation (M); Deamidation (NQ); 13C(6) 15N(2) Silac label	25895	C30A5.3.1 pep chromosome:WBcel235:III:8225097:8226386:1 gene:WBGene00016238.1 transcript:C30A5.3.1 gene_biotype:protein_coding transcript_biotype:protein_coding gene_symbol:mob-4 description:MOB-like protein phocein [Source:UniProtKB/Swiss-Pro...
Adult	1884	81308	C30B5.1.1	12	12	NA	Pyro-glu from Q; Deamidation (NQ); 13C(6) 15N(4) Silac label; 13C(6) 15N(2) Silac label; 13C(6) Silac label	84016	C30B5.1.1 pep chromosome:WBcel235:II:6198696:6201628:1 gene:WBGene00077732.1 transcript:C30B5.1.1 gene_biotype:protein_coding transcript_biotype:protein_coding gene_symbol:szy-4 description:Suppressor of ZYg-1 [Source:UniProtKB/TrEMBL;Acc:Q183...
Adult	5094	4832	C30B5.4.1	2	2	4	13C(6) 15N(2) Silac label; 13C(6) Silac label	35361	C30B5.4.1 pep chromosome:WBcel235:II:6195813:6196959:-1 gene:WBGene00016245.1 transcript:C30B5.4.1 gene_biotype:protein_coding transcript_biotype:protein_coding gene_symbol:rbmx-2 description:RBMX2 ortholog [Source:UniProtKB/TrEMBL;Acc:Q18318]
Adult	3006	54557	C30B5.6b.1	4	4	NA	13C(6) 15N(4) Silac label; 13C(6) 15N(2) Silac label; Deamidation (NQ)	61232	C30B5.6b.1 pep chromosome:WBcel235:II:6219526:6222656:-1 gene:WBGene00016247.1 transcript:C30B5.6b.1 gene_biotype:protein_coding transcript_biotype:protein_coding gene_symbol:C30B5.6
Adult	4774	10252	C30C11.1.1	2	2	6	13C(6) 15N(4) Silac label; 13C(6) 15N(2) Silac label	20859	C30C11.1.1 pep chromosome:WBcel235:III:8449757:8450519:1 gene:WBGene00016249.1 transcript:C30C11.1.1 gene_biotype:protein_coding transcript_biotype:protein_coding gene_symbol:mrpl-32 description:Probable 39S ribosomal protein L32 mitochondria...
Adult	178	387	C30C11.2.2	35	35	365	N-ethylamide; Oxidation (M); Pyro-glu from E; Pyro-glu from Q; Deamidation (NQ); 5 more	57507	C30C11.2.2 pep chromosome:WBcel235:III:8447353:8449168:1 gene:WBGene00004460.1 transcript:C30C11.2.2 gene_biotype:protein_coding transcript_biotype:protein_coding gene_symbol:rpn-3 description:26S proteasome non-ATPase regulatory subunit 3 [S...
Adult	92	81	C30C11.4.2	37	37	520	N-ethylamide; Oxidation (M); Pyro-glu from Q; Deamidation (NQ); 13C(6) 15N(4) Silac label; 3 more	86897	C30C11.4.2 pep chromosome:WBcel235:III:8443917:8446920:-1 gene:WBGene00016250.1 transcript:C30C11.4.2 gene_biotype:protein_coding transcript_biotype:protein_coding gene_symbol:hsp-110 description:Heat shock protein 110 [Source:UniProtKB/Swiss...
Adult	7501	11196	C30F12.2.2	1	1	NA	13C(6) 15N(4) Silac label	51413	C30F12.2.2 pep chromosome:WBcel235:I:6967672:6970190:-1 gene:WBGene00016261.1 transcript:C30F12.2.2 gene_biotype:protein_coding transcript_biotype:protein_coding gene_symbol:C30F12.2
Adult	7724	54826	C30F12.4.1	1	1	NA	NA	27202	C30F12.4.1 pep chromosome:WBcel235:I:6972157:6973789:-1 gene:WBGene00016263.1 transcript:C30F12.4.1 gene_biotype:protein_coding transcript_biotype:protein_coding gene_symbol:C30F12.4
Adult	1914	2859	C30F12.5a.1	11	11	NA	Oxidation (M); Deamidation (NQ); 13C(6) 15N(4) Silac label; 13C(6) 15N(2) Silac label; 13C(6) Silac label	42875	C30F12.5a.1 pep chromosome:WBcel235:I:6991951:6999706:-1 gene:WBGene00016264.1 transcript:C30F12.5a.1 gene_biotype:protein_coding transcript_biotype:protein_coding gene_symbol:C30F12.5
Adult	1579	3802	C30F12.7.2	6	4	57	Deamidation (NQ); 13C(6) 15N(4) Silac label; 13C(6) 15N(2) Silac label; 13C(6) Silac label	40850	C30F12.7.2 pep chromosome:WBcel235:I:6974558:6977073:1 gene:WBGene00016266.1 transcript:C30F12.7.2 gene_biotype:protein_coding transcript_biotype:protein_coding gene_symbol:idhg-2 description:Isocitrate dehydrogenase [NAD] subunit mitochondri...
Adult	1418	3360	C30F8.2.3	9	9	64	N-ethylamide; Deamidation (NQ); 13C(6) 15N(4) Silac label; 13C(6) 15N(2) Silac label; 13C(6) Silac label	39938	C30F8.2.3 pep chromosome:WBcel235:I:5079912:5082265:-1 gene:WBGene00016258.1 transcript:C30F8.2.3 gene_biotype:protein_coding transcript_biotype:protein_coding gene_symbol:vha-16 description:V-type proton ATPase subunit [Source:UniProtKB/TrEMB...
Adult	6152	107745	C30F8.3.1	1	1	NA	13C(6) 15N(2) Silac label	35125	C30F8.3.1 pep chromosome:WBcel235:I:5096601:5100579:1 gene:WBGene00016259.1 transcript:C30F8.3.1 gene_biotype:protein_coding transcript_biotype:protein_coding gene_symbol:C30F8.3
Adult	617	2195	C30G12.2.1	17	17	151	Oxidation (M); Pyro-glu from Q; Deamidation (NQ); 13C(6) 15N(4) Silac label; 13C(6) 15N(2) Silac label; 13C(6) Silac label	30567	C30G12.2.1 pep chromosome:WBcel235:II:7290373:7291882:1 gene:WBGene00016274.1 transcript:C30G12.2.1 gene_biotype:protein_coding transcript_biotype:protein_coding gene_symbol:C30G12.2
Adult	5061	8368	C30G12.7.1	4	4	4	13C(6) 15N(2) Silac label	61061	C30G12.7.1 pep chromosome:WBcel235:II:7296110:7298247:-1 gene:WBGene00004244.1 transcript:C30G12.7.1 gene_biotype:protein_coding transcript_biotype:protein_coding gene_symbol:puf-8 description:PUF (Pumilio/FBF) domain-containing [Source:UniPr...
Adult	4524	82193	C30G4.4f.1	3	3	NA	Deamidation (NQ)	33890	C30G4.4f.1 pep chromosome:WBcel235:X:17056927:17072188:-1 gene:WBGene00016269.1 transcript:C30G4.4f.1 gene_biotype:protein_coding transcript_biotype:protein_coding gen...
Adult	5559	10238	C30G7.1.1	2	2	NA	13C(6) Silac label	25362	C30G7.1.1 pep chromosome:WBcel235:V:14949777:14952796:1 gene:WBGene00001852.1 transcript:C30G7.1.1 gene_biotype:protein_coding transcript_biotype:protein_coding gene_symbol:hil-1 description:Histone H1.X [Source:UniProtKB/Swiss-Prot;Acc:Q18336...
Adult	4856	107502	C30G7.3.1	2	2	NA	13C(6) 15N(4) Silac label; Deamidation (NQ)	34420	C30G7.3.1 pep chromosome:WBcel235:V:14942137:14945704:-1 gene:WBGene00044177.1 transcript:C30G7.3.1 gene_biotype:protein_coding transcript_biotype:protein_coding gene_symbol:C30G7.3
Adult	1711	5345	C30H6.7a.1	7	6	52	Pyro-glu from Q; Deamidation (NQ); 13C(6) 15N(4) Silac label; 13C(6) 15N(2) Silac label; 13C(6) Silac label	36415	C30H6.7a.1 pep chromosome:WBcel235:IV:17380626:17382225:1 gene:WBGene00007824.1 transcript:C30H6.7a.1 gene_biotype:protein_coding trans...
Adult	5464	7456	C30H6.8.2	2	2	3	NA	20138	C30H6.8.2 pep chromosome:WBcel235:IV:17382298:17383087:1 gene:WBGene00007825.1 transcript:C30H6.8.2 gene_biotype:protein_coding transcript_biotype:protein_coding gene_symbol:C30H6.8
Adult	5738	8634	C30H6.9.2	1	1	2	13C(6) 15N(4) Silac label; 13C(6) Silac label	23141	C30H6.9.2 pep chromosome:WBcel235:IV:17379354:17380170:-1 gene:WBGene00007826.1 transcript:C30H6.9.2 gene_biotype:protein_coding transcript_biotype:protein_coding gene_symbol:C30H6.9
Adult	1339	2434	C30H7.2b.1	11	11	68	Oxidation (M); Deamidation (NQ); 13C(6) 15N(4) Silac label; 13C(6) 15N(2) Silac label; 13C(6) Silac label	46892	C30H7.2b.1 pep chromosome:WBcel235:I:5416657:5420731:-1 gene:WBGene00016278.1 transcript:C30H7.2b.1 gene_biotype:protein_coding transcript_biotype:protein_coding gene_symbol:erp-44.1 description:Endoplasmic Reticulum Protein homolog [Source:U...
Adult	3221	2447	C31B8.8.1	6	6	19	N-ethylamide; Deamidation (NQ); 13C(6) 15N(4) Silac label; 13C(6) 15N(2) Silac label; 13C(6) Silac label	62540	C31B8.8.1 pep chromosome:WBcel235:V:2905767:2909698:-1 gene:WBGene00016283.1 transcript:C31B8.8.1 gene_biotype:protein_coding transcript_biotype:protein_coding gene_symbol:zmp-3 description:Matrix metalloproteinase-C [Source:UniProtKB/Swiss-Pr...
Adult	3763	4840	C31C9.1d.1	5	5	13	Deamidation (NQ); 13C(6) 15N(2) Silac label	49890	C31C9.1d.1 pep chromosome:WBcel235:II:13632655:13636918:1 gene:WBGene00006404.1 transcript:C31C9.1d.1 gene_biotype:protein_coding transcript_biotype:protein_coding gene_symbol:tag-10
Adult	193	1013	C31C9.2.1	19	19	352	Oxidation (M); Pyro-glu from E; Pyro-glu from Q; Deamidation (NQ); Acetylation (N-term); 3 more	34691	C31C9.2.1 pep chromosome:WBcel235:II:13636929:13638480:-1 gene:WBGene00007836.1 transcript:C31C9.2.1 gene_biotype:protein_coding transcript_biotype:protein_coding gene_symbol:C31C9.2
Adult	5833	8798	C31C9.6.1	1	1	2	NA	103556	C31C9.6.1 pep chromosome:WBcel235:II:13655837:13662081:-1 gene:WBGene00007840.1 transcript:C31C9.6.1 gene_biotype:protein_coding transcript_biotype:protein_coding gene_symbol:C31C9.6
Adult	5658	7642	C31E10.6.1	3	3	NA	NA	68303	C31E10.6.1 pep chromosome:WBcel235:X:13996307:13999351:1 gene:WBGene00007847.1 transcript:C31E10.6.1 gene_biotype:protein_coding transcript_biotype:protein_coding gene_symbol:C31E10.6
Adult	2393	8489	C31E10.7.2	4	4	NA	N-ethylamide; Oxidation (M); Deamidation (NQ); 13C(6) 15N(4) Silac label; 13C(6) 15N(2) Silac label; 13C(6) Silac label	15032	C31E10.7.2 pep chromosome:WBcel235:X:14001902:14003080:1 gene:WBGene00007848.1 transcript:C31E10.7.2 gene_biotype:protein_coding transcript_biotype:protein_coding gene_symbol:cytb-5.1 description:YTochrome B [Source:UniProtKB/TrEMBL;Acc:Q9331...
Adult	4123	4964	C31H1.6a.1	3	3	10	13C(6) 15N(2) Silac label	34038	C31H1.6a.1 pep chromosome:WBcel235:IV:5800336:5807093:-1 gene:WBGene00016289.1 transcript:C31H1.6a.1 gene_biotype:protein_coding transcript_biotype:protein_coding gene_symbo...
Adult	4693	9587	C31H2.1a.1	2	2	6	13C(6) 15N(4) Silac label; 13C(6) 15N(2) Silac label; 13C(6) Silac label	79230	C31H2.1a.1 pep chromosome:WBcel235:X:5138991:5146732:1 gene:WBGene00016292.1 transcript:C31H2.1a.1 gene_biotype:protein_coding transcript_biotype:protein_coding gene_symbol:tbc-7 description:TBC (Tre-2/Bub2/Cdc16) domain family [Source:UniPro...
Adult	5068	7873	C31H2.1b.1	3	3	NA	13C(6) 15N(4) Silac label; 13C(6) Silac label	72756	C31H2.1b.1 pep chromosome:WBcel235:X:5138991:5146742:1 gene:WBGene00016292.1 transcript:C31H2.1b.1 gene_biotype:protein_coding transcript_biotype:protein_coding gene_symbol:tbc-7 description:TBC (Tre-2/Bub2/Cdc16) domain family [Source:UniPro...
Adult	1651	107421	C31H2.2.1	4	4	NA	Oxidation (M); 13C(6) 15N(4) Silac label; 13C(6) 15N(2) Silac label; Deamidation (NQ); 13C(6) Silac label	47029	C31H2.2.1 pep chromosome:WBcel235:X:5148804:5150476:-1 gene:WBGene00001070.1 transcript:C31H2.2.1 gene_biotype:protein_coding transcript_biotype:protein_coding gene_symbol:dpy-8 description:DumPY: shorter than wild-type [Source:UniProtKB/TrEMB...
Adult	6884	11829	C31H2.4.1	1	1	1	NA	41456	C31H2.4.1 pep chromosome:WBcel235:X:5155093:5159667:-1 gene:WBGene00016294.1 transcript:C31H2.4.1 gene_biotype:protein_coding transcript_biotype:protein_coding gene_symbol:C31H2.4
Adult	6427	6021	C31H5.6a.2	1	1	NA	NA	48970	C31H5.6a.2 pep chromosome:WBcel235:I:9043315:9046889:-1 gene:WBGene00007857.1 transcript:C31H5.6a.2 gene_biotype:protein_coding transcript_biotype:protein_coding gene_symbol:C31H5.6
Adult	2995	3346	C32A3.2.1	7	7	22	Deamidation (NQ); 13C(6) 15N(4) Silac label; 13C(6) 15N(2) Silac label	43173	C32A3.2.1 pep chromosome:WBcel235:III:3627986:3630368:-1 gene:WBGene00007859.1 transcript:C32A3.2.1 gene_biotype:protein_coding transcript_biotype:protein_coding gene_symbol:mrps-31 description:28S ribosomal protein S31 mitochondrial [Source:...
Adult	4809	7427	C32A3.3a.3	4	4	5	NA	48231	C32A3.3a.3 pep chromosome:WBcel235:III:3635876:3643670:1 gene:WBGene00007860.1 transcript:C32A3.3a.3 gene_biotype:protein_coding transcript_biotype:protein_coding gene_symbol:rilp-1 description:RILP (Rab7-Interacting Lysosomal Protein) homolog...
Adult	4315	7425	C32A3.3b.1	5	5	NA	Deamidation (NQ); 13C(6) 15N(2) Silac label; 13C(6) Silac label	47420	C32A3.3b.1 pep chromosome:WBcel235:III:3637483:3643659:1 gene:WBGene00007860.1 transcript:C32A3.3b.1 gene_biotype:protein_coding transcript_biotype:protein_coding gene_symbol:rilp-1 description:RILP (Rab7-Interacting Lysosomal Protein) homolog...
Adult	5371	5119	C32D5.10.1	3	3	3	NA	68276	C32D5.10.1 pep chromosome:WBcel235:II:6349207:6351987:-1 gene:WBGene00016317.1 transcript:C32D5.10.1 gene_biotype:protein_coding transcript_biotype:protein_coding gene_symbol:C32D5.10 description:Uncharacterized RING finger protein C32D5.10 [...
Adult	5685	3135	C32D5.3.2	2	2	2	NA	96668	C32D5.3.2 pep chromosome:WBcel235:II:6318087:6321101:-1 gene:WBGene00016311.1 transcript:C32D5.3.2 gene_biotype:protein_coding transcript_biotype:protein_coding gene_symbol:efr-3
Adult	6716	10575	C32D5.5.1	2	2	NA	NA	33189	C32D5.5.1 pep chromosome:WBcel235:II:6329850:6331341:-1 gene:WBGene00016313.1 transcript:C32D5.5.1 gene_biotype:protein_coding transcript_biotype:protein_coding gene_symbol:set-4 description:Histone-lysine N-methyltransferase Suv4-20 [Source:U...
Adult	1715	7880	C32D5.8b.1	5	4	52	13C(6) 15N(4) Silac label; 13C(6) 15N(2) Silac label	18386	C32D5.8b.1 pep chromosome:WBcel235:II:6343058:6345925:-1 gene:WBGene00016316.1 transcript:C32D5.8b.1 gene_biotype:protein_coding transcript_biotype:protein_coding gene_symbol:C32D5.8
Adult	3493	11633	C32D5.9.1	3	3	16	Deamidation (NQ); 13C(6) 15N(4) Silac label; 13C(6) 15N(2) Silac label	14764	C32D5.9.1 pep chromosome:WBcel235:II:6346960:6347719:-1 gene:WBGene00002980.1 transcript:C32D5.9.1 gene_biotype:protein_coding transcript_biotype:protein_coding gene_symbol:lgg-1
Adult	6498	20850	C32E12.4.2	1	1	1	NA	166672	C32E12.4.2 pep chromosome:WBcel235:I:5230549:5242607:-1 gene:WBGene00016330.1 transcript:C32E12.4.2 gene_biotype:protein_coding transcript_biotype:protein_coding gene_symbol:C32E12.4
Adult	2232	5522	C32E8.10c.1	7	7	NA	Oxidation (M); Deamidation (NQ); 13C(6) 15N(4) Silac label; 13C(6) Silac label	71443	C32E8.10c.1 pep chromosome:WBcel235:I:3799205:3805718:-1 gene:WBGene00006751.1 transcript:C32E8.10c.1 gene_biotype:protein_coding transcript_biotype:protein_coding gene_symbol:unc-11 description:Phosphatid...
Adult	3253	5512	C32E8.10d.1	6	6	NA	Deamidation (NQ); 13C(6) 15N(4) Silac label; 13C(6) Silac label	58994	C32E8.10d.1 pep chromosome:WBcel235:I:3799205:3805718:-1 gene:WBGene00006751.1 transcript:C32E8.10d.1 gene_biotype:protein_coding transcript_biotype:protein_coding gene_symbol:unc-11 description:Phosphatid...
Adult	2108	5450	C32E8.10h.1	5	5	39	Deamidation (NQ); 13C(6) 15N(4) Silac label; 13C(6) Silac label	60273	C32E8.10h.1 pep chromosome:WBcel235:I:3799171:3805718:-1 gene:WBGene00006751.1 transcript:C32E8.10h.1 gene_biotype:protein_coding transcript_biotype:protein_coding gene_symbol:unc-11 description:Phosphatid...
Adult	1462	1337	C32E8.11.1	17	16	62	Oxidation (M); Pyro-glu from Q; Deamidation (NQ); 13C(6) 15N(4) Silac label; 13C(6) 15N(2) Silac label; 13C(6) Silac label	232814	C32E8.11.1 pep chromosome:WBcel235:I:3807458:3816809:-1 gene:WBGene00016326.1 transcript:C32E8.11.1 gene_biotype:protein_coding transcript_biotype:protein_coding gene_symbol:ubr-1 description:E3 ubiquitin-protein ligase ubr-1 [Source:UniProtK...
[truncated: 19,496 more rows]
